# Supplementary material for: ModuleDiscoverer: Identification of regulatory modules in protein-protein interaction networks
Source: Sci Rep. 2018 Jan 11;8:433. doi: 10.1038/s41598-017-18370-2 (PMC5764996; doi:10.1038/s41598-017-18370-2)
Supplement: Supplementary file 2 — Supplementary File S2 [file 41598_2017_18370_MOESM2_ESM.xls]

## Sheet: Overview
Supplement	S2
heading	List of differentially expressed genes as reported by limma.
description	For each probeset-Id (ProbeSetId) the table shows the associated Entrez-Gene-Id (EntrezGeneId), the official gene symbol (GeneSymbol) and gene name (GeneName) as well as the log2 fold-change (logFC) and the computed p-value (P-Value).

## Sheet: limma reported DEGs
ProbeSetId	EntrezGeneId	GeneSymbol	GeneName	logFC	P-value
246074_at	246074	Scd1	stearoyl-Coenzyme A desaturase 1	-4.13736	9.8823e-05
29740_at	29740	Eci1	enoyl-CoA delta isomerase 1	2.37699	0.000269803
29184_at	29184	Cd36	CD36 molecule (thrombospondin receptor)	1.18405	0.000381418
25685_at	25685	Igfbp1	insulin-like growth factor binding protein 1	-1.63665	0.000398831
24894_at	24894	Cyp2a1	cytochrome P450, family 2, subfamily a, polypeptide 1	0.729612	0.000645866
29573_at	29573	Slc37a4	solute carrier family 37 (glucose-6-phosphate transporter), member 4	-0.754542	0.000716688
102555167_at	102555167	LOC102555167	ras-related protein Rab-1B-like	0.668943	0.000795207
29637_at	29637	Hmgcs1	3-hydroxy-3-methylglutaryl-CoA synthase 1 (soluble)	2.58198	0.000940315
170465_at	170465	Acaa2	acetyl-CoA acyltransferase 2	0.963995	0.00110583
117543_at	117543	Decr1	2,4-dienoyl CoA reductase 1, mitochondrial	1.21574	0.00117767
89813_at	89813	Pdk4	pyruvate dehydrogenase kinase, isozyme 4	0.950745	0.00120721
192272_at	192272	Acot2	acyl-CoA thioesterase 2	1.05352	0.00133195
171352_at	171352	Cyp3a9	cytochrome P450, family 3, subfamily a, polypeptide 9	1.21946	0.00173627
266682_at	266682	Cyp3a2	cytochrome P450, family 3, subfamily a, polypeptide 2	0.674398	0.00181789
64526_at	64526	Ech1	enoyl CoA hydratase 1, peroxisomal	1.59042	0.00184981
361730_at	361730	Tkfc	triokinase/FMN cyclase	-1.51226	0.00194318
25080_at	25080	Apoa4	apolipoprotein A-IV	-1.92422	0.00194448
170670_at	170670	Hadha	hydroxyacyl-CoA dehydrogenase/3-ketoacyl-CoA thiolase/enoyl-CoA hydratase (trifunctional protein), alpha subunit	0.698965	0.0021141
24158_at	24158	Acadm	acyl-CoA dehydrogenase, C-4 to C-12 straight chain	0.735405	0.00213411
282636_at	282636	Impa2	inositol (myo)-1(or 4)-monophosphatase 2	0.722579	0.00273874
50655_at	50655	Aco1	aconitase 1, soluble	0.983787	0.00331327
361523_at	361523	Cyp2b2	cytochrome P450, family 2, subfamily b, polypeptide 2	1.91135	0.00333923
24651_at	24651	Pklr	pyruvate kinase, liver and RBC	-2.11778	0.00339385
26760_at	26760	Akr7a3	aldo-keto reductase family 7, member A3 (aflatoxin aldehyde reductase)	-0.803262	0.00365375
25287_at	25287	Acadl	acyl-CoA dehydrogenase, long chain	1.00898	0.00368357
246328_at	246328	Serpina4	serpin peptidase inhibitor, clade A (alpha-1 antiproteinase, antitrypsin), member 4	-0.944106	0.00426843
29279_at	29279	Meox2	mesenchyme homeobox 2	-0.728691	0.00432904
29230_at	29230	Sqle	squalene epoxidase	1.838	0.00443971
103692031_at	103692031	RGD9310068	platelet glycoprotein 4-like	0.565286	0.00446791
25757_at	25757	Cpt1a	carnitine palmitoyltransferase 1a, liver	0.925644	0.0045051
171155_at	171155	Hadhb	hydroxyacyl-CoA dehydrogenase/3-ketoacyl-CoA thiolase/enoyl-CoA hydratase (trifunctional protein), beta subunit	0.92249	0.00534337
24471_at	24471	Hspb1	heat shock protein B1	0.74279	0.0056914
680200_at	680200	LOC680200	similar to zinc finger protein 455	-0.750055	0.00578488
81806_at	81806	Serpina7	serpin peptidase inhibitor, clade A (alpha-1 antiproteinase, antitrypsin), member 7	0.894599	0.00582816
24891_at	24891	Abcb4	ATP-binding cassette, subfamily B (MDR/TAP), member 4	0.911843	0.00636755
25598_at	25598	Fabp2	fatty acid binding protein 2, intestinal	0.52121	0.00641715
50549_at	50549	Cyp4a1	cytochrome P450, family 4, subfamily a, polypeptide 1	1.76996	0.00653603
291403_at	291403	Zadh2	zinc binding alcohol dehydrogenase, domain containing 2	0.410379	0.007859
63868_at	63868	Hspd1	heat shock protein 1 (chaperonin)	0.763347	0.00799569
25240_at	25240	Aqp1	aquaporin 1	0.775918	0.00813304
65192_at	65192	Slc27a2	solute carrier family 27 (fatty acid transporter), member 2	0.616428	0.00819732
361378_at	361378	Man2b1	mannosidase, alpha, class 2B, member 1	-0.555688	0.0083116
83842_at	83842	Crot	carnitine O-octanoyltransferase	1.63262	0.0087968
25566_at	25566	Tmod1	tropomodulin 1	0.399341	0.00897705
29540_at	29540	Hsd17b7	hydroxysteroid (17-beta) dehydrogenase 7	1.00949	0.0090262
89784_at	89784	Idi1	isopentenyl-diphosphate delta isomerase 1	2.26069	0.00905082
117035_at	117035	Slc25a20	solute carrier family 25 (carnitine/acylcarnitine translocase), member 20	0.8827	0.009204
25099_at	25099	Foxa2	forkhead box A2	-0.776976	0.00923231
24813_at	24813	Tat	tyrosine aminotransferase	0.515522	0.00988722
24852_at	24852	Tpm4	tropomyosin 4	0.411939	0.0101458
25014_at	25014	Acat1	acetyl-CoA acetyltransferase 1	0.784075	0.0102934
24297_at	24297	Cyp1a2	cytochrome P450, family 1, subfamily a, polypeptide 2	0.801408	0.0106462
26759_at	26759	Acot7	acyl-CoA thioesterase 7	0.366815	0.0107138
140910_at	140910	Msmo1	methylsterol monooxygenase 1	1.55063	0.0107796
64157_at	64157	Ddah1	dimethylarginine dimethylaminohydrolase 1	0.3436	0.0109466
65183_at	65183	Aldh3a2	aldehyde dehydrogenase 3 family, member A2	0.356376	0.0110036
24437_at	24437	H1f0	H1 histone family, member 0	-0.713853	0.011104
55939_at	55939	Apom	apolipoprotein M	-0.972222	0.0121683
29552_at	29552	Lcn5	lipocalin 5	0.3359	0.0124069
366277_at	366277	Polr3k	polymerase (RNA) III (DNA directed) polypeptide K	0.490235	0.0127059
60666_at	60666	Gpd1	glycerol-3-phosphate dehydrogenase 1 (soluble)	0.5959	0.0127114
100360936_at	100360936	Anapc16	anaphase promoting complex subunit 16	-0.69905	0.0127621
362019_at	362019	RGD1310209	similar to KIAA1324 protein	-0.635318	0.0127708
24499_at	24499	Il6r	interleukin 6 receptor	-0.561647	0.0129385
299805_at	299805	Cnot2	CCR4-NOT transcription complex, subunit 2	-0.669803	0.0134109
292892_at	292892	Irf3	interferon regulatory factor 3	-0.589338	0.0135888
368062_at	368062	Ankib1	ankyrin repeat and IBR domain containing 1	-0.630697	0.0139359
499570_at	499570	Fabp12	fatty acid binding protein 12	-0.644172	0.0140323
54267_at	54267	Maf	v-maf avian musculoaponeurotic fibrosarcoma oncogene homolog	-0.403738	0.0147048
54246_at	54246	Cyp2f4	cytochrome P450, family 2, subfamily f, polypeptide 4	-0.546642	0.0154595
100363376_at	100363376	Cmc2	C-x(9)-C motif containing 2	-0.698394	0.0155505
117029_at	117029	Ccr5	chemokine (C-C motif) receptor 5	0.370242	0.0158209
286995_at	286995	Defa5	defensin, alpha 5, Paneth cell-specific	-0.770306	0.0158284
83803_at	83803	Prkab1	protein kinase, AMP-activated, beta 1 non-catalytic subunit	-0.606782	0.0163369
25625_at	25625	Tnfrsf1a	tumor necrosis factor receptor superfamily, member 1a	0.374744	0.0167087
94268_at	94268	Efna1	ephrin A1	0.727633	0.0168768
117560_at	117560	Klf9	Kruppel-like factor 9	-0.711739	0.0170477
25472_at	25472	Kcnj8	potassium channel, inwardly rectifying subfamily J, member 8	-0.550503	0.0171135
81673_at	81673	Gtf2b	general transcription factor IIB	0.464816	0.0172945
299276_at	299276	Serpina3m	serine (or cysteine) proteinase inhibitor, clade A, member 3M	-0.996562	0.0174223
25405_at	25405	Ccng1	cyclin G1	0.618006	0.0175054
171445_at	171445	Akr7a2	aldo-keto reductase family 7, member A2	-0.762888	0.0177269
287411_at	287411	Dhrs7c	dehydrogenase/reductase (SDR family) member 7C	0.396751	0.017823
25377_at	25377	Ambp	alpha-1-microglobulin/bikunin precursor	-0.402848	0.0178914
81530_at	81530	Pdk2	pyruvate dehydrogenase kinase, isozyme 2	-0.557366	0.0181141
25303_at	25303	Abcc2	ATP-binding cassette, subfamily C (CFTR/MRP), member 2	0.402767	0.0183549
79438_at	79438	Igfals	insulin-like growth factor binding protein, acid labile subunit	0.343352	0.0184131
81678_at	81678	Itpr2	inositol 1,4,5-trisphosphate receptor, type 2	0.392533	0.0185143
116692_at	116692	Cyth2	cytohesin 2	-0.722971	0.0192408
24771_at	24771	Sdc4	syndecan 4	-0.474553	0.0195319
291541_at	291541	Cidea	cell death-inducing DFFA-like effector a	2.00947	0.0201739
288917_at	288917	Farsa	phenylalanyl-tRNA synthetase, alpha subunit	-0.57907	0.0203903
24209_at	24209	Ascl2	achaete-scute family bHLH transcription factor 2	-0.749471	0.0204347
364514_at	364514	Fam35a	family with sequence similarity 35, member A	-0.364437	0.0205323
24912_at	24912	Sult2a1	sulfotransferase family 2A, dehydroepiandrosterone (DHEA)-preferring, member 1	0.441755	0.0213011
360850_at	360850	Nek7	NIMA-related kinase 7	-0.535518	0.0216323
24258_at	24258	Chga	chromogranin A	-0.391706	0.0217955
25704_at	25704	Il2ra	interleukin 2 receptor, alpha	0.371385	0.0218995
291906_at	291906	Aktip	AKT interacting protein	-0.58815	0.0219932
497991_at	497991	Med1	mediator complex subunit 1	-0.36199	0.0220636
89807_at	89807	Angpt1	angiopoietin 1	0.312138	0.0221196
681282_at	681282	LOC681282	hypothetical protein LOC681282	-0.71067	0.0223267
84026_at	84026	Dnaja2	DnaJ (Hsp40) homolog, subfamily A, member 2	0.477378	0.0224142
117016_at	117016	Mark1	MAP/microtubule affinity-regulating kinase 1	0.361281	0.0224477
89827_at	89827	Ddx39a	DEAD (Asp-Glu-Ala-Asp) box polypeptide 39A	-0.465301	0.022709
100034253_at	100034253	Gnl3l	guanine nucleotide binding protein-like 3 (nucleolar)-like	0.326134	0.0227967
24787_at	24787	Sod2	superoxide dismutase 2, mitochondrial	0.377021	0.0228222
192363_at	192363	Nos1ap	nitric oxide synthase 1 (neuronal) adaptor protein	-0.550502	0.0228834
102551636_at	102551636	LOC102551636	uncharacterized LOC102551636	0.327985	0.0229077
64635_at	64635	Snd1	staphylococcal nuclease and tudor domain containing 1	-0.676534	0.0234896
114856_at	114856	Dusp1	dual specificity phosphatase 1	-0.676449	0.0236445
84031_at	84031	Chn2	chimerin 2	-0.354475	0.023654
25233_at	25233	Akt2	v-akt murine thymoma viral oncogene homolog 2	0.390997	0.0237558
29470_at	29470	Mecr	mitochondrial trans-2-enoyl-CoA reductase	0.373369	0.0238118
84007_at	84007	C3ar1	complement component 3a receptor 1	0.36758	0.0238472
114027_at	114027	Dao	D-amino-acid oxidase	-0.852066	0.023969
300726_at	300726	Etfa	electron-transfer-flavoprotein, alpha polypeptide	0.480759	0.0240386
116564_at	116564	Npr2	natriuretic peptide receptor 2	-0.586362	0.0248074
25027_at	25027	Slc16a1	solute carrier family 16 (monocarboxylate transporter), member 1	1.04742	0.0252275
289388_at	289388	G0s2	G0/G1switch 2	1.42729	0.0252322
25689_at	25689	Htr5a	5-hydroxytryptamine (serotonin) receptor 5A, G protein-coupled	0.317354	0.0253841
63840_at	63840	Per2	period circadian clock 2	-0.443925	0.0255073
29726_at	29726	Slc22a5	solute carrier family 22 (organic cation/carnitine transporter), member 5	1.05225	0.0258135
24283_at	24283	Prl3b1	Prolactin family 3, subfamily b, member 1	0.341924	0.0259175
54311_at	54311	Timm17a	translocase of inner mitochondrial membrane 17 homolog A (yeast)	0.50214	0.0260054
94195_at	94195	S100a9	S100 calcium binding protein A9	0.309205	0.0260498
287437_at	287437	Tnfsf13	tumor necrosis factor (ligand) superfamily, member 13	-0.603581	0.0264495
24443_at	24443	Hdc	histidine decarboxylase	0.481658	0.0265119
25367_at	25367	Adarb1	adenosine deaminase, RNA-specific, B1	-0.53485	0.026569
691113_at	691113	LOC691113	hypothetical protein LOC691113	-0.679457	0.0269081
361596_at	361596	Idh2	isocitrate dehydrogenase 2 (NADP+), mitochondrial	-0.47445	0.0271679
25351_at	25351	Slc2a2	solute carrier family 2 (facilitated glucose transporter), member 2	-0.492895	0.0272841
29300_at	29300	Gata6	GATA binding protein 6	0.31577	0.0273745
303794_at	303794	Dgcr6	DiGeorge syndrome critical region gene 6	-0.534114	0.0274346
287805_at	287805	Gprc5c	G protein-coupled receptor, class C, group 5, member C	-0.502236	0.0276744
100360846_at	100360846	LOC100360846	proteasome subunit beta type 6-like	0.629431	0.0277853
290642_at	290642	Ccdc124	coiled-coil domain containing 124	-0.460682	0.0278194
24614_at	24614	Orm1	orosomucoid 1	0.941541	0.0280602
94204_at	94204	Ece1	endothelin converting enzyme 1	0.294283	0.0286198
56823_at	56823	Haao	3-hydroxyanthranilate 3,4-dioxygenase	-0.406607	0.0287953
290999_at	290999	Higd2a	HIG1 hypoxia inducible domain family, member 2A	-0.465957	0.028843
29672_at	29672	Psma5	proteasome subunit alpha 5	0.577532	0.0289225
50559_at	50559	Acot1	acyl-CoA thioesterase 1	2.09236	0.0289441
366163_at	366163	Aqr	aquarius intron-binding spliceosomal factor	-0.417451	0.0289869
314214_at	314214	L3hypdh	L-3-hydroxyproline dehydratase (trans-)	-0.845905	0.029223
100361884_at	100361884	Prl8a3	prolactin family 8, subfamily a, member 3	-0.281099	0.0292873
296565_at	296565	RGD1306215	similar to hypothetical protein MGC36831	-0.48907	0.0294923
500295_at	500295	Tatdn2	TatD DNase domain containing 2	-0.485611	0.0295664
24684_at	24684	Prlr	prolactin receptor	0.633508	0.0296018
58868_at	58868	Fzd1	frizzled class receptor 1	0.821375	0.0296109
56011_at	56011	Ywhab	tyrosine 3-monooxygenase/tryptophan 5-monooxygenase activation protein, beta	0.451432	0.0296213
315463_at	315463	RGD1309188	similar to hypothetical protein BC011833	-0.703251	0.0296869
64566_at	64566	Wnt5a	wingless-type MMTV integration site family, member 5A	0.379228	0.0301797
301388_at	301388	Mfsd6	major facilitator superfamily domain containing 6	-1.06302	0.0301858
25444_at	25444	Fgf9	fibroblast growth factor 9	0.304511	0.0301907
361774_at	361774	Fam160b1	family with sequence similarity 160, member B1	-0.404821	0.0302824
299282_at	299282	LOC299282	Serine protease inhibitor	-0.491093	0.0302895
310659_at	310659	Rfx5	regulatory factor X, 5 (influences HLA class II expression)	-0.789182	0.0305026
192263_at	192263	Pigl	phosphatidylinositol glycan anchor biosynthesis, class L	0.339722	0.0307133
297436_at	297436	Chchd6	coiled-coil-helix-coiled-coil-helix domain containing 6	0.318911	0.0308638
25146_at	25146	Cyp17a1	cytochrome P450, family 17, subfamily a, polypeptide 1	0.771462	0.0309375
25301_at	25301	Cebpg	CCAAT/enhancer binding protein (C/EBP), gamma	0.515555	0.0309936
500267_at	500267	Lmod3	leiomodin 3 (fetal)	0.495355	0.0310337
103692104_at	103692104	LOC103692104	T-cell receptor beta chain V region YT35-like	0.298865	0.0311079
25650_at	25650	Atp1b1	ATPase, Na+/K+ transporting, beta 1 polypeptide	-0.722607	0.0312126
114597_at	114597	Suclg1	succinate-CoA ligase, alpha subunit	0.466542	0.031242
24546_at	24546	Slco2a1	solute carrier organic anion transporter family, member 2a1	-0.503798	0.0312749
65130_at	65130	Cldn3	claudin 3	-0.337426	0.0313781
117559_at	117559	Sv2a	synaptic vesicle glycoprotein 2a	0.280999	0.0314344
29355_at	29355	Pkn1	protein kinase N1	-0.652366	0.031535
305104_at	305104	Col9a1	collagen, type IX, alpha 1	-0.542568	0.0316221
289034_at	289034	Tmem183a	transmembrane protein 183A	-0.648887	0.0316879
66013_at	66013	Arhgef9	Cdc42 guanine nucleotide exchange factor (GEF) 9	0.336087	0.0317744
114024_at	114024	Acsl3	acyl-CoA synthetase long-chain family member 3	0.746483	0.031885
25375_at	25375	Aldh3a1	aldehyde dehydrogenase 3 family, member A1	0.297021	0.0323781
294270_at	294270	RT1-Db1	RT1 class II, locus Db1	-0.49446	0.0325068
24575_at	24575	Mx1	myxovirus (influenza virus) resistance 1	-0.429383	0.0328251
171437_at	171437	Dnttip1	deoxynucleotidyltransferase, terminal, interacting protein 1	0.735753	0.033067
25216_at	25216	Sdc1	syndecan 1	0.266418	0.0330686
25029_at	25029	Calcrl	calcitonin receptor-like	0.275498	0.0331082
64803_at	64803	P2ry12	purinergic receptor P2Y, G-protein coupled, 12	-0.482574	0.0331162
360677_at	360677	Fam195b	family with sequence similarity 195, member B	-0.502146	0.0334221
100911271_at	100911271	LOC100911271	uncharacterized LOC100911271	-0.495949	0.0335455
24172_at	24172	Adh1	alcohol dehydrogenase 1 (class I)	0.489032	0.0337127
288661_at	288661	Zcchc8	zinc finger, CCHC domain containing 8	-0.469775	0.0337593
315203_at	315203	Gramd4	GRAM domain containing 4	-0.514181	0.0339173
286930_at	286930	Dlgap4	discs, large (Drosophila) homolog-associated protein 4	-0.452925	0.034453
25429_at	25429	Cyp7b1	cytochrome P450, family 7, subfamily b, polypeptide 1	0.469242	0.0344924
29152_at	29152	Mstn	myostatin	-0.3201	0.0345875
117030_at	117030	Erp29	endoplasmic reticulum protein 29	-0.681445	0.0346825
25593_at	25593	Hcrtr1	hypocretin (orexin) receptor 1	0.324793	0.034956
83801_at	83801	Ptms	parathymosin	-0.442892	0.0352064
116555_at	116555	Nup107	nucleoporin 107	0.279878	0.0352354
360715_at	360715	Boc	BOC cell adhesion associated, oncogene regulated	0.317401	0.0355832
362053_at	362053	Clca4	chloride channel accessory 4	0.282654	0.0356002
29668_at	29668	Psma1	proteasome subunit alpha 1	0.543186	0.0357841
295322_at	295322	Vtcn1	V-set domain containing T cell activation inhibitor 1	0.252238	0.035839
360268_at	360268	ste2	estrogen sulfotransferase	0.450013	0.0359059
24439_at	24439	Hagh	hydroxyacyl glutathione hydrolase	0.407265	0.0360348
362463_at	362463	Fgfr1op2	FGFR1 oncogene partner 2	-0.520053	0.0361334
266674_at	266674	Cyp4a8	cytochrome P450, family 4, subfamily a, polypeptide 8	-0.279226	0.036165
288667_at	288667	Fam216a	family with sequence similarity 216, member A	-0.403435	0.0364198
24366_at	24366	Fgb	fibrinogen beta chain	0.312368	0.0366695
29669_at	29669	Psma2	proteasome subunit alpha 2	0.914801	0.0366916
306587_at	306587	Tcta	T-cell leukemia translocation altered	-0.683427	0.0367469
299204_at	299204	Nek9	NIMA-related kinase 9	0.395264	0.0370443
257652_at	257652	Prb1	proline-rich protein BstNI subfamily 1	-0.386027	0.0370967
24678_at	24678	Pkib	protein kinase (cAMP-dependent, catalytic) inhibitor beta	0.421204	0.0372353
29316_at	29316	Adora2b	adenosine A2B receptor	0.321812	0.0372595
24251_at	24251	Cd53	Cd53 molecule	0.859161	0.0375862
293019_at	293019	Arrdc4	arrestin domain containing 4	-0.460125	0.0379703
24902_at	24902	Sult2a6	sulfotransferase family 2A, dehydroepiandrosterone (DHEA)-preferring, member 6	0.602167	0.0381021
192277_at	192277	Stip1	stress-induced phosphoprotein 1	0.498174	0.0382198
25084_at	25084	Il4r	interleukin 4 receptor	0.290731	0.038588
313811_at	313811	Dnajb5	DnaJ (Hsp40) homolog, subfamily B, member 5	-0.527916	0.0386774
29309_at	29309	Coq3	coenzyme Q3 methyltransferase	0.502018	0.0387113
25413_at	25413	Cpt2	carnitine palmitoyltransferase 2	0.754762	0.0389427
81656_at	81656	Dpyd	dihydropyrimidine dehydrogenase	0.592354	0.0389851
314169_at	314169	Fam179b	family with sequence similarity 179, member B	0.341	0.0390009
65052_at	65052	Pik3c3	phosphatidylinositol 3-kinase, catalytic subunit type 3	0.585256	0.0390171
54234_at	54234	Cacna1e	calcium channel, voltage-dependent, R type, alpha 1E subunit	-0.369333	0.0395755
687358_at	687358	Tvp23b	trans-golgi network vesicle protein 23 homolog B (S. cerevisiae)	-0.953877	0.0396999
24638_at	24638	Pfkfb1	6-phosphofructo-2-kinase/fructose-2,6-biphosphatase 1	-0.285426	0.0397292
289727_at	289727	Nat8l	N-acetyltransferase 8-like	0.628013	0.0397902
294390_at	294390	Zufsp	zinc finger with UFM1-specific peptidase domain	-0.556177	0.0398223
25639_at	25639	Fkbp1a	FK506 binding protein 1a	0.37286	0.0398786
24264_at	24264	Ckb	creatine kinase, brain	-0.653424	0.0399373
287427_at	287427	Trappc1	trafficking protein particle complex 1	-0.559419	0.0400112
25132_at	25132	Myo5b	myosin Vb	0.415578	0.0400356
103692328_at	103692328	LOC103692328	uncharacterized LOC103692328	0.301627	0.0403123
289997_at	289997	Dlgap5	discs, large (Drosophila) homolog-associated protein 5	-0.618396	0.0405054
60660_at	60660	Ppp2r2b	protein phosphatase 2, regulatory subunit B, beta	0.272557	0.0407414
25277_at	25277	Mfge8	milk fat globule-EGF factor 8 protein	-0.417199	0.0410683
25183_at	25183	Gdi1	GDP dissociation inhibitor 1	0.433239	0.0411061
81736_at	81736	Nfkb1	nuclear factor of kappa light polypeptide gene enhancer in B-cells 1	0.718806	0.0414073
29692_at	29692	Pla2g2a	phospholipase A2, group IIA (platelets, synovial fluid)	-1.26129	0.0415234
365024_at	365024	Chmp1a	charged multivesicular body protein 1A	-0.393547	0.0415816
362899_at	362899	Nipal2	NIPA-like domain containing 2	-0.359397	0.0418695
25577_at	25577	Ywhaq	tyrosine 3-monooxygenase/tryptophan 5-monooxygenase activation protein, theta	0.406056	0.0424271
64845_at	64845	Gphn	gephyrin	0.571391	0.0425577
301245_at	301245	Yipf3	Yip1 domain family, member 3	-0.368769	0.0425714
171063_at	171063	Gtf3c1	general transcription factor IIIC, polypeptide 1, alpha	-0.335377	0.0426134
64366_at	64366	Calu	calumenin	-0.72959	0.0426906
25494_at	25494	Nid1	nidogen 1	0.37952	0.0430026
500351_at	500351	RGD1562378	histone H4 variant H4-v.1	0.432764	0.0430064
259237_at	259237	Dock9	dedicator of cytokinesis 9	0.297387	0.0437951
29414_at	29414	Akt3	v-akt murine thymoma viral oncogene homolog 3	-0.468106	0.0438497
65054_at	65054	Aqp9	aquaporin 9	-0.319404	0.0441008
25665_at	25665	Scn5a	sodium channel, voltage-gated, type V, alpha subunit	-0.506287	0.0441176
25700_at	25700	Ide	insulin degrading enzyme	0.303345	0.0444871
25584_at	25584	F3	coagulation factor III (thromboplastin, tissue factor)	0.415579	0.0449028
94188_at	94188	Zfp423	zinc finger protein 423	0.357597	0.0452053
113995_at	113995	P2rx5	purinergic receptor P2X, ligand-gated ion channel, 5	0.504284	0.0456368
117255_at	117255	Ptpn12	protein tyrosine phosphatase, non-receptor type 12	0.411109	0.0457639
25698_at	25698	Ass1	argininosuccinate synthase 1	-0.493533	0.0459296
303753_at	303753	Foxk2	forkhead box K2	-0.46717	0.0461436
50552_at	50552	Zfp292	zinc finger protein 292	-0.506843	0.0463366
84018_at	84018	Synj2	synaptojanin 2	-0.639638	0.0464396
293820_at	293820	Psat1	phosphoserine aminotransferase 1	0.642942	0.047015
65162_at	65162	Dio2	deiodinase, iodothyronine, type II	0.334674	0.04709
682920_at	682920	Phactr4	phosphatase and actin regulator 4	-0.317447	0.0474507
116718_at	116718	Pex12	peroxisomal biogenesis factor 12	0.590879	0.0476893
64205_at	64205	Rplp0	ribosomal protein, large, P0	-0.299874	0.047721
362282_at	362282	Pck1	phosphoenolpyruvate carboxykinase 1 (soluble)	1.12541	0.0477989
50669_at	50669	Prf1	perforin 1 (pore forming protein)	-0.422396	0.0478471
113970_at	113970	Magi2	membrane associated guanylate kinase, WW and PDZ domain containing 2	-0.387781	0.0478579
81801_at	81801	Stc1	stanniocalcin 1	-0.276147	0.0481428
25747_at	25747	Ppara	peroxisome proliferator activated receptor alpha	-0.395312	0.0483121
300675_at	300675	Ift46	intraflagellar transport 46	0.321276	0.0483736
303296_at	303296	Olr1504	olfactory receptor 1504	0.645652	0.0484651
64391_at	64391	Dapk3	death-associated protein kinase 3	-0.334334	0.048577
297392_at	297392	Tex261	testis expressed 261	-0.410527	0.0486672
116643_at	116643	Vcp	valosin-containing protein	0.390995	0.0487046
306376_at	306376	Sh2d4a	SH2 domain containing 4A	-0.615632	0.0487574
83841_at	83841	Sdcbp	syndecan binding protein	0.414323	0.0487744
362134_at	362134	Mmadhc	methylmalonic aciduria (cobalamin deficiency) cblD type, with homocystinuria	0.468562	0.0488398
295143_at	295143	Etfdh	electron-transferring-flavoprotein dehydrogenase	0.78174	0.048857
245962_at	245962	Cd48	Cd48 molecule	0.918235	0.0488847
25102_at	25102	Chrna5	cholinergic receptor, nicotinic, alpha 5 (neuronal)	0.374584	0.0489076
65096_at	65096	Adgrl1	adhesion G protein-coupled receptor L1	-0.275329	0.0491648
289076_at	289076	Rgs18	regulator of G-protein signaling 18	0.470723	0.0496345
298689_at	298689	Ube2j2	ubiquitin-conjugating enzyme E2, J2	-0.398974	0.0497016
25717_at	25717	Tgfb3	transforming growth factor, beta 3	0.405505	0.0497158
29624_at	29624	Alox5ap	arachidonate 5-lipoxygenase activating protein	-0.300875	0.0497475
171142_at	171142	Ehhadh	enoyl-CoA, hydratase/3-hydroxyacyl CoA dehydrogenase	1.47554	0.0499318
114839_at	114839	Ccnc	cyclin C	0.402222	0.0499816
