# Supplementary material for: ModuleDiscoverer: Identification of regulatory modules in protein-protein interaction networks
Source: Sci Rep. 2018 Jan 11;8:433. doi: 10.1038/s41598-017-18370-2 (PMC5764996; doi:10.1038/s41598-017-18370-2)
Supplement: Supplementary file 3 — Supplementary File S3 [file 41598_2017_18370_MOESM3_ESM.xls]

## Sheet: overview
supplement	S3
header	KEGG Pathway and GO enrichment analysis results for the set of DEGs, the single-seed as well as the multi-seed regulatory module and the regulatory modules derived by MATISSE, KeyPathwayMiner and DEGAS.
description	Each sheet contains the list of significantly enriched (p-value $<0.05$) KEGG pathway term ids (KEGGID) as well as GO-term ids (GO[BP,MF,CC]ID) for the three different ontologies (BP: biological process; MF: molecular function; CC: cellular compartment). For each ID, the term (Term), the p-value (Pvalue), the size (Size) as well as the number of proteins in the respective set of genes (Count) are…

## Sheet: DEGs
	KEGGID	Pvalue	Count	Size	Term		GOBPID	Pvalue	Count	Size	Term		GOMFID	Pvalue	Count	Size	Term		GOCCID	Pvalue	Count	Size	Term
1	71	3.11528e-10	15	33	Fatty acid degradation	1	GO:0009062	6.12312e-12	19	46	fatty acid catabolic process	1	GO:0016491	1.03356e-05	38	301	oxidoreductase activity	1	GO:0005739	6.30592e-07	66	593	mitochondrion
2	3320	2.83274e-06	14	52	PPAR signaling pathway	2	GO:0006629	1.09919e-10	69	516	lipid metabolic process	2	GO:0016614	0.000310661	12	62	oxidoreductase activity, acting on CH-OH group of donors	2	GO:0005777	0.000349041	12	62	peroxisome
3	62	8.29704e-05	4	5	Fatty acid elongation	3	GO:0072329	1.17781e-10	19	53	monocarboxylic acid catabolic process	3	GO:0004497	0.000422895	12	64	monooxygenase activity	3	GO:0042579	0.000349041	12	62	microbody
4	280	0.000361585	8	29	Valine, leucine and isoleucine degradation	4	GO:0006631	1.44153e-10	37	189	fatty acid metabolic process	4	GO:0003988	0.000424118	4	7	acetyl-CoA C-acyltransferase activity	4	GO:0031301	0.000736565	11	58	integral component of organelle membrane
5	4920	0.0004555	10	45	Adipocytokine signaling pathway	5	GO:0032787	1.4753e-10	47	283	monocarboxylic acid metabolic process	5	GO:0000062	0.000508614	6	18	fatty-acyl-CoA binding	5	GO:0031300	0.000856312	11	59	intrinsic component of organelle membrane
6	640	0.000474839	6	17	Propanoate metabolism	6	GO:0019395	1.71662e-10	19	54	fatty acid oxidation	6	GO:0016616	0.000662857	11	58	oxidoreductase activity, acting on the CH-OH group of donors, NAD or NADP as acceptor	6	GO:0031966	0.00115674	27	234	mitochondrial membrane
7	1040	0.000930498	5	13	Biosynthesis of unsaturated fatty acids	7	GO:0034440	2.47744e-10	19	55	lipid oxidation	7	GO:0016705	0.000803778	13	78	oxidoreductase activity, acting on paired donors, with incorporation or reduction of molecular oxygen	7	GO:0005759	0.00115933	15	100	mitochondrial matrix
8	4146	0.00139912	9	43	Peroxisome	8	GO:0030258	2.76641e-10	24	88	lipid modification	8	GO:0016408	0.00080731	4	8	C-acyltransferase activity	8	GO:0005740	0.00123606	28	247	mitochondrial envelope
9	410	0.00195081	5	15	beta-Alanine metabolism	9	GO:0006635	3.46404e-10	16	39	fatty acid beta-oxidation	9	GO:0004300	0.000881625	3	4	enoyl-CoA hydratase activity	9	GO:0032592	0.00144798	4	9	integral component of mitochondrial membrane
10	830	0.00248831	8	38	Retinol metabolism	10	GO:0019752	5.67707e-10	58	410	carboxylic acid metabolic process	10	GO:0016406	0.000881625	3	4	carnitine O-acyltransferase activity	10	GO:0098573	0.00144798	4	9	intrinsic component of mitochondrial membrane
11	380	0.00439068	6	25	Tryptophan metabolism	11	GO:0043436	6.2551e-10	59	422	oxoacid metabolic process	11	GO:0005506	0.00115905	13	81	iron ion binding	11	GO:0044429	0.00195009	32	304	mitochondrial part
12	1100	0.00575559	46	502	Metabolic pathways	12	GO:0044255	1.20276e-09	54	374	cellular lipid metabolic process	12	GO:0048037	0.00190815	18	139	cofactor binding	12	GO:0031304	0.00217921	3	5	intrinsic component of mitochondrial inner membrane
13	310	0.0104283	4	14	Lysine degradation	13	GO:0006082	1.21916e-09	59	429	organic acid metabolic process	13	GO:0005109	0.0021037	3	5	frizzled binding	13	GO:0031305	0.00217921	3	5	integral component of mitochondrial inner membrane
14	900	0.0119706	3	8	Terpenoid backbone biosynthesis	14	GO:0055114	2.00787e-09	56	401	oxidation-reduction process	14	GO:0050662	0.00264701	14	99	coenzyme binding	14	GO:0016507	0.00387062	2	2	mitochondrial fatty acid beta-oxidation multienzyme complex
15	130	0.0121594	2	3	Ubiquinone and other terpenoid-quinone biosynthesis	15	GO:0016054	1.6022e-08	23	98	organic acid catabolic process	15	GO:0008395	0.00330922	7	33	steroid hydroxylase activity	15	GO:0036125	0.00387062	2	2	fatty acid beta-oxidation multienzyme complex
16	620	0.0142929	5	23	Pyruvate metabolism	16	GO:0046395	1.6022e-08	23	98	carboxylic acid catabolic process	16	GO:0004165	0.00377841	2	2	dodecenoyl-CoA delta-isomerase activity	16	GO:0042406	0.00387062	2	2	extrinsic component of endoplasmic reticulum membrane
17	20	0.0212735	4	17	Citrate cycle (TCA cycle)	17	GO:0044242	1.1214e-07	20	84	cellular lipid catabolic process	17	GO:0016509	0.00377841	2	2	long-chain-3-hydroxyacyl-CoA dehydrogenase activity	17	GO:0019773	0.00415808	3	6	proteasome core complex, alpha-subunit complex
18	650	0.0212735	4	17	Butanoate metabolism	18	GO:0044281	2.19174e-07	85	821	small molecule metabolic process	18	GO:0033695	0.00377841	2	2	oxidoreductase activity, acting on CH or CH2 groups, quinone or similar compound as acceptor	18	GO:0005789	0.00545765	26	248	endoplasmic reticulum membrane
19	5160	0.0292941	8	57	Hepatitis C	19	GO:0044282	2.56791e-07	26	139	small molecule catabolic process	19	GO:0034875	0.00377841	2	2	caffeine oxidase activity	19	GO:0005743	0.00763505	18	156	mitochondrial inner membrane
20	980	0.0303242	7	47	Metabolism of xenobiotics by cytochrome P450	20	GO:0016042	8.46609e-07	24	129	lipid catabolic process	20	GO:0016712	0.00395297	7	34	oxidoreductase activity, acting on paired donors, with incorporation or reduction of molecular oxygen, reduced flavin or flavoprotein as one donor, and incorporation of one atom of oxygen	20	GO:0042175	0.00784578	26	255	nuclear outer membrane-endoplasmic reticulum membrane network
21	591	0.031301	4	19	Linoleic acid metabolism	21	GO:0051791	9.12305e-07	5	5	medium-chain fatty acid metabolic process	21	GO:0003857	0.0040164	3	6	3-hydroxyacyl-CoA dehydrogenase activity	21	GO:0044432	0.00880269	28	283	endoplasmic reticulum part
22	4973	0.0321012	5	28	Carbohydrate digestion and absorption	22	GO:0009437	5.19431e-06	5	6	carnitine metabolic process	22	GO:0016289	0.0040164	3	6	CoA hydrolase activity	22	GO:0070062	0.00902609	82	1045	extracellular exosome
23	72	0.0371493	2	5	Synthesis and degradation of ketone bodies	23	GO:0001676	3.12203e-05	12	49	long-chain fatty acid metabolic process	23	GO:0016290	0.0040164	3	6	palmitoyl-CoA hydrolase activity	23	GO:0065010	0.00925914	82	1046	extracellular membrane-bounded organelle
24	340	0.0480635	3	13	Histidine metabolism	24	GO:0044712	5.94277e-05	46	417	single-organism catabolic process	24	GO:0047617	0.0040164	3	6	acyl-CoA hydrolase activity	24	GO:1903561	0.0105032	82	1051	extracellular vesicle
25	100	0.0480635	3	13	Steroid biosynthesis	25	GO:0006577	9.32492e-05	5	9	amino-acid betaine metabolic process	25	GO:0016790	0.00644973	4	13	thiolester hydrolase activity	25	GO:0043230	0.0107685	82	1052	extracellular organelle
26	982	0.0491844	7	52	Drug metabolism - cytochrome P450	26	GO:0044283	9.66593e-05	32	257	small molecule biosynthetic process	26	GO:0016863	0.00671062	3	7	intramolecular oxidoreductase activity, transposing C=C bonds	26	GO:0005783	0.0110568	43	490	endoplasmic reticulum
						27	GO:1901615	0.000130305	32	261	organic hydroxy compound metabolic process	27	GO:0020037	0.00687655	11	77	heme binding	27	GO:0019866	0.0124148	19	176	organelle inner membrane
						28	GO:0071971	0.000240319	3	3	extracellular exosome assembly	28	GO:0016627	0.00734288	6	29	oxidoreductase activity, acting on the CH-CH group of donors	28	GO:0033017	0.0147849	4	16	sarcoplasmic reticulum membrane
						29	GO:1903551	0.000240319	3	3	regulation of extracellular exosome assembly	29	GO:0070330	0.00871659	6	30	aromatase activity	29	GO:0000502	0.0169847	6	34	proteasome complex
						30	GO:1903553	0.000240319	3	3	positive regulation of extracellular exosome assembly	30	GO:0016747	0.00920618	8	49	transferase activity, transferring acyl groups other than amino-acyl groups	30	GO:0031312	0.0206998	3	10	extrinsic component of organelle membrane
						31	GO:0009820	0.000446394	4	7	alkaloid metabolic process	31	GO:0046906	0.0100365	11	81	tetrapyrrole binding	31	GO:0031967	0.0244	33	375	organelle envelope
						32	GO:0016053	0.000567176	20	145	organic acid biosynthetic process	32	GO:0001205	0.0102526	3	8	transcriptional activator activity, RNA polymerase II distal enhancer sequence-specific binding	32	GO:0031975	0.0244	33	375	envelope
						33	GO:0046394	0.000567176	20	145	carboxylic acid biosynthetic process	33	GO:0008106	0.0102526	3	8	alcohol dehydrogenase (NADP+) activity	33	GO:0043227	0.0256755	205	3062	membrane-bounded organelle
						34	GO:0044710	0.000572332	128	1641	single-organism metabolic process	34	GO:0015245	0.0102526	3	8	fatty acid transporter activity	34	GO:0005839	0.027175	3	11	proteasome core complex
						35	GO:0015908	0.000706154	10	49	fatty acid transport	35	GO:0016853	0.010393	8	50	isomerase activity	35	GO:0030176	0.0271839	4	19	integral component of endoplasmic reticulum membrane
						36	GO:0072330	0.000846673	15	97	monocarboxylic acid biosynthetic process	36	GO:0003824	0.0107347	120	1657	catalytic activity	36	GO:0031227	0.0323633	4	20	intrinsic component of endoplasmic reticulum membrane
						37	GO:0051591	0.00159184	15	103	response to cAMP	37	GO:0004027	0.0108733	2	3	alcohol sulfotransferase activity	37	GO:0045179	0.0341335	2	5	apical cortex
						38	GO:0044248	0.00160429	53	575	cellular catabolic process	38	GO:0004095	0.0108733	2	3	carnitine O-palmitoyltransferase activity	38	GO:0016529	0.040557	5	31	sarcoplasmic reticulum
						39	GO:0008202	0.00165367	21	169	steroid metabolic process	39	GO:0004740	0.0108733	2	3	pyruvate dehydrogenase (acetyl-transferring) kinase activity	39	GO:0044438	0.0457156	5	32	microbody part
						40	GO:0046683	0.00187357	17	126	response to organophosphorus	40	GO:0016416	0.0108733	2	3	O-palmitoyltransferase activity	40	GO:0044439	0.0457156	5	32	peroxisomal part
						41	GO:0014074	0.00202223	19	149	response to purine-containing compound	41	GO:0016508	0.0108733	2	3	long-chain-enoyl-CoA hydratase activity	41	GO:0044421	0.0486478	100	1398	extracellular region part
						42	GO:1901617	0.00204398	17	127	organic hydroxy compound biosynthetic process	42	GO:0016746	0.0113988	9	61	transferase activity, transferring acyl groups	42	GO:0016592	0.0491212	2	6	mediator complex
						43	GO:0044539	0.00218616	3	5	long-chain fatty acid import	43	GO:0016836	0.0114553	5	23	hydro-lyase activity
						44	GO:0050687	0.00218616	3	5	negative regulation of defense response to virus	44	GO:0016709	0.0141855	4	16	oxidoreductase activity, acting on paired donors, with incorporation or reduction of molecular oxygen, NAD(P)H as one donor, and incorporation of one atom of oxygen
						45	GO:0070989	0.00218616	3	5	oxidative demethylation	45	GO:0003995	0.0146873	3	9	acyl-CoA dehydrogenase activity
						46	GO:1902117	0.00224807	5	16	positive regulation of organelle assembly	46	GO:0052890	0.0146873	3	9	oxidoreductase activity, acting on the CH-CH group of donors, with a flavin as acceptor
						47	GO:0033539	0.00230502	4	10	fatty acid beta-oxidation using acyl-CoA dehydrogenase	47	GO:0004896	0.0160692	6	34	cytokine receptor activity
						48	GO:0098542	0.00240768	18	140	defense response to other organism	48	GO:0042803	0.0167729	31	342	protein homodimerization activity
						49	GO:0015718	0.00283542	13	88	monocarboxylic acid transport	49	GO:0005319	0.018424	6	35	lipid transporter activity
						50	GO:0006637	0.00296461	7	32	acyl-CoA metabolic process	50	GO:0004033	0.0200414	3	10	aldo-keto reductase (NADP) activity
						51	GO:0035383	0.00296461	7	32	thioester metabolic process	51	GO:0008374	0.0200414	3	10	O-acyltransferase activity
						52	GO:0009056	0.00304293	60	689	catabolic process	52	GO:0004030	0.020865	2	4	aldehyde dehydrogenase [NAD(P)+] activity
						53	GO:0051186	0.00329376	18	144	cofactor metabolic process	53	GO:0016725	0.020865	2	4	oxidoreductase activity, acting on CH or CH2 groups
						54	GO:0006094	0.00356653	7	33	gluconeogenesis	54	GO:0070053	0.020865	2	4	thrombospondin receptor activity
						55	GO:1902115	0.00356653	7	33	regulation of organelle assembly	55	GO:0051087	0.0210047	6	36	chaperone binding
						56	GO:0019254	0.0038793	2	2	carnitine metabolic process, CoA-linked	56	GO:0004298	0.0263257	3	11	threonine-type endopeptidase activity
						57	GO:0034441	0.0038793	2	2	plasma lipoprotein particle oxidation	57	GO:0008146	0.0263257	3	11	sulfotransferase activity
						58	GO:0034444	0.0038793	2	2	regulation of plasma lipoprotein particle oxidation	58	GO:0016877	0.0263257	3	11	ligase activity, forming carbon-sulfur bonds
						59	GO:0034445	0.0038793	2	2	negative regulation of plasma lipoprotein particle oxidation	59	GO:0070003	0.0263257	3	11	threonine-type peptidase activity
						60	GO:0045013	0.0038793	2	2	carbon catabolite repression of transcription	60	GO:0019955	0.0268775	6	38	cytokine binding
						61	GO:0045014	0.0038793	2	2	negative regulation of transcription by glucose	61	GO:0016829	0.0298312	10	83	lyase activity
						62	GO:0048252	0.0038793	2	2	lauric acid metabolic process	62	GO:0005080	0.0299396	5	29	protein kinase C binding
						63	GO:0072019	0.0038793	2	2	proximal convoluted tubule development	63	GO:0001609	0.0333726	2	5	G-protein coupled adenosine receptor activity
						64	GO:0072229	0.0038793	2	2	metanephric proximal convoluted tubule development	64	GO:0004028	0.0333726	2	5	3-chloroallyl aldehyde dehydrogenase activity
						65	GO:0072237	0.0038793	2	2	metanephric proximal tubule development	65	GO:0005523	0.0333726	2	5	tropomyosin binding
						66	GO:0042447	0.00417114	3	6	hormone catabolic process	66	GO:0032451	0.0333726	2	5	demethylase activity
						67	GO:0015909	0.00425717	7	34	long-chain fatty acid transport	67	GO:0072349	0.0333726	2	5	modified amino acid transmembrane transporter activity
						68	GO:0017144	0.00425717	7	34	drug metabolic process	68	GO:0051287	0.0341842	5	30	NAD binding
						69	GO:0019319	0.00425717	7	34	hexose biosynthetic process	69	GO:0004867	0.038784	5	31	serine-type endopeptidase inhibitor activity
						70	GO:0032675	0.00442094	8	43	regulation of interleukin-6 production	70	GO:0016835	0.038784	5	31	carbon-oxygen lyase activity
						71	GO:0042737	0.00444013	6	26	drug catabolic process	71	GO:0043177	0.0399761	13	124	organic acid binding
						72	GO:0044237	0.00452286	182	2594	cellular metabolic process	72	GO:0046914	0.041249	33	396	transition metal ion binding
						73	GO:0006006	0.00463377	13	93	glucose metabolic process	73	GO:0016628	0.0416643	3	13	oxidoreductase activity, acting on the CH-CH group of donors, NAD or NADP as acceptor
						74	GO:0032635	0.00511875	8	44	interleukin-6 production	74	GO:0016782	0.0416643	3	13	transferase activity, transferring sulfur-containing groups
						75	GO:0019318	0.00612553	14	107	hexose metabolic process	75	GO:0046875	0.0416643	3	13	ephrin receptor binding
						76	GO:0046320	0.00649534	5	20	regulation of fatty acid oxidation	76	GO:0019838	0.0421374	9	76	growth factor binding
						77	GO:0006732	0.00655333	15	119	coenzyme metabolic process	77	GO:0019825	0.043744	5	32	oxygen binding
						78	GO:0051707	0.00664389	35	368	response to other organism	78	GO:0004032	0.0480507	2	6	alditol:NADP+ 1-oxidoreductase activity
						79	GO:0061082	0.00676066	4	13	myeloid leukocyte cytokine production	79	GO:0016409	0.0480507	2	6	palmitoyltransferase activity
						80	GO:0006641	0.00676408	8	46	triglyceride metabolic process	80	GO:0016878	0.0480507	2	6	acid-thiol ligase activity
						81	GO:0043207	0.00693208	35	369	response to external biotic stimulus	81	GO:0034713	0.0480507	2	6	type I transforming growth factor beta receptor binding
						82	GO:0050688	0.0069413	7	37	regulation of defense response to virus	82	GO:0043559	0.0480507	2	6	insulin binding
						83	GO:0006071	0.0069647	3	7	glycerol metabolic process	83	GO:0008392	0.0492739	4	23	arachidonic acid epoxygenase activity
						84	GO:0010935	0.0069647	3	7	regulation of macrophage cytokine production
						85	GO:1903541	0.0069647	3	7	regulation of exosomal secretion
						86	GO:1903543	0.0069647	3	7	positive regulation of exosomal secretion
						87	GO:0046486	0.00823593	15	122	glycerolipid metabolic process
						88	GO:1901575	0.00869729	48	552	organic substance catabolic process
						89	GO:0006639	0.00878139	8	48	acylglycerol metabolic process
						90	GO:0006869	0.00886767	15	123	lipid transport
						91	GO:0044711	0.00900739	49	567	single-organism biosynthetic process
						92	GO:0044262	0.00913646	16	135	cellular carbohydrate metabolic process
						93	GO:0032755	0.0092836	6	30	positive regulation of interleukin-6 production
						94	GO:0046364	0.00932213	7	39	monosaccharide biosynthetic process
						95	GO:0006633	0.00969696	10	69	fatty acid biosynthetic process
						96	GO:0010876	0.00978801	16	136	lipid localization
						97	GO:0006638	0.00994436	8	49	neutral lipid metabolic process
						98	GO:0001817	0.0099507	22	209	regulation of cytokine production
						99	GO:0002832	0.010634	3	8	negative regulation of response to biotic stimulus
						100	GO:0010934	0.010634	3	8	macrophage cytokine production
						101	GO:0051607	0.0107097	10	70	defense response to virus
						102	GO:0009108	0.0109252	6	31	coenzyme biosynthetic process
						103	GO:0002634	0.0111573	2	3	regulation of germinal center formation
						104	GO:0003032	0.0111573	2	3	detection of oxygen
						105	GO:0009822	0.0111573	2	3	alkaloid catabolic process
						106	GO:0010510	0.0111573	2	3	regulation of acetyl-CoA biosynthetic process from pyruvate
						107	GO:0034443	0.0111573	2	3	negative regulation of lipoprotein oxidation
						108	GO:0042758	0.0111573	2	3	long-chain fatty acid catabolic process
						109	GO:0051694	0.0111573	2	3	pointed-end actin filament capping
						110	GO:0060340	0.0111573	2	3	positive regulation of type I interferon-mediated signaling pathway
						111	GO:0072014	0.0111573	2	3	proximal tubule development
						112	GO:0090009	0.0111573	2	3	primitive streak formation
						113	GO:0090177	0.0111573	2	3	establishment of planar polarity involved in neural tube closure
						114	GO:0090178	0.0111573	2	3	regulation of establishment of planar polarity involved in neural tube closure
						115	GO:0090179	0.0111573	2	3	planar cell polarity pathway involved in neural tube closure
						116	GO:0009607	0.0117373	35	382	response to biotic stimulus
						117	GO:0002440	0.011801	10	71	production of molecular mediator of immune response
						118	GO:0050707	0.0123759	9	61	regulation of cytokine secretion
						119	GO:0008152	0.0134493	199	2930	metabolic process
						120	GO:0006694	0.014149	12	95	steroid biosynthetic process
						121	GO:0009615	0.014149	12	95	response to virus
						122	GO:0019400	0.0152242	3	9	alditol metabolic process
						123	GO:0043032	0.0152242	3	9	positive regulation of macrophage activation
						124	GO:0072337	0.0152242	3	9	modified amino acid transport
						125	GO:1990182	0.0152242	3	9	exosomal secretion
						126	GO:0002367	0.0170661	6	34	cytokine production involved in immune response
						127	GO:0042738	0.0172437	5	25	exogenous drug catabolic process
						128	GO:0002697	0.0174582	16	145	regulation of immune effector process
						129	GO:0019217	0.0178136	7	44	regulation of fatty acid metabolic process
						130	GO:0014070	0.0187972	60	749	response to organic cyclic compound
						131	GO:0007584	0.0190587	21	209	response to nutrient
						132	GO:0031667	0.0206883	37	425	response to nutrient levels
						133	GO:0001816	0.0211362	23	237	cytokine production
						134	GO:0002467	0.0213978	2	4	germinal center formation
						135	GO:0009109	0.0213978	2	4	coenzyme catabolic process
						136	GO:0034442	0.0213978	2	4	regulation of lipoprotein oxidation
						137	GO:0042160	0.0213978	2	4	lipoprotein modification
						138	GO:0042161	0.0213978	2	4	lipoprotein oxidation
						139	GO:0042196	0.0213978	2	4	chlorinated hydrocarbon metabolic process
						140	GO:0042197	0.0213978	2	4	halogenated hydrocarbon metabolic process
						141	GO:0042249	0.0213978	2	4	establishment of planar polarity of embryonic epithelium
						142	GO:0042695	0.0213978	2	4	thelarche
						143	GO:0042760	0.0213978	2	4	very long-chain fatty acid catabolic process
						144	GO:0045990	0.0213978	2	4	carbon catabolite regulation of transcription
						145	GO:0046015	0.0213978	2	4	regulation of transcription by glucose
						146	GO:0048570	0.0213978	2	4	notochord morphogenesis
						147	GO:0050812	0.0213978	2	4	regulation of acyl-CoA biosynthetic process
						148	GO:0060744	0.0213978	2	4	mammary gland branching involved in thelarche
						149	GO:0060750	0.0213978	2	4	epithelial cell proliferation involved in mammary gland duct elongation
						150	GO:0060907	0.0213978	2	4	positive regulation of macrophage cytokine production
						151	GO:0070327	0.0213978	2	4	thyroid hormone transport
						152	GO:0009991	0.0214851	38	440	response to extracellular stimulus
						153	GO:0008610	0.0221052	23	238	lipid biosynthetic process
						154	GO:0005996	0.0225702	14	125	monosaccharide metabolic process
						155	GO:0006066	0.0234035	18	175	alcohol metabolic process
						156	GO:0002831	0.0237208	8	57	regulation of response to biotic stimulus
						157	GO:0045765	0.0237548	12	102	regulation of angiogenesis
						158	GO:0050663	0.0240731	9	68	cytokine secretion
						159	GO:0032680	0.0249518	7	47	regulation of tumor necrosis factor production
						160	GO:1903555	0.0249518	7	47	regulation of tumor necrosis factor superfamily cytokine production
						161	GO:0090092	0.0257463	10	80	regulation of transmembrane receptor protein serine/threonine kinase signaling pathway
						162	GO:1901361	0.0271166	14	128	organic cyclic compound catabolic process
						163	GO:0034377	0.027254	3	11	plasma lipoprotein particle assembly
						164	GO:0046321	0.027254	3	11	positive regulation of fatty acid oxidation
						165	GO:0055094	0.027254	3	11	response to lipoprotein particle
						166	GO:0071806	0.027254	3	11	protein transmembrane transport
						167	GO:0001525	0.0272689	18	178	angiogenesis
						168	GO:0019373	0.0272806	4	19	epoxygenase P450 pathway
						169	GO:0090101	0.0273974	5	28	negative regulation of transmembrane receptor protein serine/threonine kinase signaling pathway
						170	GO:0032640	0.0277127	7	48	tumor necrosis factor production
						171	GO:0071706	0.0277127	7	48	tumor necrosis factor superfamily cytokine production
						172	GO:0031670	0.0284657	6	38	cellular response to nutrient
						173	GO:0045766	0.0285194	9	70	positive regulation of angiogenesis
						174	GO:0002252	0.0288821	22	231	immune effector process
						175	GO:2000736	0.030674	7	49	regulation of stem cell differentiation
						176	GO:0006091	0.0315722	15	143	generation of precursor metabolites and energy
						177	GO:1904018	0.0335136	9	72	positive regulation of vasculature development
						178	GO:0002700	0.0338413	7	50	regulation of production of molecular mediator of immune response
						179	GO:0045333	0.0338413	7	50	cellular respiration
						180	GO:0050729	0.0338413	7	50	positive regulation of inflammatory response
						181	GO:0007171	0.0342055	2	5	activation of transmembrane receptor protein tyrosine kinase activity
						182	GO:0010815	0.0342055	2	5	bradykinin catabolic process
						183	GO:0010889	0.0342055	2	5	regulation of sequestering of triglyceride
						184	GO:0014842	0.0342055	2	5	regulation of satellite cell proliferation
						185	GO:0016098	0.0342055	2	5	monoterpenoid metabolic process
						186	GO:0033131	0.0342055	2	5	regulation of glucokinase activity
						187	GO:0033147	0.0342055	2	5	negative regulation of intracellular estrogen receptor signaling pathway
						188	GO:0043353	0.0342055	2	5	enucleate erythrocyte differentiation
						189	GO:0050748	0.0342055	2	5	negative regulation of lipoprotein metabolic process
						190	GO:0051788	0.0342055	2	5	response to misfolded protein
						191	GO:0060751	0.0342055	2	5	branch elongation involved in mammary gland duct branching
						192	GO:1903299	0.0342055	2	5	regulation of hexokinase activity
						193	GO:0001961	0.0346992	3	12	positive regulation of cytokine-mediated signaling pathway
						194	GO:0032731	0.0346992	3	12	positive regulation of interleukin-1 beta production
						195	GO:0033146	0.0346992	3	12	regulation of intracellular estrogen receptor signaling pathway
						196	GO:0043536	0.0346992	3	12	positive regulation of blood vessel endothelial cell migration
						197	GO:0060760	0.0346992	3	12	positive regulation of response to cytokine stimulus
						198	GO:0065005	0.0346992	3	12	protein-lipid complex assembly
						199	GO:0070988	0.0346992	3	12	demethylation
						200	GO:0001818	0.0347409	10	84	negative regulation of cytokine production
						201	GO:0044723	0.0351908	23	249	single-organism carbohydrate metabolic process
						202	GO:0042180	0.0352397	12	108	cellular ketone metabolic process
						203	GO:0048646	0.0356869	35	414	anatomical structure formation involved in morphogenesis
						204	GO:0050715	0.0356932	6	40	positive regulation of cytokine secretion
						205	GO:1901616	0.0356932	6	40	organic hydroxy compound catabolic process
						206	GO:0019748	0.035913	5	30	secondary metabolic process
						207	GO:0016051	0.0372947	10	85	carbohydrate biosynthetic process
						208	GO:0097164	0.0372947	10	85	ammonium ion metabolic process
						209	GO:1901342	0.0374823	12	109	regulation of vasculature development
						210	GO:0006888	0.0382128	4	21	ER to Golgi vesicle-mediated transport
						211	GO:0016126	0.0407184	5	31	sterol biosynthetic process
						212	GO:0050691	0.0407184	5	31	regulation of defense response to virus by host
						213	GO:0043648	0.0408122	7	52	dicarboxylic acid metabolic process
						214	GO:0010499	0.0430807	3	13	proteasomal ubiquitin-independent protein catabolic process
						215	GO:0032925	0.0430807	3	13	regulation of activin receptor signaling pathway
						216	GO:0045087	0.0436199	16	162	innate immune response
						217	GO:0071704	0.0442422	183	2722	organic substance metabolic process
						218	GO:0044238	0.0443979	175	2590	primary metabolic process
						219	GO:0072350	0.0444914	4	22	tricarboxylic acid metabolic process
						220	GO:0010906	0.0446241	7	53	regulation of glucose metabolic process
						221	GO:0005975	0.0451674	24	269	carbohydrate metabolic process
						222	GO:0044270	0.0455134	11	100	cellular nitrogen compound catabolic process
						223	GO:0034637	0.0458954	5	32	cellular carbohydrate biosynthetic process
						224	GO:0019751	0.0485816	6	43	polyol metabolic process
						225	GO:0051188	0.0485816	6	43	cofactor biosynthetic process
						226	GO:0046165	0.0488085	10	89	alcohol biosynthetic process
						227	GO:0002374	0.0492227	2	6	cytokine secretion involved in immune response
						228	GO:0002739	0.0492227	2	6	regulation of cytokine secretion involved in immune response
						229	GO:0010839	0.0492227	2	6	negative regulation of keratinocyte proliferation
						230	GO:0014841	0.0492227	2	6	skeletal muscle satellite cell proliferation
						231	GO:0014857	0.0492227	2	6	regulation of skeletal muscle cell proliferation
						232	GO:0015936	0.0492227	2	6	coenzyme A metabolic process
						233	GO:0030644	0.0492227	2	6	cellular chloride ion homeostasis
						234	GO:0030903	0.0492227	2	6	notochord development
						235	GO:0032000	0.0492227	2	6	positive regulation of fatty acid beta-oxidation
						236	GO:0032647	0.0492227	2	6	regulation of interferon-alpha production
						237	GO:0032727	0.0492227	2	6	positive regulation of interferon-alpha production
						238	GO:0044550	0.0492227	2	6	secondary metabolite biosynthetic process
						239	GO:0050665	0.0492227	2	6	hydrogen peroxide biosynthetic process
						240	GO:0055098	0.0492227	2	6	response to low-density lipoprotein particle
						241	GO:0061081	0.0492227	2	6	positive regulation of myeloid leukocyte cytokine production involved in immune response

## Sheet: single seed
	KEGGID	Pvalue	Count	Size	Term		GOBPID	Pvalue	Count	Size	Term		GOMFID	Pvalue	Count	Size	Term		GOCCID	Pvalue	Count	Size	Term
1	830	6.56853e-37	38	55	Retinol metabolism	1	GO:0032787	3.01878e-88	121	407	monocarboxylic acid metabolic process	1	GO:0016491	4.92987e-41	87	484	oxidoreductase activity	1	GO:0000502	1.54711e-36	35	62	proteasome complex
2	71	7.41951e-36	34	44	Fatty acid degradation	2	GO:0006629	2.02998e-75	145	803	lipid metabolic process	2	GO:0003824	9.51835e-36	222	3503	catalytic activity	2	GO:0005839	5.94622e-25	17	18	proteasome core complex
3	3050	2.94397e-29	29	40	Proteasome	3	GO:0019752	1.20025e-74	132	644	carboxylic acid metabolic process	3	GO:0005506	1.28655e-28	42	142	iron ion binding	3	GO:0005789	1.27804e-24	62	424	endoplasmic reticulum membrane
4	3320	5.31462e-26	34	69	PPAR signaling pathway	4	GO:0006082	4.75126e-72	133	686	organic acid metabolic process	4	GO:0004497	1.12785e-27	35	95	monooxygenase activity	4	GO:0042175	4.09395e-24	62	433	nuclear outer membrane-endoplasmic reticulum membrane network
5	982	5.31462e-26	34	69	Drug metabolism - cytochrome P450	5	GO:0043436	9.79838e-72	132	677	oxoacid metabolic process	5	GO:0016705	1.41598e-26	38	124	oxidoreductase activity, acting on paired donors, with incorporation or reduction of molecular oxygen	5	GO:0043231	7.46024e-24	256	5562	intracellular membrane-bounded organelle
6	1100	4.91266e-25	122	967	Metabolic pathways	6	GO:0006631	2.00997e-67	89	270	fatty acid metabolic process	6	GO:0004298	1.25633e-24	17	18	threonine-type endopeptidase activity	6	GO:0043227	6.05388e-22	267	6172	membrane-bounded organelle
7	280	2.91896e-24	27	44	Valine, leucine and isoleucine degradation	7	GO:0055114	4.06358e-63	120	628	oxidation-reduction process	7	GO:0070003	1.25633e-24	17	18	threonine-type peptidase activity	7	GO:0044432	8.84408e-22	62	478	endoplasmic reticulum part
8	980	3.33246e-22	30	64	Metabolism of xenobiotics by cytochrome P450	8	GO:0044255	5.98875e-62	118	617	cellular lipid metabolic process	8	GO:0000062	2.70401e-24	19	24	fatty-acyl-CoA binding	8	GO:0005739	7.38871e-21	96	1106	mitochondrion
9	140	7.75904e-21	26	50	Steroid hormone biosynthesis	9	GO:0044281	6.57559e-60	162	1328	small molecule metabolic process	9	GO:0020037	7.63534e-24	34	111	heme binding	9	GO:0005737	1.04318e-19	251	5622	cytoplasm
10	40	4.68429e-19	19	27	Pentose and glucuronate interconversions	10	GO:0019395	3.34335e-45	43	74	fatty acid oxidation	10	GO:0046906	3.86294e-23	34	116	tetrapyrrole binding	10	GO:0044444	1.2186e-19	209	4119	cytoplasmic part
11	53	6.32067e-19	18	24	Ascorbate and aldarate metabolism	11	GO:0034440	1.70524e-44	43	76	lipid oxidation	11	GO:0050662	2.55534e-22	37	149	coenzyme binding	11	GO:0043229	1.19153e-17	259	6097	intracellular organelle
12	591	1.90587e-17	18	27	Linoleic acid metabolism	12	GO:0044710	1.08301e-43	219	3156	single-organism metabolic process	12	GO:0015020	2.59005e-22	18	24	glucuronosyltransferase activity	12	GO:0005783	1.73181e-17	74	793	endoplasmic reticulum
13	640	3.04556e-16	18	30	Propanoate metabolism	13	GO:0016042	9.62834e-41	59	200	lipid catabolic process	13	GO:0016712	4.57268e-20	20	38	oxidoreductase activity, acting on paired donors, with incorporation or reduction of molecular oxygen, reduced flavin or flavoprotein as one donor, and incorporation of one atom of oxygen	13	GO:0044424	1.99449e-17	278	7029	intracellular part
14	590	2.39569e-14	22	57	Arachidonic acid metabolism	14	GO:0072329	1.25905e-40	41	78	monocarboxylic acid catabolic process	14	GO:0048037	1.10365e-19	40	208	cofactor binding	14	GO:0031090	2.08556e-16	102	1412	organelle membrane
15	983	4.08495e-14	20	47	Drug metabolism - other enzymes	15	GO:0006635	9.25006e-40	35	53	fatty acid beta-oxidation	15	GO:0033293	2.0815e-18	21	50	monocarboxylic acid binding	15	GO:0043226	3.32176e-16	269	6650	organelle
16	860	4.12284e-12	16	35	Porphyrin and chlorophyll metabolism	16	GO:0009062	2.07489e-39	38	67	fatty acid catabolic process	16	GO:0008391	2.57971e-18	17	29	arachidonic acid monooxygenase activity	16	GO:0044429	8.78665e-16	57	540	mitochondrial part
17	514	7.07278e-12	16	36	Other types of O-glycan biosynthesis	17	GO:0009056	8.63102e-38	133	1296	catabolic process	17	GO:0008395	1.63195e-17	19	42	steroid hydroxylase activity	17	GO:0005622	5.56713e-15	278	7194	intracellular
18	500	1.18766e-11	16	37	Starch and sucrose metabolism	18	GO:0044242	9.87123e-35	46	136	cellular lipid catabolic process	18	GO:0008392	2.07059e-17	16	27	arachidonic acid epoxygenase activity	18	GO:0098588	1.40024e-13	77	998	bounding membrane of organelle
19	650	1.09745e-09	12	25	Butanoate metabolism	19	GO:1901575	5.12843e-34	115	1059	organic substance catabolic process	19	GO:0003995	2.49922e-17	12	13	acyl-CoA dehydrogenase activity	19	GO:0005759	5.60043e-13	31	205	mitochondrial matrix
20	380	1.99461e-09	15	43	Tryptophan metabolism	20	GO:0044248	7.03926e-34	118	1117	cellular catabolic process	20	GO:0052890	2.49922e-17	12	13	oxidoreductase activity, acting on the CH-CH group of donors, with a flavin as acceptor	20	GO:0005838	9.64226e-13	11	18	proteasome regulatory particle
21	900	4.66017e-09	9	14	Terpenoid backbone biosynthesis	21	GO:0030258	7.31182e-33	45	140	lipid modification	21	GO:0016627	3.90638e-16	18	42	oxidoreductase activity, acting on the CH-CH group of donors	21	GO:0019773	1.17218e-12	8	8	proteasome core complex, alpha-subunit complex
22	100	1.11133e-08	9	15	Steroid biosynthesis	22	GO:0016054	7.59574e-33	46	148	organic acid catabolic process	22	GO:0050660	4.07365e-16	20	55	flavin adenine dinucleotide binding	22	GO:0031966	1.39101e-12	42	376	mitochondrial membrane
23	4920	1.40076e-08	17	63	Adipocytokine signaling pathway	23	GO:0046395	7.59574e-33	46	148	carboxylic acid catabolic process	23	GO:0070330	1.72603e-15	15	28	aromatase activity	23	GO:0022624	4.80015e-12	11	20	proteasome accessory complex
24	62	1.42521e-07	6	7	Fatty acid elongation	24	GO:0044282	1.30979e-32	53	211	small molecule catabolic process	24	GO:0016614	8.81113e-15	24	97	oxidoreductase activity, acting on CH-OH group of donors	24	GO:0005777	1.21465e-11	20	93	peroxisome
25	72	5.44728e-07	6	8	Synthesis and degradation of ketone bodies	25	GO:0009812	8.40167e-29	21	24	flavonoid metabolic process	25	GO:0016616	1.16945e-14	23	89	oxidoreductase activity, acting on the CH-OH group of donors, NAD or NADP as acceptor	25	GO:0042579	1.21465e-11	20	93	microbody
26	592	9.13093e-07	8	17	alpha-Linolenic acid metabolism	26	GO:0008152	8.60271e-27	277	6219	metabolic process	26	GO:0046914	7.29508e-14	66	733	transition metal ion binding	26	GO:0005740	1.28414e-11	42	402	mitochondrial envelope
27	120	2.74765e-06	7	14	Primary bile acid biosynthesis	27	GO:0008202	1.04836e-26	46	198	steroid metabolic process	27	GO:0043167	6.04275e-13	164	3081	ion binding	27	GO:0044446	3.12919e-11	190	4144	intracellular organelle part
28	4146	5.30514e-06	14	65	Peroxisome	28	GO:0052695	2.76298e-26	18	19	cellular glucuronidation	28	GO:0009055	8.06385e-13	18	61	electron carrier activity	28	GO:0008540	1.77489e-10	8	11	proteasome regulatory particle, base subcomplex
29	410	3.20421e-05	7	19	beta-Alanine metabolism	29	GO:0052696	2.76298e-26	18	19	flavonoid glucuronidation	29	GO:1901681	1.95555e-12	27	156	sulfur compound binding	29	GO:0031597	1.77489e-10	8	11	cytosolic proteasome complex
30	620	3.67172e-05	9	33	Pyruvate metabolism	30	GO:0006063	2.68107e-25	18	20	uronic acid metabolic process	30	GO:0043168	3.58782e-11	108	1764	anion binding	30	GO:0044422	4.56606e-10	190	4250	organelle part
31	310	4.8855e-05	10	42	Lysine degradation	31	GO:0019585	2.68107e-25	18	20	glucuronate metabolic process	31	GO:0043177	1.93287e-10	24	150	organic acid binding	31	GO:0031967	1.09927e-07	45	602	organelle envelope
32	4975	4.8855e-05	10	42	Fat digestion and absorption	32	GO:0044712	4.08797e-25	83	725	single-organism catabolic process	32	GO:0005504	3.69454e-10	12	33	fatty acid binding	32	GO:0031975	1.21139e-07	45	604	envelope
33	20	5.23331e-05	8	27	Citrate cycle (TCA cycle)	33	GO:0006805	4.41675e-25	28	64	xenobiotic metabolic process	33	GO:0003857	3.8864e-10	7	8	3-hydroxyacyl-CoA dehydrogenase activity	33	GO:0005743	5.47263e-07	26	267	mitochondrial inner membrane
34	4370	9.18704e-05	12	63	VEGF signaling pathway	34	GO:0009725	7.90906e-25	90	852	response to hormone	34	GO:0008194	4.33429e-10	18	86	UDP-glycosyltransferase activity	34	GO:0031595	7.12682e-07	5	7	nuclear proteasome complex
35	5215	0.000129701	13	75	Prostate cancer	35	GO:0009813	8.33579e-25	17	18	flavonoid biosynthetic process	35	GO:0036094	6.79676e-10	105	1776	small molecule binding	35	GO:1990111	1.11254e-06	4	4	spermatoproteasome complex
36	4910	0.000622288	15	110	Insulin signaling pathway	36	GO:0008610	1.01073e-24	59	374	lipid biosynthetic process	36	GO:0031406	8.51489e-10	23	148	carboxylic acid binding	36	GO:0070062	1.18077e-06	86	1627	extracellular exosome
37	4950	0.000997172	6	23	Maturity onset diabetes of the young	37	GO:0071704	3.21213e-24	265	5789	organic substance metabolic process	37	GO:0019825	9.44041e-10	13	43	oxygen binding	37	GO:0065010	1.24519e-06	86	1629	extracellular membrane-bounded organelle
38	1040	0.00109837	5	16	Biosynthesis of unsaturated fatty acids	38	GO:0071466	3.49564e-24	28	68	cellular response to xenobiotic stimulus	38	GO:0003854	1.49709e-09	6	6	3-beta-hydroxy-delta5-steroid dehydrogenase activity	38	GO:1903561	1.45899e-06	86	1635	extracellular vesicle
39	630	0.00109837	5	16	Glyoxylate and dicarboxylate metabolism	39	GO:0044238	3.73098e-23	259	5595	primary metabolic process	39	GO:0003997	1.49709e-09	6	6	acyl-CoA oxidase activity	39	GO:0043230	1.53766e-06	86	1637	extracellular organelle
40	4976	0.00139444	10	62	Bile secretion	40	GO:0001676	4.73921e-23	27	67	long-chain fatty acid metabolic process	40	GO:0004879	2.4189e-09	12	38	RNA polymerase II transcription factor activity, ligand-activated sequence-specific DNA binding	40	GO:0019866	1.7829e-06	26	284	organelle inner membrane
41	4612	0.00139444	10	62	Antigen processing and presentation	41	GO:0010499	4.97084e-23	17	20	proteasomal ubiquitin-independent protein catabolic process	41	GO:0098531	2.4189e-09	12	38	transcription factor activity, direct ligand regulated sequence-specific DNA binding	41	GO:0000159	4.48336e-06	6	15	protein phosphatase type 2A complex
42	4730	0.00279647	9	57	Long-term depression	42	GO:0009410	8.96364e-23	28	75	response to xenobiotic stimulus	42	GO:0033764	3.77903e-09	9	19	steroid dehydrogenase activity, acting on the CH-OH group of donors, NAD or NADP as acceptor	42	GO:0012505	4.64133e-06	92	1837	endomembrane system
43	4664	0.00284837	10	68	Fc epsilon RI signaling pathway	43	GO:0044237	4.11579e-22	258	5618	cellular metabolic process	43	GO:0008134	8.89284e-09	37	386	transcription factor binding	43	GO:0005811	1.01333e-05	8	34	lipid particle
44	350	0.004289	6	30	Tyrosine metabolism	44	GO:0010033	3.02042e-21	140	2031	response to organic substance	44	GO:0003988	1.01794e-08	6	7	acetyl-CoA C-acyltransferase activity	44	GO:0044464	5.09022e-05	281	8120	cell part
45	565	0.004289	6	30	Ether lipid metabolism	45	GO:0044283	1.00236e-19	51	351	small molecule biosynthetic process	45	GO:0016229	2.96317e-08	9	23	steroid dehydrogenase activity	45	GO:0031988	7.48418e-05	93	1992	membrane-bounded vesicle
46	5145	0.00439921	13	108	Toxoplasmosis	46	GO:0017144	2.41782e-19	19	36	drug metabolic process	46	GO:0003707	3.54432e-08	12	47	steroid hormone receptor activity	46	GO:0005623	8.27613e-05	281	8139	cell
47	232	0.00681252	3	8	Caffeine metabolism	47	GO:1901615	4.35616e-19	49	335	organic hydroxy compound metabolic process	47	GO:0097159	3.7877e-08	160	3371	organic cyclic compound binding	47	GO:0031968	9.38458e-05	12	100	organelle outer membrane
48	5160	0.0122757	12	109	Hepatitis C	48	GO:0033539	6.43793e-19	13	14	fatty acid beta-oxidation using acyl-CoA dehydrogenase	48	GO:0016634	3.95516e-08	6	8	oxidoreductase activity, acting on the CH-CH group of donors, oxygen as acceptor	48	GO:0044421	0.000110936	98	2149	extracellular region part
49	10	0.0171999	7	51	Glycolysis / Gluconeogenesis	49	GO:0032870	1.26308e-18	56	445	cellular response to hormone stimulus	49	GO:0004300	4.46385e-08	5	5	enoyl-CoA hydratase activity	49	GO:0019867	0.000113885	12	102	outer membrane
50	5213	0.0178008	6	40	Endometrial cancer	50	GO:0055088	5.63603e-18	25	82	lipid homeostasis	50	GO:0016421	4.46385e-08	5	5	CoA carboxylase activity	50	GO:0005741	0.000114066	11	87	mitochondrial outer membrane
51	340	0.0228178	4	21	Histidine metabolism	51	GO:0010565	6.23552e-18	27	99	regulation of cellular ketone metabolic process	51	GO:1901363	5.20702e-08	158	3328	heterocyclic compound binding	51	GO:0005576	0.00016691	102	2282	extracellular region
52	4270	0.0231864	10	92	Vascular smooth muscle contraction	52	GO:0019369	6.34083e-18	20	47	arachidonic acid metabolic process	52	GO:0016877	6.05259e-08	10	32	ligase activity, forming carbon-sulfur bonds	52	GO:0044438	0.000288713	8	53	microbody part
53	561	0.0303255	6	45	Glycerolipid metabolism	53	GO:0042493	1.85318e-17	58	503	response to drug	53	GO:0016746	6.17798e-08	20	142	transferase activity, transferring acyl groups	53	GO:0044439	0.000288713	8	53	peroxisomal part
54	61	0.0366433	2	6	Fatty acid biosynthesis	54	GO:0042221	2.42077e-17	163	2830	response to chemical	54	GO:0004623	6.97471e-08	9	25	phospholipase A2 activity	54	GO:0070013	0.000307419	97	2178	intracellular organelle lumen
55	5216	0.0408815	4	25	Thyroid cancer	55	GO:0006694	3.95101e-17	28	115	steroid biosynthetic process	55	GO:0016853	7.80839e-08	17	105	isomerase activity	55	GO:0031982	0.000310029	93	2068	vesicle
						56	GO:0042180	5.13286e-17	31	146	cellular ketone metabolic process	56	GO:0016298	1.27377e-07	14	73	lipase activity	56	GO:0043233	0.000346887	97	2185	organelle lumen
						57	GO:0005996	6.86916e-17	33	169	monosaccharide metabolic process	57	GO:0008289	1.35581e-07	33	356	lipid binding	57	GO:0031974	0.000412567	98	2223	membrane-enclosed lumen
						58	GO:0016125	1.92511e-16	24	85	sterol metabolic process	58	GO:0016885	2.60346e-07	5	6	ligase activity, forming carbon-carbon bonds	58	GO:0008287	0.000838454	6	35	protein serine/threonine phosphatase complex
						59	GO:0009719	2.62543e-16	99	1323	response to endogenous stimulus	59	GO:0036402	2.60346e-07	5	6	proteasome-activating ATPase activity	59	GO:0009295	0.000838454	6	35	nucleoid
						60	GO:0070887	2.85785e-16	114	1660	cellular response to chemical stimulus	60	GO:0051287	2.8765e-07	12	56	NAD binding	60	GO:0042645	0.000838454	6	35	mitochondrial nucleoid
						61	GO:0014070	3.01276e-16	79	914	response to organic cyclic compound	61	GO:0016758	3.73675e-07	18	130	transferase activity, transferring hexosyl groups	61	GO:1903293	0.000838454	6	35	phosphatase complex
						62	GO:0006637	3.58534e-16	19	49	acyl-CoA metabolic process	62	GO:0016878	4.38827e-07	7	16	acid-thiol ligase activity	62	GO:0016507	0.00106192	2	2	mitochondrial fatty acid beta-oxidation multienzyme complex
						63	GO:0035383	3.58534e-16	19	49	thioester metabolic process	63	GO:0001972	5.98186e-07	6	11	retinoic acid binding	63	GO:0034515	0.00106192	2	2	proteasome storage granule
						64	GO:0006690	3.94686e-16	23	79	icosanoid metabolic process	64	GO:0016709	7.5992e-07	8	24	oxidoreductase activity, acting on paired donors, with incorporation or reduction of molecular oxygen, NAD(P)H as one donor, and incorporation of one atom of oxygen	64	GO:0036125	0.00106192	2	2	fatty acid beta-oxidation multienzyme complex
						65	GO:1901568	3.94686e-16	23	79	fatty acid derivative metabolic process	65	GO:0016405	8.85761e-07	5	7	CoA-ligase activity	65	GO:0042709	0.00106192	2	2	succinate-CoA ligase complex
						66	GO:0006720	4.02444e-16	22	71	isoprenoid metabolic process	66	GO:0042974	1.08471e-06	8	25	retinoic acid receptor binding	66	GO:0045244	0.00106192	2	2	succinate-CoA ligase complex (GDP-forming)
						67	GO:0008203	7.28582e-16	23	81	cholesterol metabolic process	67	GO:0016408	1.16219e-06	6	12	C-acyltransferase activity	67	GO:0005829	0.00151161	61	1293	cytosol
						68	GO:0019373	1.07381e-15	13	19	epoxygenase P450 pathway	68	GO:0004095	1.32647e-06	4	4	carnitine O-palmitoyltransferase activity	68	GO:0005782	0.00188999	4	17	peroxisomal matrix
						69	GO:1902652	1.31922e-15	23	83	secondary alcohol metabolic process	69	GO:0016406	1.32647e-06	4	4	carnitine O-acyltransferase activity	69	GO:0031907	0.00188999	4	17	microbody lumen
						70	GO:0019216	1.65146e-15	36	224	regulation of lipid metabolic process	70	GO:0016416	1.32647e-06	4	4	O-palmitoyltransferase activity	70	GO:0046581	0.00249773	3	9	intercellular canaliculus
						71	GO:0019217	1.84168e-15	20	60	regulation of fatty acid metabolic process	71	GO:0004620	1.88712e-06	11	55	phospholipase activity	71	GO:0005719	0.00292363	4	19	nuclear euchromatin
						72	GO:0033559	3.10725e-15	23	86	unsaturated fatty acid metabolic process	72	GO:0000166	1.91584e-06	86	1575	nucleotide binding	72	GO:0034663	0.00467374	3	11	endoplasmic reticulum chaperone complex
						73	GO:0072330	2.83991e-14	27	135	monocarboxylic acid biosynthetic process	73	GO:1901265	1.91584e-06	86	1575	nucleoside phosphate binding	73	GO:0044798	0.00684601	8	86	nuclear transcription factor complex
						74	GO:0042737	3.97435e-14	14	28	drug catabolic process	74	GO:0008762	2.29611e-06	5	8	UDP-N-acetylmuramate dehydrogenase activity	74	GO:0000932	0.0074303	5	38	cytoplasmic mRNA processing body
						75	GO:0042738	3.97435e-14	14	28	exogenous drug catabolic process	75	GO:0016863	3.5645e-06	6	14	intramolecular oxidoreductase activity, transposing C=C bonds	75	GO:0090575	0.00759166	7	70	RNA polymerase II transcription factor complex
						76	GO:0033993	4.86352e-14	71	840	response to lipid	76	GO:0052689	4.00544e-06	13	83	carboxylic ester hydrolase activity	76	GO:0045239	0.00771848	3	13	tricarboxylic acid cycle enzyme complex
						77	GO:0006066	6.72074e-14	35	238	alcohol metabolic process	77	GO:0016747	4.33805e-06	16	124	transferase activity, transferring acyl groups other than amino-acyl groups	77	GO:0005634	0.00777234	135	3511	nucleus
						78	GO:0048545	1.32886e-13	52	506	response to steroid hormone	78	GO:0004031	6.45379e-06	4	5	aldehyde oxidase activity	78	GO:0032593	0.00994712	2	5	insulin-responsive compartment
						79	GO:0006721	2.53249e-13	17	51	terpenoid metabolic process	79	GO:0016623	6.45379e-06	4	5	oxidoreductase activity, acting on the aldehyde or oxo group of donors, oxygen as acceptor	79	GO:0000791	0.0107882	4	27	euchromatin
						80	GO:0046320	3.3365e-13	13	26	regulation of fatty acid oxidation	80	GO:0046912	6.45379e-06	4	5	transferase activity, transferring acyl groups, acyl groups converted into alkyl on transfer	80	GO:0005667	0.0139137	14	222	transcription factor complex
						81	GO:0044711	3.54244e-13	76	975	single-organism biosynthetic process	81	GO:0051082	8.9222e-06	11	64	unfolded protein binding	81	GO:0016020	0.0160622	163	4431	membrane
						82	GO:0016126	5.84791e-13	15	39	sterol biosynthetic process	82	GO:0046965	1.34689e-05	6	17	retinoid X receptor binding	82	GO:0030062	0.020004	2	7	mitochondrial tricarboxylic acid cycle enzyme complex
						83	GO:1901700	1.29218e-12	88	1257	response to oxygen-containing compound	83	GO:0046872	2.3037e-05	87	1699	metal ion binding	83	GO:0070435	0.032642	1	1	Shc-EGFR complex
						84	GO:0052697	1.37321e-12	8	8	xenobiotic glucuronidation	84	GO:0016757	2.33519e-05	18	173	transferase activity, transferring glycosyl groups	84	GO:0005778	0.0343581	4	38	peroxisomal membrane
						85	GO:0006695	1.86238e-12	14	35	cholesterol biosynthetic process	85	GO:0036041	2.90036e-05	5	12	long-chain fatty acid binding	85	GO:0031903	0.0343581	4	38	microbody membrane
						86	GO:1902653	1.86238e-12	14	35	secondary alcohol biosynthetic process	86	GO:0042975	2.90036e-05	5	12	peroxisome proliferator activated receptor binding	86	GO:0008180	0.0376178	3	23	COP9 signalosome
						87	GO:1901617	2.85183e-12	27	162	organic hydroxy compound biosynthetic process	87	GO:0043169	3.64434e-05	89	1770	cation binding	87	GO:0030134	0.0419845	3	24	ER to Golgi transport vesicle
						88	GO:0016053	3.1674e-12	30	201	organic acid biosynthetic process	88	GO:0005501	3.86822e-05	6	20	retinoid binding	88	GO:0002199	0.0480813	2	11	zona pellucida receptor complex
						89	GO:0046394	3.1674e-12	30	201	carboxylic acid biosynthetic process	89	GO:0004165	3.92839e-05	3	3	dodecenoyl-CoA delta-isomerase activity
						90	GO:0071396	4.91725e-12	42	383	cellular response to lipid	90	GO:0004774	3.92839e-05	3	3	succinate-CoA ligase activity
						91	GO:0045834	1.11606e-11	22	112	positive regulation of lipid metabolic process	91	GO:0008401	3.92839e-05	3	3	retinoic acid 4-hydroxylase activity
						92	GO:0071495	1.50186e-11	65	821	cellular response to endogenous stimulus	92	GO:0016401	3.92839e-05	3	3	palmitoyl-CoA oxidase activity
						93	GO:0071383	2.38699e-11	26	164	cellular response to steroid hormone stimulus	93	GO:0016508	3.92839e-05	3	3	long-chain-enoyl-CoA hydratase activity
						94	GO:0071310	4.1458e-11	90	1383	cellular response to organic substance	94	GO:0018685	3.92839e-05	3	3	alkane 1-monooxygenase activity
						95	GO:0032868	4.68647e-11	29	209	response to insulin	95	GO:0030283	3.92839e-05	3	3	testosterone dehydrogenase [NAD(P)] activity
						96	GO:0071407	6.05377e-11	40	380	cellular response to organic cyclic compound	96	GO:0052869	3.92839e-05	3	3	arachidonic acid omega-hydroxylase activity
						97	GO:0006633	7.06565e-11	20	100	fatty acid biosynthetic process	97	GO:0016836	5.17452e-05	7	30	hydro-lyase activity
						98	GO:0045923	7.48419e-11	12	30	positive regulation of fatty acid metabolic process	98	GO:0019840	7.029e-05	6	22	isoprenoid binding
						99	GO:0097305	8.36803e-11	43	435	response to alcohol	99	GO:0035257	7.72469e-05	12	94	nuclear hormone receptor binding
						100	GO:0007584	1.14585e-10	30	231	response to nutrient	100	GO:0004175	9.14328e-05	20	227	endopeptidase activity
						101	GO:0046890	1.41851e-10	21	115	regulation of lipid biosynthetic process	101	GO:0016628	0.000101058	5	15	oxidoreductase activity, acting on the CH-CH group of donors, NAD or NADP as acceptor
						102	GO:0043161	1.80953e-10	31	250	proteasome-mediated ubiquitin-dependent protein catabolic process	102	GO:0051427	0.000139225	13	115	hormone receptor binding
						103	GO:0046321	1.86599e-10	9	15	positive regulation of fatty acid oxidation	103	GO:0016922	0.000142916	5	16	ligand-dependent nuclear receptor binding
						104	GO:0010876	1.87711e-10	27	193	lipid localization	104	GO:0008559	0.000153156	3	4	xenobiotic-transporting ATPase activity
						105	GO:0015908	2.26726e-10	15	56	fatty acid transport	105	GO:0017025	0.000196852	5	17	TBP-class protein binding
						106	GO:0061008	2.64472e-10	23	143	hepaticobiliary system development	106	GO:0035258	0.000201159	9	61	steroid hormone receptor binding
						107	GO:0051186	3.30928e-10	31	256	cofactor metabolic process	107	GO:0000981	0.000212649	26	358	RNA polymerase II transcription factor activity, sequence-specific DNA binding
						108	GO:0010817	4.18678e-10	37	354	regulation of hormone levels	108	GO:0004467	0.000236589	4	10	long-chain fatty acid-CoA ligase activity
						109	GO:1901701	5.00095e-10	56	706	cellular response to oxygen-containing compound	109	GO:0016835	0.000353731	7	40	carbon-oxygen lyase activity
						110	GO:0043434	5.32433e-10	37	357	response to peptide hormone	110	GO:0016860	0.000353731	7	40	intramolecular oxidoreductase activity
						111	GO:0001889	1.19502e-09	22	141	liver development	111	GO:0016409	0.000361838	4	11	palmitoyltransferase activity
						112	GO:0010498	1.2573e-09	31	270	proteasomal protein catabolic process	112	GO:0032451	0.000361838	4	11	demethylase activity
						113	GO:0008299	1.86034e-09	10	24	isoprenoid biosynthetic process	113	GO:0004027	0.00037321	3	5	alcohol sulfotransferase activity
						114	GO:0034754	2.69459e-09	16	76	cellular hormone metabolic process	114	GO:0004075	0.00037321	3	5	biotin carboxylase activity
						115	GO:0006641	3.46528e-09	15	67	triglyceride metabolic process	115	GO:0042910	0.00037321	3	5	xenobiotic transporter activity
						116	GO:0015909	3.58537e-09	12	40	long-chain fatty acid transport	116	GO:0016903	0.000414297	7	41	oxidoreductase activity, acting on the aldehyde or oxo group of donors
						117	GO:0010883	4.74859e-09	10	26	regulation of lipid storage	117	GO:0015645	0.000528256	4	12	fatty acid ligase activity
						118	GO:0015718	4.95042e-09	17	90	monocarboxylic acid transport	118	GO:0030374	0.000535515	6	31	ligand-dependent nuclear receptor transcription coactivator activity
						119	GO:0046165	5.437e-09	19	114	alcohol biosynthetic process	119	GO:0001012	0.000708889	23	325	RNA polymerase II regulatory region DNA binding
						120	GO:0014823	7.19097e-09	16	81	response to activity	120	GO:0047499	0.000727579	3	6	calcium-independent phospholipase A2 activity
						121	GO:0006084	7.32179e-09	10	27	acetyl-CoA metabolic process	121	GO:0050542	0.000727579	3	6	icosanoid binding
						122	GO:1901652	7.68551e-09	37	393	response to peptide	122	GO:0050544	0.000727579	3	6	arachidonic acid binding
						123	GO:0045471	8.55994e-09	23	170	response to ethanol	123	GO:1901567	0.000727579	3	6	fatty acid derivative binding
						124	GO:0006732	1.32678e-08	26	218	coenzyme metabolic process	124	GO:0016829	0.000775065	12	120	lyase activity
						125	GO:0006638	1.48114e-08	15	74	neutral lipid metabolic process	125	GO:0001228	0.00100814	17	214	transcriptional activator activity, RNA polymerase II transcription regulatory region sequence-specific binding
						126	GO:0006639	1.48114e-08	15	74	acylglycerol metabolic process	126	GO:0030331	0.00105282	6	35	estrogen receptor binding
						127	GO:0006511	1.5278e-08	33	333	ubiquitin-dependent protein catabolic process	127	GO:0002135	0.00115949	2	2	CTP binding
						128	GO:0048878	1.70969e-08	51	674	chemical homeostasis	128	GO:0003985	0.00115949	2	2	acetyl-CoA C-acetyltransferase activity
						129	GO:0019941	2.37251e-08	33	339	modification-dependent protein catabolic process	129	GO:0003989	0.00115949	2	2	acetyl-CoA carboxylase activity
						130	GO:0006869	2.68194e-08	22	166	lipid transport	130	GO:0004421	0.00115949	2	2	hydroxymethylglutaryl-CoA synthase activity
						131	GO:0051603	3.10993e-08	35	378	proteolysis involved in cellular protein catabolic process	131	GO:0004465	0.00115949	2	2	lipoprotein lipase activity
						132	GO:0030163	3.19549e-08	41	489	protein catabolic process	132	GO:0004466	0.00115949	2	2	long-chain-acyl-CoA dehydrogenase activity
						133	GO:0043632	3.39369e-08	33	344	modification-dependent macromolecule catabolic process	133	GO:0004485	0.00115949	2	2	methylcrotonoyl-CoA carboxylase activity
						134	GO:0001101	3.4732e-08	32	327	response to acid chemical	134	GO:0004769	0.00115949	2	2	steroid delta-isomerase activity
						135	GO:0043401	4.52575e-08	12	49	steroid hormone mediated signaling pathway	135	GO:0004775	0.00115949	2	2	succinate-CoA ligase (ADP-forming) activity
						136	GO:0042445	5.00173e-08	19	130	hormone metabolic process	136	GO:0004776	0.00115949	2	2	succinate-CoA ligase (GDP-forming) activity
						137	GO:0032869	5.30528e-08	20	144	cellular response to insulin stimulus	137	GO:0008396	0.00115949	2	2	oxysterol 7-alpha-hydroxylase activity
						138	GO:0030522	5.9693e-08	21	159	intracellular receptor signaling pathway	138	GO:0008405	0.00115949	2	2	arachidonic acid 11,12-epoxygenase activity
						139	GO:0016101	5.97751e-08	11	41	diterpenoid metabolic process	139	GO:0008970	0.00115949	2	2	phosphatidylcholine 1-acylhydrolase activity
						140	GO:0009755	6.36444e-08	15	82	hormone-mediated signaling pathway	140	GO:0016453	0.00115949	2	2	C-acetyltransferase activity
						141	GO:0048732	6.40981e-08	35	389	gland development	141	GO:0016509	0.00115949	2	2	long-chain-3-hydroxyacyl-CoA dehydrogenase activity
						142	GO:0033500	1.06337e-07	22	179	carbohydrate homeostasis	142	GO:0032810	0.00115949	2	2	sterol response element binding
						143	GO:0042593	1.06337e-07	22	179	glucose homeostasis	143	GO:0050649	0.00115949	2	2	testosterone 6-beta-hydroxylase activity
						144	GO:0044257	1.06364e-07	35	397	cellular protein catabolic process	144	GO:0071614	0.00115949	2	2	linoleic acid epoxygenase activity
						145	GO:0071361	1.1846e-07	7	14	cellular response to ethanol	145	GO:0050543	0.00124118	3	7	icosatetraenoic acid binding
						146	GO:0046486	1.34305e-07	24	212	glycerolipid metabolic process	146	GO:0008601	0.00134328	4	15	protein phosphatase type 2A regulator activity
						147	GO:0070542	1.97478e-07	15	89	response to fatty acid	147	GO:0005496	0.00141664	7	50	steroid binding
						148	GO:0060261	2.15811e-07	7	15	positive regulation of transcription initiation from RNA polymerase II promoter	148	GO:0031072	0.00152861	9	80	heat shock protein binding
						149	GO:0019915	2.17547e-07	11	46	lipid storage	149	GO:0070011	0.00173413	20	285	peptidase activity, acting on L-amino acid peptides
						150	GO:0009409	2.24883e-07	10	37	response to cold	150	GO:0004806	0.0017434	4	16	triglyceride lipase activity
						151	GO:0009804	2.30799e-07	5	6	coumarin metabolic process	151	GO:0003690	0.0018016	10	98	double-stranded DNA binding
						152	GO:0051791	2.30799e-07	5	6	medium-chain fatty acid metabolic process	152	GO:0016713	0.00193592	3	8	oxidoreductase activity, acting on paired donors, with incorporation or reduction of molecular oxygen, reduced iron-sulfur protein as one donor, and incorporation of one atom of oxygen
						153	GO:0031667	2.41519e-07	43	566	response to nutrient levels	153	GO:0008374	0.00194129	5	27	O-acyltransferase activity
						154	GO:0045899	2.42721e-07	6	10	positive regulation of RNA polymerase II transcriptional preinitiation complex assembly	154	GO:0001085	0.00198232	9	83	RNA polymerase II transcription factor binding
						155	GO:0006790	3.37148e-07	22	191	sulfur compound metabolic process	155	GO:0044212	0.00220027	28	463	transcription regulatory region DNA binding
						156	GO:0005975	4.03557e-07	38	477	carbohydrate metabolic process	156	GO:0000975	0.00234211	28	465	regulatory region DNA binding
						157	GO:0071375	4.13653e-07	23	209	cellular response to peptide hormone stimulus	157	GO:0016874	0.00256716	15	194	ligase activity
						158	GO:0044723	4.18967e-07	35	420	single-organism carbohydrate metabolic process	158	GO:0001067	0.00256955	28	468	regulatory region nucleic acid binding
						159	GO:0048608	4.44041e-07	32	365	reproductive structure development	159	GO:0015238	0.00283096	3	9	drug transmembrane transporter activity
						160	GO:0001523	4.69512e-07	9	31	retinoid metabolic process	160	GO:0008233	0.00315758	20	300	peptidase activity
						161	GO:0061458	4.72212e-07	32	366	reproductive system development	161	GO:0002134	0.0033999	2	3	UTP binding
						162	GO:0010243	4.9107e-07	52	770	response to organonitrogen compound	162	GO:0003987	0.0033999	2	3	acetate-CoA ligase activity
						163	GO:0010885	5.19083e-07	6	11	regulation of cholesterol storage	163	GO:0017098	0.0033999	2	3	sulfonylurea receptor binding
						164	GO:0097306	5.23397e-07	18	136	cellular response to alcohol	164	GO:0032052	0.0033999	2	3	bile acid binding
						165	GO:0003006	5.25099e-07	38	482	developmental process involved in reproduction	165	GO:0032551	0.0033999	2	3	pyrimidine ribonucleoside binding
						166	GO:0006644	5.68768e-07	24	229	phospholipid metabolic process	166	GO:0044323	0.0033999	2	3	retinoic acid-responsive element binding
						167	GO:0009991	5.73032e-07	43	584	response to extracellular stimulus	167	GO:0051021	0.0033999	2	3	GDP-dissociation inhibitor binding
						168	GO:0008206	6.33364e-07	8	24	bile acid metabolic process	168	GO:0051022	0.0033999	2	3	Rho GDP-dissociation inhibitor binding
						169	GO:0046889	7.19062e-07	12	62	positive regulation of lipid biosynthetic process	169	GO:0005158	0.00365552	5	31	insulin receptor binding
						170	GO:0009698	7.85775e-07	5	7	phenylpropanoid metabolic process	170	GO:0051721	0.00365552	5	31	protein phosphatase 2A binding
						171	GO:0010878	1.00921e-06	6	12	cholesterol storage	171	GO:0001071	0.00488986	28	490	nucleic acid binding transcription factor activity
						172	GO:0042573	1.00921e-06	6	12	retinoic acid metabolic process	172	GO:0003700	0.00488986	28	490	transcription factor activity, sequence-specific DNA binding
						173	GO:0045898	1.00921e-06	6	12	regulation of RNA polymerase II transcriptional preinitiation complex assembly	173	GO:0051537	0.00501254	4	21	2 iron, 2 sulfur cluster binding
						174	GO:1901654	1.03113e-06	23	220	response to ketone	174	GO:0090484	0.0052857	3	11	drug transporter activity
						175	GO:0048252	1.20392e-06	4	4	lauric acid metabolic process	175	GO:0000976	0.00588482	22	361	transcription regulatory region sequence-specific DNA binding
						176	GO:0060260	1.50624e-06	7	19	regulation of transcription initiation from RNA polymerase II promoter	176	GO:0001221	0.00596463	4	22	transcription cofactor binding
						177	GO:0034284	1.61445e-06	21	193	response to monosaccharide	177	GO:0001884	0.00664665	2	4	pyrimidine nucleoside binding
						178	GO:1901653	1.6511e-06	23	226	cellular response to peptide	178	GO:0004028	0.00664665	2	4	3-chloroallyl aldehyde dehydrogenase activity
						179	GO:0019218	1.73194e-06	13	79	regulation of steroid metabolic process	179	GO:0004887	0.00664665	2	4	thyroid hormone receptor activity
						180	GO:0010907	1.75212e-06	8	27	positive regulation of glucose metabolic process	180	GO:0008131	0.00664665	2	4	primary amine oxidase activity
						181	GO:0045444	2.03694e-06	18	149	fat cell differentiation	181	GO:0009374	0.00664665	2	4	biotin binding
						182	GO:0010889	2.03832e-06	5	8	regulation of sequestering of triglyceride	182	GO:0032557	0.00664665	2	4	pyrimidine ribonucleotide binding
						183	GO:0032000	2.03832e-06	5	8	positive regulation of fatty acid beta-oxidation	183	GO:0032564	0.00664665	2	4	dATP binding
						184	GO:1902224	2.03832e-06	5	8	ketone body metabolic process	184	GO:0035276	0.00664665	2	4	ethanol binding
						185	GO:0050996	2.25166e-06	7	20	positive regulation of lipid catabolic process	185	GO:0055056	0.00664665	2	4	D-glucose transmembrane transporter activity
						186	GO:2000144	2.25166e-06	7	20	positive regulation of DNA-templated transcription, initiation	186	GO:0000977	0.00669295	20	321	RNA polymerase II regulatory region sequence-specific DNA binding
						187	GO:0044702	2.47701e-06	48	724	single organism reproductive process	187	GO:0051536	0.00672662	6	50	iron-sulfur cluster binding
						188	GO:0051289	2.60032e-06	11	58	protein homotetramerization	188	GO:0051540	0.00672662	6	50	metal cluster binding
						189	GO:0071417	2.99654e-06	31	379	cellular response to organonitrogen compound	189	GO:0005159	0.00687151	3	12	insulin-like growth factor receptor binding
						190	GO:0071398	3.05149e-06	10	48	cellular response to fatty acid	190	GO:0008144	0.00694456	9	100	drug binding
						191	GO:0031998	3.09964e-06	6	14	regulation of fatty acid beta-oxidation	191	GO:0003705	0.00695568	7	66	transcription factor activity, RNA polymerase II distal enhancer sequence-specific binding
						192	GO:0009743	3.21901e-06	22	218	response to carbohydrate	192	GO:0005080	0.00706143	5	36	protein kinase C binding
						193	GO:0010035	3.31127e-06	35	459	response to inorganic substance	193	GO:0030544	0.00821358	4	24	Hsp70 protein binding
						194	GO:0042592	3.50448e-06	60	1004	homeostatic process	194	GO:0003823	0.00892774	6	53	antigen binding
						195	GO:1901698	4.10264e-06	52	826	response to nitrogen compound	195	GO:0004022	0.0108289	2	5	alcohol dehydrogenase (NAD) activity
						196	GO:0090181	4.67721e-06	7	22	regulation of cholesterol metabolic process	196	GO:0004311	0.0108289	2	5	farnesyltranstransferase activity
						197	GO:0050994	4.89102e-06	9	40	regulation of lipid catabolic process	197	GO:0031957	0.0108289	2	5	very long-chain fatty acid-CoA ligase activity
						198	GO:0065008	4.94304e-06	102	2064	regulation of biological quality	198	GO:0032558	0.0108289	2	5	adenyl deoxyribonucleotide binding
						199	GO:0051384	4.98608e-06	21	207	response to glucocorticoid	199	GO:0051059	0.0109561	4	26	NF-kappaB binding
						200	GO:0010891	5.86141e-06	4	5	negative regulation of sequestering of triglyceride	200	GO:0005102	0.0112209	46	965	receptor binding
						201	GO:0032368	5.90476e-06	12	75	regulation of lipid transport	201	GO:0043565	0.0115592	29	547	sequence-specific DNA binding
						202	GO:0046942	5.93965e-06	17	145	carboxylic acid transport	202	GO:0019899	0.0120156	57	1252	enzyme binding
						203	GO:0015849	6.52328e-06	17	146	organic acid transport	203	GO:0000989	0.0120585	18	295	transcription factor activity, transcription factor binding
						204	GO:0006109	7.05263e-06	15	117	regulation of carbohydrate metabolic process	204	GO:0000988	0.0124533	18	296	transcription factor activity, protein binding
						205	GO:0051262	7.18747e-06	14	103	protein tetramerization	205	GO:0004029	0.0131763	3	15	aldehyde dehydrogenase (NAD) activity
						206	GO:0035384	7.81184e-06	6	16	thioester biosynthetic process	206	GO:0016790	0.0131763	3	15	thiolester hydrolase activity
						207	GO:0051123	7.81184e-06	6	16	RNA polymerase II transcriptional preinitiation complex assembly	207	GO:0000982	0.0158057	14	216	transcription factor activity, RNA polymerase II core promoter proximal region sequence-specific binding
						208	GO:0071616	7.81184e-06	6	16	acyl-CoA biosynthetic process	208	GO:0016717	0.0158796	2	6	oxidoreductase activity, acting on paired donors, with oxidation of a pair of donors resulting in the reduction of molecular oxygen to two molecules of water
						209	GO:0050796	7.84109e-06	15	118	regulation of insulin secretion	209	GO:0016725	0.0158796	2	6	oxidoreductase activity, acting on CH or CH2 groups
						210	GO:0009746	8.00224e-06	19	180	response to hexose	210	GO:0030235	0.0158796	2	6	nitric-oxide synthase regulator activity
						211	GO:0043651	8.68002e-06	5	10	linoleic acid metabolic process	211	GO:0032554	0.0158796	2	6	purine deoxyribonucleotide binding
						212	GO:0019748	9.20538e-06	8	33	secondary metabolic process	212	GO:0030145	0.0160725	4	29	manganese ion binding
						213	GO:0009266	1.07129e-05	16	136	response to temperature stimulus	213	GO:0001077	0.0175766	11	156	transcriptional activator activity, RNA polymerase II core promoter proximal region sequence-specific binding
						214	GO:0022414	1.08802e-05	50	809	reproductive process	214	GO:0051087	0.0185564	6	62	chaperone binding
						215	GO:0070897	1.1737e-05	6	17	DNA-templated transcriptional preinitiation complex assembly	215	GO:0005524	0.019399	47	1023	ATP binding
						216	GO:2000142	1.20964e-05	7	25	regulation of DNA-templated transcription, initiation	216	GO:0032559	0.0194481	48	1049	adenyl ribonucleotide binding
						217	GO:2000191	1.20964e-05	7	25	regulation of fatty acid transport	217	GO:0033613	0.0212318	5	47	activating transcription factor binding
						218	GO:0010675	1.25683e-05	14	108	regulation of cellular carbohydrate metabolic process	218	GO:0043566	0.0214673	13	203	structure-specific DNA binding
						219	GO:0006006	1.30838e-05	15	123	glucose metabolic process	219	GO:0015245	0.021735	2	7	fatty acid transporter activity
						220	GO:0002791	1.33836e-05	17	154	regulation of peptide secretion	220	GO:0042809	0.021735	2	7	vitamin D receptor binding
						221	GO:0010888	1.54808e-05	5	11	negative regulation of lipid storage	221	GO:0030554	0.0223765	48	1058	adenyl nucleotide binding
						222	GO:0030730	1.54808e-05	5	11	sequestering of triglyceride	222	GO:0046983	0.0240741	39	831	protein dimerization activity
						223	GO:0035337	1.54808e-05	5	11	fatty-acyl-CoA metabolic process	223	GO:0016788	0.0262273	22	415	hydrolase activity, acting on ester bonds
						224	GO:0010676	1.65327e-05	9	46	positive regulation of cellular carbohydrate metabolic process	224	GO:0001223	0.0283347	2	8	transcription coactivator binding
						225	GO:0009749	1.69649e-05	18	173	response to glucose	225	GO:0008195	0.0283347	2	8	phosphatidate phosphatase activity
						226	GO:0030073	1.69944e-05	16	141	insulin secretion	226	GO:0019103	0.0283347	2	8	pyrimidine nucleotide binding
						227	GO:0031960	1.70129e-05	21	224	response to corticosteroid	227	GO:0031702	0.0283347	2	8	type 1 angiotensin receptor binding
						228	GO:0045922	1.71159e-05	6	18	negative regulation of fatty acid metabolic process	228	GO:0032552	0.0283347	2	8	deoxyribonucleotide binding
						229	GO:0042908	1.71226e-05	4	6	xenobiotic transport	229	GO:0019888	0.0302397	4	35	protein phosphatase regulator activity
						230	GO:0046950	1.71226e-05	4	6	cellular ketone body metabolic process	230	GO:0001076	0.0318968	7	89	transcription factor activity, RNA polymerase II transcription factor binding
						231	GO:0015711	1.88057e-05	19	191	organic anion transport	231	GO:0003713	0.0322865	10	150	transcription coactivator activity
						232	GO:1901655	1.95431e-05	12	84	cellular response to ketone	232	GO:0000246	0.0341083	1	1	delta24(24-1) sterol reductase activity
						233	GO:1901699	1.98299e-05	31	416	cellular response to nitrogen compound	233	GO:0000248	0.0341083	1	1	C-5 sterol desaturase activity
						234	GO:0015980	2.21783e-05	17	160	energy derivation by oxidation of organic compounds	234	GO:0000254	0.0341083	1	1	C-4 methylsterol oxidase activity
						235	GO:1901576	2.28082e-05	141	3216	organic substance biosynthetic process	235	GO:0003860	0.0341083	1	1	3-hydroxyisobutyryl-CoA hydrolase activity
						236	GO:0009058	2.3445e-05	143	3275	biosynthetic process	236	GO:0003878	0.0341083	1	1	ATP citrate synthase activity
						237	GO:0042632	2.37377e-05	9	48	cholesterol homeostasis	237	GO:0004085	0.0341083	1	1	butyryl-CoA dehydrogenase activity
						238	GO:0055092	2.37377e-05	9	48	sterol homeostasis	238	GO:0004108	0.0341083	1	1	citrate (Si)-synthase activity
						239	GO:0006457	2.55778e-05	15	130	protein folding	239	GO:0004149	0.0341083	1	1	dihydrolipoyllysine-residue succinyltransferase activity
						240	GO:0035357	2.58177e-05	5	12	peroxisome proliferator activated receptor signaling pathway	240	GO:0004163	0.0341083	1	1	diphosphomevalonate decarboxylase activity
						241	GO:0019432	2.73416e-05	7	28	triglyceride biosynthetic process	241	GO:0004174	0.0341083	1	1	electron-transferring-flavoprotein dehydrogenase activity
						242	GO:0045944	2.74241e-05	44	701	positive regulation of transcription from RNA polymerase II promoter	242	GO:0004310	0.0341083	1	1	farnesyl-diphosphate farnesyltransferase activity
						243	GO:0031331	2.82636e-05	17	163	positive regulation of cellular catabolic process	243	GO:0004361	0.0341083	1	1	glutaryl-CoA dehydrogenase activity
						244	GO:0009057	2.88494e-05	41	636	macromolecule catabolic process	244	GO:0004420	0.0341083	1	1	hydroxymethylglutaryl-CoA reductase (NADPH) activity
						245	GO:0044262	2.90883e-05	19	197	cellular carbohydrate metabolic process	245	GO:0004490	0.0341083	1	1	methylglutaconyl-CoA hydratase activity
						246	GO:0090087	2.91195e-05	18	180	regulation of peptide transport	246	GO:0004491	0.0341083	1	1	methylmalonate-semialdehyde dehydrogenase (acylating) activity
						247	GO:0010038	3.42951e-05	25	309	response to metal ion	247	GO:0004492	0.0341083	1	1	methylmalonyl-CoA decarboxylase activity
						248	GO:0006091	3.46711e-05	20	217	generation of precursor metabolites and energy	248	GO:0004496	0.0341083	1	1	mevalonate kinase activity
						249	GO:0046460	3.50242e-05	7	29	neutral lipid biosynthetic process	249	GO:0004506	0.0341083	1	1	squalene monooxygenase activity
						250	GO:0046463	3.50242e-05	7	29	acylglycerol biosynthetic process	250	GO:0004611	0.0341083	1	1	phosphoenolpyruvate carboxykinase activity
						251	GO:0016103	3.65287e-05	3	3	diterpenoid catabolic process	251	GO:0004613	0.0341083	1	1	phosphoenolpyruvate carboxykinase (GTP) activity
						252	GO:0034653	3.65287e-05	3	3	retinoic acid catabolic process	252	GO:0004658	0.0341083	1	1	propionyl-CoA carboxylase activity
						253	GO:0046949	3.65287e-05	3	3	fatty-acyl-CoA biosynthetic process	253	GO:0004757	0.0341083	1	1	sepiapterin reductase activity
						254	GO:0051552	3.65287e-05	3	3	flavone metabolic process	254	GO:0005115	0.0341083	1	1	receptor tyrosine kinase-like orphan receptor binding
						255	GO:0090276	3.68873e-05	16	150	regulation of peptide hormone secretion	255	GO:0008116	0.0341083	1	1	prostaglandin-I synthase activity
						256	GO:0009437	3.89051e-05	4	7	carnitine metabolic process	256	GO:0008123	0.0341083	1	1	cholesterol 7-alpha-monooxygenase activity
						257	GO:0043248	3.89051e-05	4	7	proteasome assembly	257	GO:0008260	0.0341083	1	1	3-oxoacid CoA-transferase activity
						258	GO:0072364	3.89051e-05	4	7	regulation of cellular ketone metabolic process by regulation of transcription from RNA polymerase II promoter	258	GO:0008387	0.0341083	1	1	steroid 7-alpha-hydroxylase activity
						259	GO:0044265	4.01717e-05	35	515	cellular macromolecule catabolic process	259	GO:0008390	0.0341083	1	1	testosterone 16-alpha-hydroxylase activity
						260	GO:1903409	4.41134e-05	10	64	reactive oxygen species biosynthetic process	260	GO:0008397	0.0341083	1	1	sterol 12-alpha-hydroxylase activity
						261	GO:0006101	4.43952e-05	7	30	citrate metabolic process	261	GO:0008398	0.0341083	1	1	sterol 14-demethylase activity
						262	GO:0071229	4.70673e-05	16	153	cellular response to acid chemical	262	GO:0008404	0.0341083	1	1	arachidonic acid 14,15-epoxygenase activity
						263	GO:0001890	5.06156e-05	14	122	placenta development	263	GO:0008410	0.0341083	1	1	CoA-transferase activity
						264	GO:0009896	5.39814e-05	19	206	positive regulation of catabolic process	264	GO:0016402	0.0341083	1	1	pristanoyl-CoA oxidase activity
						265	GO:0002790	5.58252e-05	18	189	peptide secretion	265	GO:0016649	0.0341083	1	1	oxidoreductase activity, acting on the CH-NH group of donors, quinone or similar compound as acceptor
						266	GO:0032369	6.14646e-05	6	22	negative regulation of lipid transport	266	GO:0016711	0.0341083	1	1	flavonoid 3'-monooxygenase activity
						267	GO:0090208	6.14646e-05	6	22	positive regulation of triglyceride metabolic process	267	GO:0016751	0.0341083	1	1	S-succinyltransferase activity
						268	GO:0006699	6.17679e-05	5	14	bile acid biosynthetic process	268	GO:0016937	0.0341083	1	1	short-branched-chain-acyl-CoA dehydrogenase activity
						269	GO:0010884	6.17679e-05	5	14	positive regulation of lipid storage	269	GO:0017099	0.0341083	1	1	very-long-chain-acyl-CoA dehydrogenase activity
						270	GO:0050872	6.17679e-05	5	14	white fat cell differentiation	270	GO:0017129	0.0341083	1	1	triglyceride binding
						271	GO:0045913	6.31707e-05	9	54	positive regulation of carbohydrate metabolic process	271	GO:0018454	0.0341083	1	1	acetoacetyl-CoA reductase activity
						272	GO:0019318	6.65997e-05	15	141	hexose metabolic process	272	GO:0018478	0.0341083	1	1	malonate-semialdehyde dehydrogenase (acetylating) activity
						273	GO:0033574	7.33582e-05	9	55	response to testosterone	273	GO:0030298	0.0341083	1	1	receptor signaling protein tyrosine kinase activator activity
						274	GO:0007548	7.44205e-05	20	229	sex differentiation	274	GO:0030729	0.0341083	1	1	acetoacetate-CoA ligase activity
						275	GO:0016114	7.5772e-05	4	8	terpenoid biosynthetic process	275	GO:0031531	0.0341083	1	1	thyrotropin-releasing hormone receptor binding
						276	GO:0046322	7.5772e-05	4	8	negative regulation of fatty acid oxidation	276	GO:0031626	0.0341083	1	1	beta-endorphin binding
						277	GO:0070723	8.08521e-05	6	23	response to cholesterol	277	GO:0031703	0.0341083	1	1	type 2 angiotensin receptor binding
						278	GO:0070201	8.27989e-05	34	512	regulation of establishment of protein localization	278	GO:0031769	0.0341083	1	1	glucagon receptor binding
						279	GO:0031328	8.2963e-05	63	1187	positive regulation of cellular biosynthetic process	279	GO:0031859	0.0341083	1	1	platelet activating factor receptor binding
						280	GO:0009891	8.56515e-05	64	1213	positive regulation of biosynthetic process	280	GO:0033695	0.0341083	1	1	oxidoreductase activity, acting on CH or CH2 groups, quinone or similar compound as acceptor
						281	GO:0055094	9.01407e-05	5	15	response to lipoprotein particle	281	GO:0033783	0.0341083	1	1	25-hydroxycholesterol 7alpha-hydroxylase activity
						282	GO:0032846	0.000101911	14	130	positive regulation of homeostatic process	282	GO:0033791	0.0341083	1	1	3alpha,7alpha,12alpha-trihydroxy-5beta-cholestanoyl-CoA 24-hydroxylase activity
						283	GO:0008406	0.000102333	18	198	gonad development	283	GO:0033989	0.0341083	1	1	3alpha,7alpha,12alpha-trihydroxy-5beta-cholest-24-enoyl-CoA hydratase activity
						284	GO:0072350	0.000104642	7	34	tricarboxylic acid metabolic process	284	GO:0034875	0.0341083	1	1	caffeine oxidase activity
						285	GO:0036314	0.000104815	6	24	response to sterol	285	GO:0036440	0.0341083	1	1	citrate synthase activity
						286	GO:0050873	0.000104815	6	24	brown fat cell differentiation	286	GO:0038181	0.0341083	1	1	bile acid receptor activity
						287	GO:0006979	0.000109622	24	312	response to oxidative stress	287	GO:0042282	0.0341083	1	1	hydroxymethylglutaryl-CoA reductase activity
						288	GO:0060135	0.000112567	9	58	maternal process involved in female pregnancy	288	GO:0044594	0.0341083	1	1	17-beta-hydroxysteroid dehydrogenase (NAD+) activity
						289	GO:0030072	0.000114264	17	182	peptide hormone secretion	289	GO:0046577	0.0341083	1	1	long-chain-alcohol oxidase activity
						290	GO:0008637	0.000123457	10	72	apoptotic mitochondrial changes	290	GO:0046817	0.0341083	1	1	chemokine receptor antagonist activity
						291	GO:0010906	0.000123457	10	72	regulation of glucose metabolic process	291	GO:0046996	0.0341083	1	1	oxidoreductase activity, acting on paired donors, with incorporation or reduction of molecular oxygen, with NAD(P)H as one donor, and the other dehydrogenated
						292	GO:0045137	0.000124091	18	201	development of primary sexual characteristics	292	GO:0047015	0.0341083	1	1	3-hydroxy-2-methylbutyryl-CoA dehydrogenase activity
						293	GO:0050810	0.000129013	9	59	regulation of steroid biosynthetic process	293	GO:0047016	0.0341083	1	1	cholest-5-ene-3-beta,7-alpha-diol 3-beta-dehydrogenase activity
						294	GO:0071248	0.000130846	13	117	cellular response to metal ion	294	GO:0047598	0.0341083	1	1	7-dehydrocholesterol reductase activity
						295	GO:0006367	0.000139025	8	47	transcription initiation from RNA polymerase II promoter	295	GO:0047676	0.0341083	1	1	arachidonate-CoA ligase activity
						296	GO:0034698	0.000139025	8	47	response to gonadotropin	296	GO:0047704	0.0341083	1	1	bile-salt sulfotransferase activity
						297	GO:0051235	0.000141384	14	134	maintenance of location	297	GO:0047977	0.0341083	1	1	hepoxilin-epoxide hydrolase activity
						298	GO:0006104	0.000142503	3	4	succinyl-CoA metabolic process	298	GO:0050046	0.0341083	1	1	lathosterol oxidase activity
						299	GO:0010887	0.000142503	3	4	negative regulation of cholesterol storage	299	GO:0050061	0.0341083	1	1	long-chain-aldehyde dehydrogenase activity
						300	GO:0016098	0.000142503	3	4	monoterpenoid metabolic process	300	GO:0050104	0.0341083	1	1	L-gulonate 3-dehydrogenase activity
						301	GO:0045338	0.000142503	3	4	farnesyl diphosphate metabolic process	301	GO:0050614	0.0341083	1	1	delta24-sterol reductase activity
						302	GO:0071241	0.000153108	14	135	cellular response to inorganic substance	302	GO:0051120	0.0341083	1	1	hepoxilin A3 synthase activity
						303	GO:1902679	0.000158598	42	709	negative regulation of RNA biosynthetic process	303	GO:0051978	0.0341083	1	1	lysophospholipid transporter activity
						304	GO:0015833	0.000165594	19	224	peptide transport	304	GO:0051996	0.0341083	1	1	squalene synthase activity
						305	GO:0043255	0.000167972	9	61	regulation of carbohydrate biosynthetic process	305	GO:0052739	0.0341083	1	1	phosphatidylserine 1-acylhydrolase activity
						306	GO:0006099	0.000169498	6	26	tricarboxylic acid cycle	306	GO:0052740	0.0341083	1	1	1-acyl-2-lysophosphatidylserine acylhydrolase activity
						307	GO:0008209	0.000169498	6	26	androgen metabolic process	307	GO:0052814	0.0341083	1	1	medium-chain-aldehyde dehydrogenase activity
						308	GO:0045540	0.000175824	5	17	regulation of cholesterol biosynthetic process	308	GO:0070539	0.0341083	1	1	linoleic acid binding
						309	GO:0009914	0.000177868	20	244	hormone transport	309	GO:0070644	0.0341083	1	1	vitamin D response element binding
						310	GO:0006352	0.000195438	10	76	DNA-templated transcription, initiation	310	GO:0070704	0.0341083	1	1	sterol desaturase activity
						311	GO:0051253	0.00020168	43	740	negative regulation of RNA metabolic process	311	GO:0070892	0.0341083	1	1	lipoteichoic acid receptor activity
						312	GO:0045722	0.000215581	4	10	positive regulation of gluconeogenesis	312	GO:0070991	0.0341083	1	1	medium-chain-acyl-CoA dehydrogenase activity
						313	GO:2000188	0.000215581	4	10	regulation of cholesterol homeostasis	313	GO:0090554	0.0341083	1	1	phosphatidylcholine-translocating ATPase activity
						314	GO:0034047	0.000236865	5	18	regulation of protein phosphatase type 2A activity	314	GO:1902122	0.0341083	1	1	chenodeoxycholic acid binding
						315	GO:1903507	0.000243734	41	700	negative regulation of nucleic acid-templated transcription	315	GO:1990763	0.0341083	1	1	arrestin family protein binding
						316	GO:0006809	0.000250832	8	51	nitric oxide biosynthetic process	316	GO:0019902	0.0348705	9	131	phosphatase binding
						317	GO:0042886	0.000260749	19	232	amide transport	317	GO:0000987	0.0356064	13	218	core promoter proximal region sequence-specific DNA binding
						318	GO:0060416	0.00026223	6	28	response to growth hormone	318	GO:0019903	0.0356081	8	111	protein phosphatase binding
						319	GO:0060612	0.00026223	6	28	adipose tissue development	319	GO:0005351	0.0356215	2	9	sugar:proton symporter activity
						320	GO:0051223	0.000264332	31	478	regulation of protein transport	320	GO:0005355	0.0356215	2	9	glucose transmembrane transporter activity
						321	GO:0045598	0.000270149	10	79	regulation of fat cell differentiation	321	GO:0005402	0.0356215	2	9	cation:sugar symporter activity
						322	GO:0046883	0.000280082	17	196	regulation of hormone secretion	322	GO:0015149	0.0356215	2	9	hexose transmembrane transporter activity
						323	GO:0034976	0.000324807	14	145	response to endoplasmic reticulum stress	323	GO:0016289	0.0356215	2	9	CoA hydrolase activity
						324	GO:0006577	0.000329924	4	11	amino-acid betaine metabolic process	324	GO:0001159	0.0367414	13	219	core promoter proximal region DNA binding
						325	GO:0009083	0.000329924	4	11	branched-chain amino acid catabolic process	325	GO:0001191	0.0413799	5	56	transcriptional repressor activity, RNA polymerase II transcription factor binding
						326	GO:0018894	0.000329924	4	11	dibenzo-p-dioxin metabolic process	326	GO:0004303	0.0435412	2	10	estradiol 17-beta-dehydrogenase activity
						327	GO:0045725	0.000329924	4	11	positive regulation of glycogen biosynthetic process	327	GO:0004659	0.0435412	2	10	prenyltransferase activity
						328	GO:0006508	0.000332733	48	876	proteolysis	328	GO:0015145	0.0435412	2	10	monosaccharide transmembrane transporter activity
						329	GO:0008654	0.000333031	12	112	phospholipid biosynthetic process	329	GO:0031701	0.0435412	2	10	angiotensin receptor binding
						330	GO:0016115	0.000347465	3	5	terpenoid catabolic process	330	GO:0070402	0.0435412	2	10	NADPH binding
						331	GO:0042363	0.000347465	3	5	fat-soluble vitamin catabolic process	331	GO:0070403	0.0435412	2	10	NAD+ binding
						332	GO:2000189	0.000347465	3	5	positive regulation of cholesterol homeostasis	332	GO:0016209	0.0499794	4	41	antioxidant activity
						333	GO:0050708	0.000354089	20	257	regulation of protein secretion	333	GO:0016782	0.0499794	4	41	transferase activity, transferring sulfur-containing groups
						334	GO:0009628	0.00036	48	879	response to abiotic stimulus	334	GO:0016830	0.0499794	4	41	carbon-carbon lyase activity
						335	GO:0046879	0.000360665	19	238	hormone secretion
						336	GO:0045892	0.000361139	40	690	negative regulation of transcription, DNA-templated
						337	GO:0071322	0.000392513	12	114	cellular response to carbohydrate stimulus
						338	GO:0006775	0.000405773	5	20	fat-soluble vitamin metabolic process
						339	GO:0006094	0.000417776	7	42	gluconeogenesis
						340	GO:0046209	0.000427411	8	55	nitric oxide metabolic process
						341	GO:0032526	0.000428621	11	99	response to retinoic acid
						342	GO:0045333	0.000428621	11	99	cellular respiration
						343	GO:0033002	0.000460014	14	150	muscle cell proliferation
						344	GO:0071333	0.00046763	11	100	cellular response to glucose stimulus
						345	GO:0090207	0.000471189	6	31	regulation of triglyceride metabolic process
						346	GO:0070875	0.000481976	4	12	positive regulation of glycogen metabolic process
						347	GO:1902176	0.000481976	4	12	negative regulation of oxidative stress-induced intrinsic apoptotic signaling pathway
						348	GO:0071385	0.000484843	9	70	cellular response to glucocorticoid stimulus
						349	GO:0046686	0.000485017	7	43	response to cadmium ion
						350	GO:0045833	0.000547613	8	57	negative regulation of lipid metabolic process
						351	GO:2001057	0.000547613	8	57	reactive nitrogen species metabolic process
						352	GO:0071331	0.00055461	11	102	cellular response to hexose stimulus
						353	GO:0000003	0.000554672	36	612	reproduction
						354	GO:0030433	0.00056061	7	44	ER-associated ubiquitin-dependent protein catabolic process
						355	GO:0031670	0.00056061	7	44	cellular response to nutrient
						356	GO:0045428	0.00056061	7	44	regulation of nitric oxide biosynthetic process
						357	GO:0051173	0.000574616	60	1195	positive regulation of nitrogen compound metabolic process
						358	GO:0007568	0.000648702	22	310	aging
						359	GO:0006111	0.000652545	5	22	regulation of gluconeogenesis
						360	GO:0071326	0.000654706	11	104	cellular response to monosaccharide stimulus
						361	GO:0046456	0.000670244	6	33	icosanoid biosynthetic process
						362	GO:1901570	0.000670244	6	33	fatty acid derivative biosynthetic process
						363	GO:0008300	0.000677808	3	6	isoprenoid catabolic process
						364	GO:0009111	0.000677808	3	6	vitamin catabolic process
						365	GO:0010746	0.000677808	3	6	regulation of plasma membrane long-chain fatty acid transport
						366	GO:0032504	0.000678564	31	505	multicellular organism reproduction
						367	GO:0009306	0.000707135	22	312	protein secretion
						368	GO:0019319	0.000739789	7	46	hexose biosynthetic process
						369	GO:0032370	0.000739789	7	46	positive regulation of lipid transport
						370	GO:0071453	0.000769415	11	106	cellular response to oxygen levels
						371	GO:0046323	0.00077786	8	60	glucose import
						372	GO:0031327	0.000779817	46	861	negative regulation of cellular biosynthetic process
						373	GO:0033273	0.000783512	12	123	response to vitamin
						374	GO:0045429	0.000791444	6	34	positive regulation of nitric oxide biosynthetic process
						375	GO:1904407	0.000791444	6	34	positive regulation of nitric oxide metabolic process
						376	GO:0001678	0.000832746	11	107	cellular glucose homeostasis
						377	GO:0045893	0.000839361	50	962	positive regulation of transcription, DNA-templated
						378	GO:1903508	0.000839361	50	962	positive regulation of nucleic acid-templated transcription
						379	GO:0006820	0.000839667	20	275	anion transport
						380	GO:0008584	0.000842226	12	124	male gonad development
						381	GO:0046546	0.000842226	12	124	development of primary male sexual characteristics
						382	GO:0046661	0.000875588	13	142	male sex differentiation
						383	GO:1902680	0.000879371	50	964	positive regulation of RNA biosynthetic process
						384	GO:0031324	0.000892849	65	1344	negative regulation of cellular metabolic process
						385	GO:0006706	0.00092456	4	14	steroid catabolic process
						386	GO:0009081	0.00092456	4	14	branched-chain amino acid metabolic process
						387	GO:0033327	0.00092456	4	14	Leydig cell differentiation
						388	GO:0010557	0.000968633	55	1093	positive regulation of macromolecule biosynthetic process
						389	GO:0071384	0.000981659	9	77	cellular response to corticosteroid stimulus
						390	GO:0051051	0.000988992	22	320	negative regulation of transport
						391	GO:0010677	0.000997279	5	24	negative regulation of cellular carbohydrate metabolic process
						392	GO:0048659	0.0010492	11	110	smooth muscle cell proliferation
						393	GO:0032094	0.001084	6	36	response to food
						394	GO:0046364	0.00109039	7	49	monosaccharide biosynthetic process
						395	GO:0007493	0.00110461	2	2	endodermal cell fate determination
						396	GO:0019254	0.00110461	2	2	carnitine metabolic process, CoA-linked
						397	GO:0019413	0.00110461	2	2	acetate biosynthetic process
						398	GO:0019542	0.00110461	2	2	propionate biosynthetic process
						399	GO:0032048	0.00110461	2	2	cardiolipin metabolic process
						400	GO:0032049	0.00110461	2	2	cardiolipin biosynthetic process
						401	GO:0033540	0.00110461	2	2	fatty acid beta-oxidation using acyl-CoA oxidase
						402	GO:0042904	0.00110461	2	2	9-cis-retinoic acid biosynthetic process
						403	GO:0042905	0.00110461	2	2	9-cis-retinoic acid metabolic process
						404	GO:0046226	0.00110461	2	2	coumarin catabolic process
						405	GO:0046952	0.00110461	2	2	ketone body catabolic process
						406	GO:0051977	0.00110461	2	2	lysophospholipid transport
						407	GO:0060599	0.00110461	2	2	lateral sprouting involved in mammary gland duct morphogenesis
						408	GO:0070980	0.00110461	2	2	biphenyl catabolic process
						409	GO:1901558	0.00110461	2	2	response to metformin
						410	GO:1903412	0.00110461	2	2	response to bile acid
						411	GO:1903413	0.00110461	2	2	cellular response to bile acid
						412	GO:2001029	0.00110461	2	2	regulation of cellular glucuronidation
						413	GO:2001030	0.00110461	2	2	negative regulation of cellular glucuronidation
						414	GO:2001295	0.00110461	2	2	malonyl-CoA biosynthetic process
						415	GO:0010886	0.00115698	3	7	positive regulation of cholesterol storage
						416	GO:0015911	0.00115698	3	7	plasma membrane long-chain fatty acid transport
						417	GO:1902001	0.00115698	3	7	fatty acid transmembrane transport
						418	GO:1990776	0.00115698	3	7	response to angiotensin
						419	GO:2000192	0.00115698	3	7	negative regulation of fatty acid transport
						420	GO:0048609	0.00115805	30	499	multicellular organismal reproductive process
						421	GO:0008286	0.00119963	8	64	insulin receptor signaling pathway
						422	GO:0042304	0.00121308	5	25	regulation of fatty acid biosynthetic process
						423	GO:0000038	0.00122799	4	15	very long-chain fatty acid metabolic process
						424	GO:0007494	0.00122799	4	15	midgut development
						425	GO:0010867	0.00122799	4	15	positive regulation of triglyceride biosynthetic process
						426	GO:0015936	0.00122799	4	15	coenzyme A metabolic process
						427	GO:0071542	0.00122799	4	15	dopaminergic neuron differentiation
						428	GO:1903426	0.00123246	7	50	regulation of reactive oxygen species biosynthetic process
						429	GO:0044699	0.00123604	262	7327	single-organism process
						430	GO:0014074	0.00125698	14	166	response to purine-containing compound
						431	GO:0061178	0.00125822	6	37	regulation of insulin secretion involved in cellular response to glucose stimulus
						432	GO:0009890	0.0012641	46	881	negative regulation of biosynthetic process
						433	GO:0006366	0.00130551	55	1107	transcription from RNA polymerase II promoter
						434	GO:0045017	0.00131014	11	113	glycerolipid biosynthetic process
						435	GO:0045934	0.00132448	44	834	negative regulation of nucleobase-containing compound metabolic process
						436	GO:0048511	0.00135928	20	286	rhythmic process
						437	GO:0030301	0.00138863	7	51	cholesterol transport
						438	GO:1901863	0.00138863	7	51	positive regulation of muscle tissue development
						439	GO:1903428	0.00145307	6	38	positive regulation of reactive oxygen species biosynthetic process
						440	GO:0006970	0.00146991	8	66	response to osmotic stress
						441	GO:0043467	0.00146991	8	66	regulation of generation of precursor metabolites and energy
						442	GO:0015918	0.00155983	7	52	sterol transport
						443	GO:0032890	0.00155983	7	52	regulation of organic acid transport
						444	GO:1901616	0.00155983	7	52	organic hydroxy compound catabolic process
						445	GO:0009894	0.00156922	29	486	regulation of catabolic process
						446	GO:0010743	0.00159479	4	16	regulation of macrophage derived foam cell differentiation
						447	GO:0015893	0.00159479	4	16	drug transport
						448	GO:0033158	0.00159479	4	16	regulation of protein import into nucleus, translocation
						449	GO:0042026	0.00159479	4	16	protein refolding
						450	GO:0051254	0.00164735	50	992	positive regulation of RNA metabolic process
						451	GO:0032880	0.00169257	34	604	regulation of protein localization
						452	GO:0006357	0.00172225	54	1095	regulation of transcription from RNA polymerase II promoter
						453	GO:0010558	0.00173949	43	821	negative regulation of macromolecule biosynthetic process
						454	GO:0046459	0.00180571	3	8	short-chain fatty acid metabolic process
						455	GO:0060334	0.00180571	3	8	regulation of interferon-gamma-mediated signaling pathway
						456	GO:0007595	0.00191089	6	40	lactation
						457	GO:0009636	0.00193745	15	193	response to toxic substance
						458	GO:0050728	0.00196366	8	69	negative regulation of inflammatory response
						459	GO:0010866	0.0020314	4	17	regulation of triglyceride biosynthetic process
						460	GO:0010869	0.0020314	4	17	regulation of receptor biosynthetic process
						461	GO:0035774	0.0020314	4	17	positive regulation of insulin secretion involved in cellular response to glucose stimulus
						462	GO:0055090	0.0020314	4	17	acylglycerol homeostasis
						463	GO:0070328	0.0020314	4	17	triglyceride homeostasis
						464	GO:1902175	0.0020314	4	17	regulation of oxidative stress-induced intrinsic apoptotic signaling pathway
						465	GO:1903429	0.0020314	4	17	regulation of cell maturation
						466	GO:2000193	0.0020314	4	17	positive regulation of fatty acid transport
						467	GO:0030728	0.00206802	5	28	ovulation
						468	GO:0030811	0.00206802	5	28	regulation of nucleotide catabolic process
						469	GO:0097164	0.0021304	11	120	ammonium ion metabolic process
						470	GO:0032496	0.00213219	20	297	response to lipopolysaccharide
						471	GO:0033138	0.00215448	8	70	positive regulation of peptidyl-serine phosphorylation
						472	GO:0006950	0.00216034	95	2200	response to stress
						473	GO:0043065	0.00220547	26	429	positive regulation of apoptotic process
						474	GO:0000122	0.00225569	28	475	negative regulation of transcription from RNA polymerase II promoter
						475	GO:2000113	0.00230426	41	784	negative regulation of cellular macromolecule biosynthetic process
						476	GO:0010629	0.00232436	45	883	negative regulation of gene expression
						477	GO:0051046	0.00233075	29	499	regulation of secretion
						478	GO:0051222	0.00239836	20	300	positive regulation of protein transport
						479	GO:0036503	0.00241477	7	56	ERAD pathway
						480	GO:0001893	0.00243188	5	29	maternal placenta development
						481	GO:0032371	0.00243188	5	29	regulation of sterol transport
						482	GO:0032374	0.00243188	5	29	regulation of cholesterol transport
						483	GO:0034308	0.00243188	5	29	primary alcohol metabolic process
						484	GO:0071371	0.00243188	5	29	cellular response to gonadotropin stimulus
						485	GO:0035773	0.00247028	6	42	insulin secretion involved in cellular response to glucose stimulus
						486	GO:0042440	0.00247028	6	42	pigment metabolic process
						487	GO:0010742	0.00254412	4	18	macrophage derived foam cell differentiation
						488	GO:0071372	0.00254412	4	18	cellular response to follicle-stimulating hormone stimulus
						489	GO:0090077	0.00254412	4	18	foam cell differentiation
						490	GO:0051050	0.00255141	36	667	positive regulation of transport
						491	GO:0050727	0.00256143	14	179	regulation of inflammatory response
						492	GO:0043068	0.00258695	26	434	positive regulation of programmed cell death
						493	GO:0009404	0.00264216	3	9	toxin metabolic process
						494	GO:0014041	0.00264216	3	9	regulation of neuron maturation
						495	GO:0018879	0.00264216	3	9	biphenyl metabolic process
						496	GO:0060330	0.00264216	3	9	regulation of response to interferon-gamma
						497	GO:0071394	0.00264216	3	9	cellular response to testosterone stimulus
						498	GO:1901028	0.00264216	3	9	regulation of mitochondrial outer membrane permeabilization involved in apoptotic signaling pathway
						499	GO:1902065	0.00264216	3	9	response to L-glutamate
						500	GO:0050896	0.00267334	185	4851	response to stimulus
						501	GO:0048660	0.00271572	10	106	regulation of smooth muscle cell proliferation
						502	GO:0051172	0.00282951	45	892	negative regulation of nitrogen compound metabolic process
						503	GO:0006778	0.0028401	5	30	porphyrin-containing compound metabolic process
						504	GO:0016051	0.00312853	11	126	carbohydrate biosynthetic process
						505	GO:0002237	0.00313023	20	307	response to molecule of bacterial origin
						506	GO:0008210	0.00313915	4	19	estrogen metabolic process
						507	GO:0032303	0.00313915	4	19	regulation of icosanoid secretion
						508	GO:0033865	0.00313915	4	19	nucleoside bisphosphate metabolic process
						509	GO:0033875	0.00313915	4	19	ribonucleoside bisphosphate metabolic process
						510	GO:0034032	0.00313915	4	19	purine nucleoside bisphosphate metabolic process
						511	GO:0071456	0.00318181	9	91	cellular response to hypoxia
						512	GO:1903034	0.00320129	18	265	regulation of response to wounding
						513	GO:2001233	0.00320129	18	265	regulation of apoptotic signaling pathway
						514	GO:0000429	0.00324078	2	3	carbon catabolite regulation of transcription from RNA polymerase II promoter
						515	GO:0000436	0.00324078	2	3	carbon catabolite activation of transcription from RNA polymerase II promoter
						516	GO:0006083	0.00324078	2	3	acetate metabolic process
						517	GO:0006552	0.00324078	2	3	leucine catabolic process
						518	GO:0006574	0.00324078	2	3	valine catabolic process
						519	GO:0006776	0.00324078	2	3	vitamin A metabolic process
						520	GO:0009240	0.00324078	2	3	isopentenyl diphosphate biosynthetic process
						521	GO:0010918	0.00324078	2	3	positive regulation of mitochondrial membrane potential
						522	GO:0019287	0.00324078	2	3	isopentenyl diphosphate biosynthetic process, mevalonate pathway
						523	GO:0019541	0.00324078	2	3	propionate metabolic process
						524	GO:0044337	0.00324078	2	3	canonical Wnt signaling pathway involved in positive regulation of apoptotic process
						525	GO:0045337	0.00324078	2	3	farnesyl diphosphate biosynthetic process
						526	GO:0046271	0.00324078	2	3	phenylpropanoid catabolic process
						527	GO:0051790	0.00324078	2	3	short-chain fatty acid biosynthetic process
						528	GO:0072367	0.00324078	2	3	regulation of lipid transport by regulation of transcription from RNA polymerase II promoter
						529	GO:1900019	0.00324078	2	3	regulation of protein kinase C activity
						530	GO:1900020	0.00324078	2	3	positive regulation of protein kinase C activity
						531	GO:1901029	0.00324078	2	3	negative regulation of mitochondrial outer membrane permeabilization involved in apoptotic signaling pathway
						532	GO:1990418	0.00324078	2	3	response to insulin-like growth factor stimulus
						533	GO:2001293	0.00324078	2	3	malonyl-CoA metabolic process
						534	GO:0009651	0.00329566	5	31	response to salt stress
						535	GO:0045912	0.00329566	5	31	negative regulation of carbohydrate metabolic process
						536	GO:0046503	0.00329566	5	31	glycerolipid catabolic process
						537	GO:0009605	0.00331644	70	1548	response to external stimulus
						538	GO:0070482	0.00337082	20	309	response to oxygen levels
						539	GO:0048565	0.00355951	10	110	digestive tract development
						540	GO:0045935	0.00356277	54	1132	positive regulation of nucleobase-containing compound metabolic process
						541	GO:0031325	0.00364658	82	1878	positive regulation of cellular metabolic process
						542	GO:0006105	0.00368212	3	10	succinate metabolic process
						543	GO:0006983	0.00368212	3	10	ER overload response
						544	GO:0050665	0.00368212	3	10	hydrogen peroxide biosynthetic process
						545	GO:0055098	0.00368212	3	10	response to low-density lipoprotein particle
						546	GO:0060099	0.00368212	3	10	regulation of phagocytosis, engulfment
						547	GO:0060333	0.00368212	3	10	interferon-gamma-mediated signaling pathway
						548	GO:0031348	0.00368593	9	93	negative regulation of defense response
						549	GO:0007005	0.00377123	22	356	mitochondrion organization
						550	GO:0032800	0.00382249	4	20	receptor biosynthetic process
						551	GO:1901522	0.00382249	4	20	positive regulation of transcription from RNA polymerase II promoter involved in cellular response to chemical stimulus
						552	GO:0002793	0.00393163	8	77	positive regulation of peptide secretion
						553	GO:1901800	0.00394485	7	61	positive regulation of proteasomal protein catabolic process
						554	GO:0043666	0.00394748	6	46	regulation of phosphoprotein phosphatase activity
						555	GO:1902930	0.00394748	6	46	regulation of alcohol biosynthetic process
						556	GO:0072655	0.00396044	9	94	establishment of protein localization to mitochondrion
						557	GO:0031334	0.00398144	11	130	positive regulation of protein complex assembly
						558	GO:0046903	0.00421153	37	712	secretion
						559	GO:0036294	0.00425069	9	95	cellular response to decreased oxygen levels
						560	GO:0005978	0.00436069	5	33	glycogen biosynthetic process
						561	GO:0009250	0.00436069	5	33	glucan biosynthetic process
						562	GO:0042594	0.0045516	18	274	response to starvation
						563	GO:0005979	0.00459997	4	21	regulation of glycogen biosynthetic process
						564	GO:0010042	0.00459997	4	21	response to manganese ion
						565	GO:0010962	0.00459997	4	21	regulation of glucan biosynthetic process
						566	GO:0070988	0.00459997	4	21	demethylation
						567	GO:0071827	0.00459997	4	21	plasma lipoprotein particle organization
						568	GO:0031100	0.00488087	9	97	organ regeneration
						569	GO:0033160	0.00493919	3	11	positive regulation of protein import into nucleus, translocation
						570	GO:0042178	0.00493919	3	11	xenobiotic catabolic process
						571	GO:0045793	0.00493919	3	11	positive regulation of cell size
						572	GO:0051259	0.00513127	21	343	protein oligomerization
						573	GO:0010942	0.00514848	26	457	positive regulation of cell death
						574	GO:0042698	0.00520198	10	116	ovulation cycle
						575	GO:0007006	0.00542353	6	49	mitochondrial membrane organization
						576	GO:0043277	0.00547718	4	22	apoptotic cell clearance
						577	GO:0070585	0.00558138	9	99	protein localization to mitochondrion
						578	GO:0010226	0.00565061	5	35	response to lithium ion
						579	GO:0055123	0.00586484	10	118	digestive system development
						580	GO:0010628	0.00592053	54	1160	positive regulation of gene expression
						581	GO:0032024	0.00599504	6	50	positive regulation of insulin secretion
						582	GO:0045844	0.00599504	6	50	positive regulation of striated muscle tissue development
						583	GO:0048636	0.00599504	6	50	positive regulation of muscle organ development
						584	GO:1901362	0.00612764	90	2135	organic cyclic compound biosynthetic process
						585	GO:0042981	0.00625924	47	982	regulation of apoptotic process
						586	GO:0000320	0.00633905	2	4	re-entry into mitotic cell cycle
						587	GO:0002154	0.00633905	2	4	thyroid hormone mediated signaling pathway
						588	GO:0006551	0.00633905	2	4	leucine metabolic process
						589	GO:0006655	0.00633905	2	4	phosphatidylglycerol biosynthetic process
						590	GO:0010748	0.00633905	2	4	negative regulation of plasma membrane long-chain fatty acid transport
						591	GO:0017143	0.00633905	2	4	insecticide metabolic process
						592	GO:0036017	0.00633905	2	4	response to erythropoietin
						593	GO:0036018	0.00633905	2	4	cellular response to erythropoietin
						594	GO:0042196	0.00633905	2	4	chlorinated hydrocarbon metabolic process
						595	GO:0042197	0.00633905	2	4	halogenated hydrocarbon metabolic process
						596	GO:0042695	0.00633905	2	4	thelarche
						597	GO:0042758	0.00633905	2	4	long-chain fatty acid catabolic process
						598	GO:0043652	0.00633905	2	4	engulfment of apoptotic cell
						599	GO:0045113	0.00633905	2	4	regulation of integrin biosynthetic process
						600	GO:0045991	0.00633905	2	4	carbon catabolite activation of transcription
						601	GO:0046471	0.00633905	2	4	phosphatidylglycerol metabolic process
						602	GO:0046490	0.00633905	2	4	isopentenyl diphosphate metabolic process
						603	GO:0046618	0.00633905	2	4	drug export
						604	GO:0046951	0.00633905	2	4	ketone body biosynthetic process
						605	GO:0060685	0.00633905	2	4	regulation of prostatic bud formation
						606	GO:0060744	0.00633905	2	4	mammary gland branching involved in thelarche
						607	GO:0060750	0.00633905	2	4	epithelial cell proliferation involved in mammary gland duct elongation
						608	GO:0070989	0.00633905	2	4	oxidative demethylation
						609	GO:0072366	0.00633905	2	4	regulation of cellular ketone metabolic process by positive regulation of transcription from RNA polymerase II promoter
						610	GO:0090238	0.00633905	2	4	positive regulation of arachidonic acid secretion
						611	GO:0090370	0.00633905	2	4	negative regulation of cholesterol efflux
						612	GO:1904385	0.00633905	2	4	cellular response to angiotensin
						613	GO:0051049	0.00634798	54	1164	regulation of transport
						614	GO:0000060	0.00638716	5	36	protein import into nucleus, translocation
						615	GO:0046622	0.00638716	5	36	positive regulation of organ growth
						616	GO:0001711	0.00642493	3	12	endodermal cell fate commitment
						617	GO:0006855	0.00642493	3	12	drug transmembrane transport
						618	GO:0043030	0.00642493	3	12	regulation of macrophage activation
						619	GO:0071378	0.00642493	3	12	cellular response to growth hormone stimulus
						620	GO:0071397	0.00642493	3	12	cellular response to cholesterol
						621	GO:0006911	0.00645946	4	23	phagocytosis, engulfment
						622	GO:0071825	0.00645946	4	23	protein-lipid complex subunit organization
						623	GO:0060548	0.00658591	34	658	negative regulation of cell death
						624	GO:0044706	0.00658817	14	199	multi-multicellular organism process
						625	GO:0009060	0.00660923	6	51	aerobic respiration
						626	GO:0034637	0.00660923	6	51	cellular carbohydrate biosynthetic process
						627	GO:0008645	0.00667302	8	84	hexose transport
						628	GO:0015758	0.00667302	8	84	glucose transport
						629	GO:0044070	0.00677502	9	102	regulation of anion transport
						630	GO:0072593	0.00702981	13	180	reactive oxygen species metabolic process
						631	GO:0001655	0.00713784	16	243	urogenital system development
						632	GO:0097190	0.00714708	23	399	apoptotic signaling pathway
						633	GO:0015749	0.00715982	8	85	monosaccharide transport
						634	GO:0001959	0.00726784	6	52	regulation of cytokine-mediated signaling pathway
						635	GO:0032844	0.00730119	18	287	regulation of homeostatic process
						636	GO:0043067	0.00753567	47	992	regulation of programmed cell death
						637	GO:0002053	0.0075519	4	24	positive regulation of mesenchymal cell proliferation
						638	GO:0010823	0.0075519	4	24	negative regulation of mitochondrion organization
						639	GO:0032354	0.0075519	4	24	response to follicle-stimulating hormone
						640	GO:1903202	0.0075519	4	24	negative regulation of oxidative stress-induced cell death
						641	GO:0009308	0.0076735	9	104	amine metabolic process
						642	GO:0048661	0.00779061	7	69	positive regulation of smooth muscle cell proliferation
						643	GO:2000377	0.00781155	10	123	regulation of reactive oxygen species metabolic process
						644	GO:0033013	0.00805757	5	38	tetrapyrrole metabolic process
						645	GO:0033280	0.00805757	5	38	response to vitamin D
						646	GO:0097006	0.00805757	5	38	regulation of plasma lipoprotein particle levels
						647	GO:0006085	0.008149	3	13	acetyl-CoA biosynthetic process
						648	GO:0009299	0.008149	3	13	mRNA transcription
						649	GO:0010269	0.008149	3	13	response to selenium ion
						650	GO:0031652	0.008149	3	13	positive regulation of heat generation
						651	GO:0033240	0.008149	3	13	positive regulation of cellular amine metabolic process
						652	GO:0036315	0.008149	3	13	cellular response to sterol
						653	GO:0045723	0.008149	3	13	positive regulation of fatty acid biosynthetic process
						654	GO:0090083	0.008149	3	13	regulation of inclusion body assembly
						655	GO:1903052	0.00841685	7	70	positive regulation of proteolysis involved in cellular protein catabolic process
						656	GO:0008207	0.00875929	4	25	C21-steroid hormone metabolic process
						657	GO:0044849	0.00875929	4	25	estrous cycle
						658	GO:0060479	0.00875929	4	25	lung cell differentiation
						659	GO:0060487	0.00875929	4	25	lung epithelial cell differentiation
						660	GO:0070873	0.00875929	4	25	regulation of glycogen metabolic process
						661	GO:1900408	0.00875929	4	25	negative regulation of cellular response to oxidative stress
						662	GO:1902883	0.00875929	4	25	negative regulation of response to oxidative stress
						663	GO:0007565	0.00894586	12	165	female pregnancy
						664	GO:0043066	0.00895236	31	598	negative regulation of apoptotic process
						665	GO:0031329	0.00898745	23	407	regulation of cellular catabolic process
						666	GO:0006461	0.00909314	40	823	protein complex assembly
						667	GO:0070271	0.00909314	40	823	protein complex biogenesis
						668	GO:0023061	0.0091511	19	316	signal release
						669	GO:0010821	0.00936502	12	166	regulation of mitochondrion organization
						670	GO:0033135	0.00937905	8	89	regulation of peptidyl-serine phosphorylation
						671	GO:0043281	0.00940225	11	146	regulation of cysteine-type endopeptidase activity involved in apoptotic process
						672	GO:0005977	0.00952756	6	55	glycogen metabolic process
						673	GO:0006073	0.00952756	6	55	cellular glucan metabolic process
						674	GO:0044042	0.00952756	6	55	glucan metabolic process
						675	GO:0071346	0.00952756	6	55	cellular response to interferon-gamma
						676	GO:0043627	0.00960791	16	251	response to estrogen
						677	GO:0001666	0.00963614	17	273	response to hypoxia
						678	GO:0032941	0.00977933	7	72	secretion by tissue
						679	GO:0001659	0.0100092	5	40	temperature homeostasis
						680	GO:0010595	0.0100092	5	40	positive regulation of endothelial cell migration
						681	GO:0010941	0.0100239	49	1060	regulation of cell death
						682	GO:0006110	0.0100862	4	26	regulation of glycolytic process
						683	GO:0060421	0.0100862	4	26	positive regulation of heart growth
						684	GO:0060740	0.0100862	4	26	prostate gland epithelium morphogenesis
						685	GO:0010800	0.0101193	3	14	positive regulation of peptidyl-threonine phosphorylation
						686	GO:0031650	0.0101193	3	14	regulation of heat generation
						687	GO:0042448	0.0101193	3	14	progesterone metabolic process
						688	GO:0070230	0.0101193	3	14	positive regulation of lymphocyte apoptotic process
						689	GO:0071380	0.0101193	3	14	cellular response to prostaglandin E stimulus
						690	GO:1900078	0.0101193	3	14	positive regulation of cellular response to insulin stimulus
						691	GO:0019637	0.0102268	36	728	organophosphate metabolic process
						692	GO:0002138	0.0103334	2	5	retinoic acid biosynthetic process
						693	GO:0006069	0.0103334	2	5	ethanol oxidation
						694	GO:0010820	0.0103334	2	5	positive regulation of T cell chemotaxis
						695	GO:0010871	0.0103334	2	5	negative regulation of receptor biosynthetic process
						696	GO:0016102	0.0103334	2	5	diterpenoid biosynthetic process
						697	GO:0032287	0.0103334	2	5	peripheral nervous system myelin maintenance
						698	GO:0034379	0.0103334	2	5	very-low-density lipoprotein particle assembly
						699	GO:0035947	0.0103334	2	5	regulation of gluconeogenesis by regulation of transcription from RNA polymerase II promoter
						700	GO:0042447	0.0103334	2	5	hormone catabolic process
						701	GO:0044539	0.0103334	2	5	long-chain fatty acid import
						702	GO:0044752	0.0103334	2	5	response to human chorionic gonadotropin
						703	GO:0045040	0.0103334	2	5	protein import into mitochondrial outer membrane
						704	GO:0045112	0.0103334	2	5	integrin biosynthetic process
						705	GO:0045990	0.0103334	2	5	carbon catabolite regulation of transcription
						706	GO:0060745	0.0103334	2	5	mammary gland branching involved in pregnancy
						707	GO:0060751	0.0103334	2	5	branch elongation involved in mammary gland duct branching
						708	GO:0070141	0.0103334	2	5	response to UV-A
						709	GO:0070857	0.0103334	2	5	regulation of bile acid biosynthetic process
						710	GO:0071447	0.0103334	2	5	cellular response to hydroperoxide
						711	GO:2001171	0.0103334	2	5	positive regulation of ATP biosynthetic process
						712	GO:0060759	0.0103811	6	56	regulation of response to cytokine stimulus
						713	GO:0051260	0.0103974	13	189	protein homooligomerization
						714	GO:0043069	0.0107283	31	606	negative regulation of programmed cell death
						715	GO:0045732	0.0107666	10	129	positive regulation of protein catabolic process
						716	GO:1903035	0.0109195	9	110	negative regulation of response to wounding
						717	GO:0048513	0.0110908	87	2097	organ development
						718	GO:0005976	0.0112963	7	74	polysaccharide metabolic process
						719	GO:0090277	0.0112963	7	74	positive regulation of peptide hormone secretion
						720	GO:0040008	0.0113318	22	392	regulation of growth
						721	GO:0045940	0.0115367	4	27	positive regulation of steroid metabolic process
						722	GO:0060512	0.0115367	4	27	prostate gland morphogenesis
						723	GO:0060341	0.0118829	40	837	regulation of cellular localization
						724	GO:0006839	0.0119197	10	131	mitochondrial transport
						725	GO:0008643	0.0120748	8	93	carbohydrate transport
						726	GO:0007589	0.0121156	7	75	body fluid secretion
						727	GO:0036293	0.012192	17	280	response to decreased oxygen levels
						728	GO:1903533	0.0122483	13	193	regulation of protein targeting
						729	GO:0046677	0.0122486	6	58	response to antibiotic
						730	GO:1900407	0.0122628	5	42	regulation of cellular response to oxidative stress
						731	GO:0006702	0.0123421	3	15	androgen biosynthetic process
						732	GO:0014850	0.0123421	3	15	response to muscle activity
						733	GO:0032305	0.0123421	3	15	positive regulation of icosanoid secretion
						734	GO:1903959	0.0123421	3	15	regulation of anion transmembrane transport
						735	GO:0009892	0.0124437	65	1500	negative regulation of metabolic process
						736	GO:0007417	0.0125831	34	688	central nervous system development
						737	GO:0042176	0.0127147	16	259	regulation of protein catabolic process
						738	GO:0034599	0.0127431	12	173	cellular response to oxidative stress
						739	GO:0009617	0.0129907	22	397	response to bacterium
						740	GO:0008631	0.0131148	4	28	intrinsic apoptotic signaling pathway in response to oxidative stress
						741	GO:0032885	0.0131148	4	28	regulation of polysaccharide biosynthetic process
						742	GO:0042537	0.0131148	4	28	benzene-containing compound metabolic process
						743	GO:0051224	0.0131638	10	133	negative regulation of protein transport
						744	GO:0006112	0.0132657	6	59	energy reserve metabolic process
						745	GO:0032102	0.0132934	12	174	negative regulation of response to external stimulus
						746	GO:0032355	0.0132934	12	174	response to estradiol
						747	GO:0033692	0.0135089	5	43	cellular polysaccharide biosynthetic process
						748	GO:0031347	0.0136197	20	352	regulation of defense response
						749	GO:2000116	0.0136799	11	154	regulation of cysteine-type endopeptidase activity
						750	GO:0043648	0.0138814	7	77	dicarboxylic acid metabolic process
						751	GO:1903364	0.0138814	7	77	positive regulation of cellular protein catabolic process
						752	GO:2000379	0.0138814	7	77	positive regulation of reactive oxygen species metabolic process
						753	GO:0043500	0.0143406	6	60	muscle adaptation
						754	GO:0006700	0.0148223	3	16	C21-steroid hormone biosynthetic process
						755	GO:0032373	0.0148223	3	16	positive regulation of sterol transport
						756	GO:0032376	0.0148223	3	16	positive regulation of cholesterol transport
						757	GO:0097345	0.0148223	3	16	mitochondrial outer membrane permeabilization
						758	GO:0033189	0.0148241	4	29	response to vitamin A
						759	GO:0071295	0.0148241	4	29	cellular response to vitamin
						760	GO:1903792	0.0148241	4	29	negative regulation of anion transport
						761	GO:0009108	0.0148302	7	78	coenzyme biosynthetic process
						762	GO:0048145	0.0148302	7	78	regulation of fibroblast proliferation
						763	GO:0090278	0.0148376	5	44	negative regulation of peptide hormone secretion
						764	GO:1902882	0.0148376	5	44	regulation of response to oxidative stress
						765	GO:0030162	0.0149323	23	426	regulation of proteolysis
						766	GO:0001714	0.0151613	2	6	endodermal cell fate specification
						767	GO:0006701	0.0151613	2	6	progesterone biosynthetic process
						768	GO:0007008	0.0151613	2	6	outer mitochondrial membrane organization
						769	GO:0009820	0.0151613	2	6	alkaloid metabolic process
						770	GO:0010534	0.0151613	2	6	regulation of activation of JAK2 kinase activity
						771	GO:0010745	0.0151613	2	6	negative regulation of macrophage derived foam cell differentiation
						772	GO:0010819	0.0151613	2	6	regulation of T cell chemotaxis
						773	GO:0033148	0.0151613	2	6	positive regulation of intracellular estrogen receptor signaling pathway
						774	GO:0034389	0.0151613	2	6	lipid particle organization
						775	GO:0042135	0.0151613	2	6	neurotransmitter catabolic process
						776	GO:0043353	0.0151613	2	6	enucleate erythrocyte differentiation
						777	GO:0045542	0.0151613	2	6	positive regulation of cholesterol biosynthetic process
						778	GO:0046543	0.0151613	2	6	development of secondary female sexual characteristics
						779	GO:0060907	0.0151613	2	6	positive regulation of macrophage cytokine production
						780	GO:0070166	0.0151613	2	6	enamel mineralization
						781	GO:0090205	0.0151613	2	6	positive regulation of cholesterol metabolic process
						782	GO:0090237	0.0151613	2	6	regulation of arachidonic acid secretion
						783	GO:1903960	0.0151613	2	6	negative regulation of anion transmembrane transport
						784	GO:1904251	0.0151613	2	6	regulation of bile acid metabolic process
						785	GO:2001023	0.0151613	2	6	regulation of response to drug
						786	GO:0051047	0.015256	17	287	positive regulation of secretion
						787	GO:0051188	0.0153017	8	97	cofactor biosynthetic process
						788	GO:0060419	0.0154747	6	61	heart growth
						789	GO:2001243	0.0154747	6	61	negative regulation of intrinsic apoptotic signaling pathway
						790	GO:0015850	0.0156164	11	157	organic hydroxy compound transport
						791	GO:0010605	0.015649	58	1327	negative regulation of macromolecule metabolic process
						792	GO:0050878	0.0156775	15	243	regulation of body fluid levels
						793	GO:0044275	0.0162512	5	45	cellular carbohydrate catabolic process
						794	GO:0010324	0.0166678	4	30	membrane invagination
						795	GO:0035902	0.0166678	4	30	response to immobilization stress
						796	GO:0046470	0.0166678	4	30	phosphatidylcholine metabolic process
						797	GO:1903825	0.0166678	4	30	organic acid transmembrane transport
						798	GO:0048144	0.0168651	7	80	fibroblast proliferation
						799	GO:0046887	0.017131	8	99	positive regulation of hormone secretion
						800	GO:0045862	0.0173399	13	202	positive regulation of proteolysis
						801	GO:0000266	0.0175632	3	17	mitochondrial fission
						802	GO:0019433	0.0175632	3	17	triglyceride catabolic process
						803	GO:0070841	0.0175632	3	17	inclusion body assembly
						804	GO:0000302	0.0176698	12	181	response to reactive oxygen species
						805	GO:0002792	0.0177517	5	46	negative regulation of peptide secretion
						806	GO:0036296	0.0177517	5	46	response to increased oxygen levels
						807	GO:0055093	0.0177517	5	46	response to hyperoxia
						808	GO:0009889	0.0178132	86	2108	regulation of biosynthetic process
						809	GO:0043154	0.0179264	6	63	negative regulation of cysteine-type endopeptidase activity involved in apoptotic process
						810	GO:0044106	0.0181025	8	100	cellular amine metabolic process
						811	GO:0010464	0.0186488	4	31	regulation of mesenchymal cell proliferation
						812	GO:0034694	0.0186488	4	31	response to prostaglandin
						813	GO:0045599	0.0186488	4	31	negative regulation of fat cell differentiation
						814	GO:0046685	0.0186488	4	31	response to arsenic-containing substance
						815	GO:0055081	0.0186488	4	31	anion homeostasis
						816	GO:1990267	0.0191341	10	141	response to transition metal nanoparticle
						817	GO:0071214	0.0193518	13	205	cellular response to abiotic stimulus
						818	GO:0008361	0.0194037	9	121	regulation of cell size
						819	GO:1903530	0.0194897	24	461	regulation of secretion by cell
						820	GO:0048585	0.0198662	38	814	negative regulation of response to stimulus
						821	GO:0071216	0.0200984	11	163	cellular response to biotic stimulus
						822	GO:0030879	0.0203608	9	122	mammary gland development
						823	GO:1901361	0.0204204	15	251	organic cyclic compound catabolic process
						824	GO:0010874	0.020567	3	18	regulation of cholesterol efflux
						825	GO:0032891	0.020567	3	18	negative regulation of organic acid transport
						826	GO:0045979	0.020567	3	18	positive regulation of nucleoside metabolic process
						827	GO:0071379	0.020567	3	18	cellular response to prostaglandin stimulus
						828	GO:0072595	0.020567	3	18	maintenance of protein localization in organelle
						829	GO:1902110	0.020567	3	18	positive regulation of mitochondrial membrane permeability involved in apoptotic process
						830	GO:1902686	0.020567	3	18	mitochondrial outer membrane permeabilization involved in programmed cell death
						831	GO:1903580	0.020567	3	18	positive regulation of ATP metabolic process
						832	GO:0018958	0.0206321	6	65	phenol-containing compound metabolic process
						833	GO:0044264	0.0206321	6	65	cellular polysaccharide metabolic process
						834	GO:2000117	0.0206321	6	65	negative regulation of cysteine-type endopeptidase activity
						835	GO:0006573	0.020763	2	7	valine metabolic process
						836	GO:0006707	0.020763	2	7	cholesterol catabolic process
						837	GO:0010533	0.020763	2	7	regulation of activation of Janus kinase activity
						838	GO:0010713	0.020763	2	7	negative regulation of collagen metabolic process
						839	GO:0010898	0.020763	2	7	positive regulation of triglyceride catabolic process
						840	GO:0016127	0.020763	2	7	sterol catabolic process
						841	GO:0021891	0.020763	2	7	olfactory bulb interneuron development
						842	GO:0032075	0.020763	2	7	positive regulation of nuclease activity
						843	GO:0032966	0.020763	2	7	negative regulation of collagen biosynthetic process
						844	GO:0035358	0.020763	2	7	regulation of peroxisome proliferator activated receptor signaling pathway
						845	GO:0042789	0.020763	2	7	mRNA transcription from RNA polymerase II promoter
						846	GO:0042977	0.020763	2	7	activation of JAK2 kinase activity
						847	GO:0044252	0.020763	2	7	negative regulation of multicellular organismal metabolic process
						848	GO:0046628	0.020763	2	7	positive regulation of insulin receptor signaling pathway
						849	GO:0051923	0.020763	2	7	sulfation
						850	GO:0060179	0.020763	2	7	male mating behavior
						851	GO:0090084	0.020763	2	7	negative regulation of inclusion body assembly
						852	GO:0090151	0.020763	2	7	establishment of protein localization to mitochondrial membrane
						853	GO:1901857	0.020763	2	7	positive regulation of cellular respiration
						854	GO:2001169	0.020763	2	7	regulation of ATP biosynthetic process
						855	GO:0031018	0.0207698	4	32	endocrine pancreas development
						856	GO:0032309	0.0207698	4	32	icosanoid secretion
						857	GO:0032881	0.0207698	4	32	regulation of polysaccharide metabolic process
						858	GO:0014897	0.021021	5	48	striated muscle hypertrophy
						859	GO:0046324	0.021021	5	48	regulation of glucose import
						860	GO:0034504	0.0214058	14	230	protein localization to nucleus
						861	GO:0032101	0.021442	27	539	regulation of response to external stimulus
						862	GO:0010822	0.0215126	7	84	positive regulation of mitochondrion organization
						863	GO:0052548	0.0215349	13	208	regulation of endopeptidase activity
						864	GO:1901360	0.0217554	122	3158	organic cyclic compound metabolic process
						865	GO:0051090	0.0221279	14	231	regulation of sequence-specific DNA binding transcription factor activity
						866	GO:0071702	0.0224194	60	1407	organic substance transport
						867	GO:0033238	0.0230332	4	33	regulation of cellular amine metabolic process
						868	GO:0072001	0.0230893	13	210	renal system development
						869	GO:2001234	0.023756	10	146	negative regulation of apoptotic signaling pathway
						870	GO:0017085	0.0238347	3	19	response to insecticide
						871	GO:0030224	0.0238347	3	19	monocyte differentiation
						872	GO:0043536	0.0238347	3	19	positive regulation of blood vessel endothelial cell migration
						873	GO:0046697	0.0238347	3	19	decidualization
						874	GO:0071285	0.0238347	3	19	cellular response to lithium ion
						875	GO:0090312	0.0238347	3	19	positive regulation of protein deacetylation
						876	GO:0071705	0.0242096	23	446	nitrogen compound transport
						877	GO:0000271	0.0246599	5	50	polysaccharide biosynthetic process
						878	GO:0006766	0.0246599	5	50	vitamin metabolic process
						879	GO:0014896	0.0246599	5	50	muscle hypertrophy
						880	GO:1903725	0.0246599	5	50	regulation of phospholipid metabolic process
						881	GO:0051247	0.0252273	45	1012	positive regulation of protein metabolic process
						882	GO:0032892	0.0254408	4	34	positive regulation of organic acid transport
						883	GO:0043470	0.0254408	4	34	regulation of carbohydrate catabolic process
						884	GO:0043471	0.0254408	4	34	regulation of cellular carbohydrate catabolic process
						885	GO:0046326	0.0254408	4	34	positive regulation of glucose import
						886	GO:0051055	0.0254408	4	34	negative regulation of lipid biosynthetic process
						887	GO:0051193	0.0254408	4	34	regulation of cofactor metabolic process
						888	GO:0051196	0.0254408	4	34	regulation of coenzyme metabolic process
						889	GO:0071715	0.0254408	4	34	icosanoid transport
						890	GO:1901571	0.0254408	4	34	fatty acid derivative transport
						891	GO:0050714	0.0258137	10	148	positive regulation of protein secretion
						892	GO:0009611	0.0258445	26	523	response to wounding
						893	GO:0042446	0.0266219	5	51	hormone biosynthetic process
						894	GO:0006626	0.0269825	7	88	protein targeting to mitochondrion
						895	GO:0006067	0.0270821	2	8	ethanol metabolic process
						896	GO:0006646	0.0270821	2	8	phosphatidylethanolamine biosynthetic process
						897	GO:0019372	0.0270821	2	8	lipoxygenase pathway
						898	GO:0034392	0.0270821	2	8	negative regulation of smooth muscle cell apoptotic process
						899	GO:0035428	0.0270821	2	8	hexose transmembrane transport
						900	GO:0045023	0.0270821	2	8	G0 to G1 transition
						901	GO:0045136	0.0270821	2	8	development of secondary sexual characteristics
						902	GO:0046473	0.0270821	2	8	phosphatidic acid metabolic process
						903	GO:0048341	0.0270821	2	8	paraxial mesoderm formation
						904	GO:0055091	0.0270821	2	8	phospholipid homeostasis
						905	GO:0060430	0.0270821	2	8	lung saccule development
						906	GO:0060509	0.0270821	2	8	Type I pneumocyte differentiation
						907	GO:0060513	0.0270821	2	8	prostatic bud formation
						908	GO:0060856	0.0270821	2	8	establishment of blood-brain barrier
						909	GO:0071318	0.0270821	2	8	cellular response to ATP
						910	GO:0071402	0.0270821	2	8	cellular response to lipoprotein particle stimulus
						911	GO:2001275	0.0270821	2	8	positive regulation of glucose import in response to insulin stimulus
						912	GO:0007507	0.0270972	20	378	heart development
						913	GO:0052547	0.0273394	13	215	regulation of peptidase activity
						914	GO:0035794	0.0273663	3	20	positive regulation of mitochondrial membrane permeability
						915	GO:0042572	0.0273663	3	20	retinol metabolic process
						916	GO:0043457	0.0273663	3	20	regulation of cellular respiration
						917	GO:0048643	0.0273663	3	20	positive regulation of skeletal muscle tissue development
						918	GO:0071604	0.0273663	3	20	transforming growth factor beta production
						919	GO:0071634	0.0273663	3	20	regulation of transforming growth factor beta production
						920	GO:1901264	0.0273663	3	20	carbohydrate derivative transport
						921	GO:0007420	0.0275039	26	526	brain development
						922	GO:0033157	0.0277054	14	238	regulation of intracellular protein transport
						923	GO:0010463	0.0279944	4	35	mesenchymal cell proliferation
						924	GO:1903201	0.0279944	4	35	regulation of oxidative stress-induced cell death
						925	GO:1903727	0.0279944	4	35	positive regulation of phospholipid metabolic process
						926	GO:1903827	0.0283883	18	332	regulation of cellular protein localization
						927	GO:0009063	0.0285745	6	70	cellular amino acid catabolic process
						928	GO:0034341	0.0285745	6	70	response to interferon-gamma
						929	GO:0012501	0.0297502	51	1184	programmed cell death
						930	GO:0009607	0.0299854	29	606	response to biotic stimulus
						931	GO:0060485	0.0303078	10	152	mesenchyme development
						932	GO:0045927	0.0306826	11	174	positive regulation of growth
						933	GO:0045600	0.0306953	4	36	positive regulation of fat cell differentiation
						934	GO:0051881	0.0306953	4	36	regulation of mitochondrial membrane potential
						935	GO:0044703	0.0309571	27	557	multi-organism reproductive process
						936	GO:0010799	0.0311607	3	21	regulation of peptidyl-threonine phosphorylation
						937	GO:0010893	0.0311607	3	21	positive regulation of steroid biosynthetic process
						938	GO:0023019	0.0311607	3	21	signal transduction involved in regulation of gene expression
						939	GO:0031649	0.0311607	3	21	heat generation
						940	GO:0033197	0.0311607	3	21	response to vitamin E
						941	GO:0033762	0.0311607	3	21	response to glucagon
						942	GO:0097066	0.0311607	3	21	response to thyroid hormone
						943	GO:2000108	0.0311607	3	21	positive regulation of leukocyte apoptotic process
						944	GO:2000573	0.0311607	3	21	positive regulation of DNA biosynthetic process
						945	GO:0030324	0.0315128	10	153	lung development
						946	GO:0043279	0.0318108	11	175	response to alkaloid
						947	GO:0045088	0.0318773	9	132	regulation of innate immune response
						948	GO:0048871	0.032138	13	220	multicellular organismal homeostasis
						949	GO:0030323	0.0327512	10	154	respiratory tube development
						950	GO:0006915	0.0331786	50	1165	apoptotic process
						951	GO:0000409	0.0332912	1	1	regulation of transcription by galactose
						952	GO:0000411	0.0332912	1	1	positive regulation of transcription by galactose
						953	GO:0000431	0.0332912	1	1	regulation of transcription from RNA polymerase II promoter by galactose
						954	GO:0000433	0.0332912	1	1	negative regulation of transcription from RNA polymerase II promoter by glucose
						955	GO:0000435	0.0332912	1	1	positive regulation of transcription from RNA polymerase II promoter by galactose
						956	GO:0000437	0.0332912	1	1	carbon catabolite repression of transcription from RNA polymerase II promoter
						957	GO:0001315	0.0332912	1	1	age-dependent response to reactive oxygen species
						958	GO:0001544	0.0332912	1	1	initiation of primordial ovarian follicle growth
						959	GO:0001579	0.0332912	1	1	medium-chain fatty acid transport
						960	GO:0001998	0.0332912	1	1	angiotensin mediated vasoconstriction involved in regulation of systemic arterial blood pressure
						961	GO:0003068	0.0332912	1	1	regulation of systemic arterial blood pressure by acetylcholine
						962	GO:0003069	0.0332912	1	1	vasodilation by acetylcholine involved in regulation of systemic arterial blood pressure
						963	GO:0003070	0.0332912	1	1	regulation of systemic arterial blood pressure by neurotransmitter
						964	GO:0003095	0.0332912	1	1	pressure natriuresis
						965	GO:0003142	0.0332912	1	1	cardiogenic plate morphogenesis
						966	GO:0006711	0.0332912	1	1	estrogen catabolic process
						967	GO:0006789	0.0332912	1	1	bilirubin conjugation
						968	GO:0007329	0.0332912	1	1	positive regulation of transcription from RNA polymerase II promoter by pheromones
						969	GO:0009371	0.0332912	1	1	positive regulation of transcription by pheromones
						970	GO:0009373	0.0332912	1	1	regulation of transcription by pheromones
						971	GO:0009386	0.0332912	1	1	translational attenuation
						972	GO:0009403	0.0332912	1	1	toxin biosynthetic process
						973	GO:0009645	0.0332912	1	1	response to low light intensity stimulus
						974	GO:0009825	0.0332912	1	1	multidimensional cell growth
						975	GO:0010021	0.0332912	1	1	amylopectin biosynthetic process
						976	GO:0010142	0.0332912	1	1	farnesyl diphosphate biosynthetic process, mevalonate pathway
						977	GO:0010383	0.0332912	1	1	cell wall polysaccharide metabolic process
						978	GO:0010992	0.0332912	1	1	ubiquitin homeostasis
						979	GO:0018076	0.0332912	1	1	N-terminal peptidyl-lysine acetylation
						980	GO:0018411	0.0332912	1	1	protein glucuronidation
						981	GO:0018880	0.0332912	1	1	4-chlorobiphenyl metabolic process
						982	GO:0018885	0.0332912	1	1	carbon tetrachloride metabolic process
						983	GO:0018933	0.0332912	1	1	nicotine metabolic process
						984	GO:0018970	0.0332912	1	1	toluene metabolic process
						985	GO:0019102	0.0332912	1	1	male somatic sex determination
						986	GO:0019341	0.0332912	1	1	dibenzo-p-dioxin catabolic process
						987	GO:0019427	0.0332912	1	1	acetyl-CoA biosynthetic process from acetate
						988	GO:0019484	0.0332912	1	1	beta-alanine catabolic process
						989	GO:0019605	0.0332912	1	1	butyrate metabolic process
						990	GO:0019889	0.0332912	1	1	pteridine metabolic process
						991	GO:0021831	0.0332912	1	1	embryonic olfactory bulb interneuron precursor migration
						992	GO:0031437	0.0332912	1	1	regulation of mRNA cleavage
						993	GO:0031439	0.0332912	1	1	positive regulation of mRNA cleavage
						994	GO:0031660	0.0332912	1	1	regulation of cyclin-dependent protein serine/threonine kinase activity involved in G2/M transition of mitotic cell cycle
						995	GO:0031662	0.0332912	1	1	positive regulation of cyclin-dependent protein serine/threonine kinase activity involved in G2/M transition of mitotic cell cycle
						996	GO:0032307	0.0332912	1	1	negative regulation of prostaglandin secretion
						997	GO:0033195	0.0332912	1	1	response to alkyl hydroperoxide
						998	GO:0033306	0.0332912	1	1	phytol metabolic process
						999	GO:0033488	0.0332912	1	1	cholesterol biosynthetic process via 24,25-dihydrolanosterol
						1000	GO:0033490	0.0332912	1	1	cholesterol biosynthetic process via lathosterol
						1001	GO:0034049	0.0332912	1	1	positive regulation of protein phosphatase type 2A activity
						1002	GO:0034255	0.0332912	1	1	regulation of urea metabolic process
						1003	GO:0034670	0.0332912	1	1	chemotaxis to arachidonic acid
						1004	GO:0034757	0.0332912	1	1	negative regulation of iron ion transport
						1005	GO:0035623	0.0332912	1	1	renal glucose absorption
						1006	GO:0035685	0.0332912	1	1	helper T cell diapedesis
						1007	GO:0035687	0.0332912	1	1	T-helper 1 cell extravasation
						1008	GO:0035688	0.0332912	1	1	T-helper 1 cell diapedesis
						1009	GO:0035981	0.0332912	1	1	tongue muscle cell differentiation
						1010	GO:0036111	0.0332912	1	1	very long-chain fatty-acyl-CoA metabolic process
						1011	GO:0036146	0.0332912	1	1	cellular response to mycotoxin
						1012	GO:0038183	0.0332912	1	1	bile acid signaling pathway
						1013	GO:0038185	0.0332912	1	1	intracellular bile acid receptor signaling pathway
						1014	GO:0042413	0.0332912	1	1	carnitine catabolic process
						1015	GO:0042443	0.0332912	1	1	phenylethylamine metabolic process
						1016	GO:0042998	0.0332912	1	1	positive regulation of Golgi to plasma membrane protein transport
						1017	GO:0043215	0.0332912	1	1	daunorubicin transport
						1018	GO:0044036	0.0332912	1	1	cell wall macromolecule metabolic process
						1019	GO:0045720	0.0332912	1	1	negative regulation of integrin biosynthetic process
						1020	GO:0045818	0.0332912	1	1	negative regulation of glycogen catabolic process
						1021	GO:0046019	0.0332912	1	1	regulation of transcription from RNA polymerase II promoter by pheromones
						1022	GO:0046186	0.0332912	1	1	acetaldehyde biosynthetic process
						1023	GO:0046327	0.0332912	1	1	glycerol biosynthetic process from pyruvate
						1024	GO:0046359	0.0332912	1	1	butyrate catabolic process
						1025	GO:0046690	0.0332912	1	1	response to tellurium ion
						1026	GO:0046722	0.0332912	1	1	lactic acid secretion
						1027	GO:0048773	0.0332912	1	1	erythrophore differentiation
						1028	GO:0048866	0.0332912	1	1	stem cell fate specification
						1029	GO:0050992	0.0332912	1	1	dimethylallyl diphosphate biosynthetic process
						1030	GO:0050993	0.0332912	1	1	dimethylallyl diphosphate metabolic process
						1031	GO:0051232	0.0332912	1	1	meiotic spindle elongation
						1032	GO:0051793	0.0332912	1	1	medium-chain fatty acid catabolic process
						1033	GO:0060514	0.0332912	1	1	prostate induction
						1034	GO:0060520	0.0332912	1	1	activation of prostate induction by androgen receptor signaling pathway
						1035	GO:0060709	0.0332912	1	1	glycogen cell differentiation involved in embryonic placenta development
						1036	GO:0060796	0.0332912	1	1	regulation of transcription involved in primary germ layer cell fate commitment
						1037	GO:0060807	0.0332912	1	1	regulation of transcription from RNA polymerase II promoter involved in definitive endodermal cell fate specification
						1038	GO:0060809	0.0332912	1	1	mesodermal to mesenchymal transition involved in gastrulation
						1039	GO:0061091	0.0332912	1	1	regulation of phospholipid translocation
						1040	GO:0061092	0.0332912	1	1	positive regulation of phospholipid translocation
						1041	GO:0061146	0.0332912	1	1	Peyer's patch morphogenesis
						1042	GO:0061402	0.0332912	1	1	positive regulation of transcription from RNA polymerase II promoter in response to acidic pH
						1043	GO:0070268	0.0332912	1	1	cornification
						1044	GO:0070488	0.0332912	1	1	neutrophil aggregation
						1045	GO:0071109	0.0332912	1	1	superior temporal gyrus development
						1046	GO:0071406	0.0332912	1	1	cellular response to methylmercury
						1047	GO:0071448	0.0332912	1	1	cellular response to alkyl hydroperoxide
						1048	GO:0071554	0.0332912	1	1	cell wall organization or biogenesis
						1049	GO:0071615	0.0332912	1	1	oxidative deethylation
						1050	GO:0071852	0.0332912	1	1	fungal-type cell wall organization or biogenesis
						1051	GO:0071966	0.0332912	1	1	fungal-type cell wall polysaccharide metabolic process
						1052	GO:0072131	0.0332912	1	1	kidney mesenchyme morphogenesis
						1053	GO:0072133	0.0332912	1	1	metanephric mesenchyme morphogenesis
						1054	GO:0072185	0.0332912	1	1	metanephric cap development
						1055	GO:0072186	0.0332912	1	1	metanephric cap morphogenesis
						1056	GO:0072365	0.0332912	1	1	regulation of cellular ketone metabolic process by negative regulation of transcription from RNA polymerase II promoter
						1057	GO:0072368	0.0332912	1	1	regulation of lipid transport by negative regulation of transcription from RNA polymerase II promoter
						1058	GO:0072490	0.0332912	1	1	toluene-containing compound metabolic process
						1059	GO:0072564	0.0332912	1	1	blood microparticle formation
						1060	GO:0090094	0.0332912	1	1	metanephric cap mesenchymal cell proliferation involved in metanephros development
						1061	GO:0090095	0.0332912	1	1	regulation of metanephric cap mesenchymal cell proliferation
						1062	GO:0090096	0.0332912	1	1	positive regulation of metanephric cap mesenchymal cell proliferation
						1063	GO:0090271	0.0332912	1	1	positive regulation of fibroblast growth factor production
						1064	GO:0090275	0.0332912	1	1	negative regulation of somatostatin secretion
						1065	GO:0090341	0.0332912	1	1	negative regulation of secretion of lysosomal enzymes
						1066	GO:0090362	0.0332912	1	1	positive regulation of platelet-derived growth factor production
						1067	GO:0097325	0.0332912	1	1	melanocyte proliferation
						1068	GO:1901143	0.0332912	1	1	insulin catabolic process
						1069	GO:1901656	0.0332912	1	1	glycoside transport
						1070	GO:1901738	0.0332912	1	1	regulation of vitamin A metabolic process
						1071	GO:1901860	0.0332912	1	1	positive regulation of mitochondrial DNA metabolic process
						1072	GO:1902380	0.0332912	1	1	positive regulation of endoribonuclease activity
						1073	GO:1902569	0.0332912	1	1	negative regulation of activation of JAK2 kinase activity
						1074	GO:1902632	0.0332912	1	1	positive regulation of membrane hyperpolarization
						1075	GO:1902767	0.0332912	1	1	isoprenoid biosynthetic process via mevalonate
						1076	GO:1902809	0.0332912	1	1	regulation of skeletal muscle fiber differentiation
						1077	GO:1902811	0.0332912	1	1	positive regulation of skeletal muscle fiber differentiation
						1078	GO:1903173	0.0332912	1	1	fatty alcohol metabolic process
						1079	GO:1903314	0.0332912	1	1	regulation of nitrogen cycle metabolic process
						1080	GO:1903537	0.0332912	1	1	meiotic cell cycle process involved in oocyte maturation
						1081	GO:1903538	0.0332912	1	1	regulation of meiotic cell cycle process involved in oocyte maturation
						1082	GO:1903699	0.0332912	1	1	tarsal gland development
						1083	GO:1903840	0.0332912	1	1	response to arsenite(3-)
						1084	GO:1903841	0.0332912	1	1	cellular response to arsenite(3-)
						1085	GO:1903842	0.0332912	1	1	response to arsenite ion
						1086	GO:1903843	0.0332912	1	1	cellular response to arsenite ion
						1087	GO:1903896	0.0332912	1	1	positive regulation of IRE1-mediated unfolded protein response
						1088	GO:1904223	0.0332912	1	1	regulation of glucuronosyltransferase activity
						1089	GO:1904224	0.0332912	1	1	negative regulation of glucuronosyltransferase activity
						1090	GO:1904338	0.0332912	1	1	regulation of dopaminergic neuron differentiation
						1091	GO:1904339	0.0332912	1	1	negative regulation of dopaminergic neuron differentiation
						1092	GO:1904550	0.0332912	1	1	response to arachidonic acid
						1093	GO:1990478	0.0332912	1	1	response to ultrasound
						1094	GO:2000182	0.0332912	1	1	regulation of progesterone biosynthetic process
						1095	GO:2000184	0.0332912	1	1	positive regulation of progesterone biosynthetic process
						1096	GO:2000213	0.0332912	1	1	positive regulation of glutamate metabolic process
						1097	GO:2000230	0.0332912	1	1	negative regulation of pancreatic stellate cell proliferation
						1098	GO:2000332	0.0332912	1	1	regulation of blood microparticle formation
						1099	GO:2000334	0.0332912	1	1	positive regulation of blood microparticle formation
						1100	GO:2000896	0.0332912	1	1	amylopectin metabolic process
						1101	GO:2000970	0.0332912	1	1	regulation of detection of glucose
						1102	GO:2000971	0.0332912	1	1	negative regulation of detection of glucose
						1103	GO:2001035	0.0332912	1	1	regulation of tongue muscle cell differentiation
						1104	GO:2001037	0.0332912	1	1	positive regulation of tongue muscle cell differentiation
						1105	GO:2001228	0.0332912	1	1	regulation of response to gamma radiation
						1106	GO:2001229	0.0332912	1	1	negative regulation of response to gamma radiation
						1107	GO:2001247	0.0332912	1	1	positive regulation of phosphatidylcholine biosynthetic process
						1108	GO:2001248	0.0332912	1	1	regulation of ammonia assimilation cycle
						1109	GO:2001250	0.0332912	1	1	positive regulation of ammonia assimilation cycle
						1110	GO:0072594	0.0339174	18	339	establishment of protein localization to organelle
						1111	GO:0032099	0.0340649	2	9	negative regulation of appetite
						1112	GO:0032372	0.0340649	2	9	negative regulation of sterol transport
						1113	GO:0032375	0.0340649	2	9	negative regulation of cholesterol transport
						1114	GO:0034219	0.0340649	2	9	carbohydrate transmembrane transport
						1115	GO:0036295	0.0340649	2	9	cellular response to increased oxygen levels
						1116	GO:0042428	0.0340649	2	9	serotonin metabolic process
						1117	GO:0043217	0.0340649	2	9	myelin maintenance
						1118	GO:0046337	0.0340649	2	9	phosphatidylethanolamine metabolic process
						1119	GO:0060100	0.0340649	2	9	positive regulation of phagocytosis, engulfment
						1120	GO:0060263	0.0340649	2	9	regulation of respiratory burst
						1121	GO:0061081	0.0340649	2	9	positive regulation of myeloid leukocyte cytokine production involved in immune response
						1122	GO:0071455	0.0340649	2	9	cellular response to hyperoxia
						1123	GO:0090037	0.0340649	2	9	positive regulation of protein kinase C signaling
						1124	GO:1901160	0.0340649	2	9	primary amino compound metabolic process
						1125	GO:0050777	0.0341922	6	73	negative regulation of immune response
						1126	GO:0001961	0.035216	3	22	positive regulation of cytokine-mediated signaling pathway
						1127	GO:0033146	0.035216	3	22	regulation of intracellular estrogen receptor signaling pathway
						1128	GO:0045824	0.035216	3	22	negative regulation of innate immune response
						1129	GO:0046461	0.035216	3	22	neutral lipid catabolic process
						1130	GO:0046464	0.035216	3	22	acylglycerol catabolic process
						1131	GO:0060760	0.035216	3	22	positive regulation of response to cytokine stimulus
						1132	GO:0071364	0.035216	3	22	cellular response to epidermal growth factor stimulus
						1133	GO:1902108	0.035216	3	22	regulation of mitochondrial membrane permeability involved in apoptotic process
						1134	GO:1902932	0.035216	3	22	positive regulation of alcohol biosynthetic process
						1135	GO:0032879	0.0353101	64	1553	regulation of localization
						1136	GO:0006986	0.0354511	5	55	response to unfolded protein
						1137	GO:0008219	0.0357487	53	1252	cell death
						1138	GO:0016265	0.0357487	53	1252	death
						1139	GO:1900180	0.0360712	9	135	regulation of protein localization to nucleus
						1140	GO:0051054	0.036118	8	114	positive regulation of DNA metabolic process
						1141	GO:0006793	0.0361725	82	2059	phosphorus metabolic process
						1142	GO:0007566	0.036543	4	38	embryo implantation
						1143	GO:0009118	0.036543	4	38	regulation of nucleoside metabolic process
						1144	GO:0042308	0.036543	4	38	negative regulation of protein import into nucleus
						1145	GO:0060428	0.036543	4	38	lung epithelium development
						1146	GO:1903578	0.036543	4	38	regulation of ATP metabolic process
						1147	GO:1904590	0.036543	4	38	negative regulation of protein import
						1148	GO:0045766	0.0368498	7	94	positive regulation of angiogenesis
						1149	GO:1903524	0.0368498	7	94	positive regulation of blood circulation
						1150	GO:0051704	0.0368689	51	1200	multi-organism process
						1151	GO:0046683	0.0375496	9	136	response to organophosphorus
						1152	GO:0046660	0.0377467	8	115	female sex differentiation
						1153	GO:0055017	0.0379089	5	56	cardiac muscle tissue growth
						1154	GO:1901861	0.0386978	7	95	regulation of muscle tissue development
						1155	GO:0031326	0.0393158	82	2067	regulation of cellular biosynthetic process
						1156	GO:0034695	0.0395294	3	23	response to prostaglandin E
						1157	GO:0048147	0.0395294	3	23	negative regulation of fibroblast proliferation
						1158	GO:0060444	0.0395294	3	23	branching involved in mammary gland duct morphogenesis
						1159	GO:0071236	0.0395294	3	23	cellular response to antibiotic
						1160	GO:0006953	0.0396912	4	39	acute-phase response
						1161	GO:0010828	0.0396912	4	39	positive regulation of glucose transport
						1162	GO:0032270	0.0401573	41	937	positive regulation of cellular protein metabolic process
						1163	GO:0010827	0.0404686	5	57	regulation of glucose transport
						1164	GO:0007292	0.040479	6	76	female gamete generation
						1165	GO:0044272	0.040479	6	76	sulfur compound biosynthetic process
						1166	GO:0050709	0.040479	6	76	negative regulation of protein secretion
						1167	GO:0043271	0.0406055	7	96	negative regulation of ion transport
						1168	GO:0043270	0.0410229	12	205	positive regulation of ion transport
						1169	GO:0002551	0.0416606	2	10	mast cell chemotaxis
						1170	GO:0003306	0.0416606	2	10	Wnt signaling pathway involved in heart development
						1171	GO:0006521	0.0416606	2	10	regulation of cellular amino acid metabolic process
						1172	GO:0006703	0.0416606	2	10	estrogen biosynthetic process
						1173	GO:0010454	0.0416606	2	10	negative regulation of cell fate commitment
						1174	GO:0010744	0.0416606	2	10	positive regulation of macrophage derived foam cell differentiation
						1175	GO:0010870	0.0416606	2	10	positive regulation of receptor biosynthetic process
						1176	GO:0010896	0.0416606	2	10	regulation of triglyceride catabolic process
						1177	GO:0014874	0.0416606	2	10	response to stimulus involved in regulation of muscle adaptation
						1178	GO:0031622	0.0416606	2	10	positive regulation of fever generation
						1179	GO:0032069	0.0416606	2	10	regulation of nuclease activity
						1180	GO:0032096	0.0416606	2	10	negative regulation of response to food
						1181	GO:0032225	0.0416606	2	10	regulation of synaptic transmission, dopaminergic
						1182	GO:0042976	0.0416606	2	10	activation of Janus kinase activity
						1183	GO:0043653	0.0416606	2	10	mitochondrial fragmentation involved in apoptotic process
						1184	GO:0043691	0.0416606	2	10	reverse cholesterol transport
						1185	GO:0045717	0.0416606	2	10	negative regulation of fatty acid biosynthetic process
						1186	GO:0045821	0.0416606	2	10	positive regulation of glycolytic process
						1187	GO:0045838	0.0416606	2	10	positive regulation of membrane potential
						1188	GO:0045945	0.0416606	2	10	positive regulation of transcription from RNA polymerase III promoter
						1189	GO:0046475	0.0416606	2	10	glycerophospholipid catabolic process
						1190	GO:0055089	0.0416606	2	10	fatty acid homeostasis
						1191	GO:0060338	0.0416606	2	10	regulation of type I interferon-mediated signaling pathway
						1192	GO:0070234	0.0416606	2	10	positive regulation of T cell apoptotic process
						1193	GO:0090009	0.0416606	2	10	primitive streak formation
						1194	GO:0031099	0.0419183	11	183	regeneration
						1195	GO:0006636	0.0429892	4	40	unsaturated fatty acid biosynthetic process
						1196	GO:0046676	0.0429892	4	40	negative regulation of insulin secretion
						1197	GO:1900181	0.0429892	4	40	negative regulation of protein localization to nucleus
						1198	GO:2000278	0.0429892	4	40	regulation of DNA biosynthetic process
						1199	GO:0060322	0.043092	26	549	head development
						1200	GO:1903793	0.0431309	5	58	positive regulation of anion transport
						1201	GO:0006606	0.0433217	11	184	protein import into nucleus
						1202	GO:0044744	0.0433217	11	184	protein targeting to nucleus
						1203	GO:0048863	0.0433217	11	184	stem cell differentiation
						1204	GO:1901565	0.0433217	11	184	organonitrogen compound catabolic process
						1205	GO:1902593	0.0433217	11	184	single-organism nuclear import
						1206	GO:0050880	0.0438764	9	140	regulation of blood vessel size
						1207	GO:0006984	0.0440977	3	24	ER-nucleus signaling pathway
						1208	GO:0010453	0.0440977	3	24	regulation of cell fate commitment
						1209	GO:0042992	0.0440977	3	24	negative regulation of transcription factor import into nucleus
						1210	GO:0055023	0.0440977	3	24	positive regulation of cardiac muscle tissue growth
						1211	GO:0060795	0.0440977	3	24	cell fate commitment involved in formation of primary germ layer
						1212	GO:0090316	0.0454643	10	163	positive regulation of intracellular protein transport
						1213	GO:0035150	0.0455633	9	141	regulation of tube size
						1214	GO:1903747	0.0458962	5	59	regulation of establishment of protein localization to mitochondrion
						1215	GO:0045861	0.0462252	11	186	negative regulation of proteolysis
						1216	GO:0051170	0.0462252	11	186	nuclear import
						1217	GO:1903829	0.0463808	12	209	positive regulation of cellular protein localization
						1218	GO:0042312	0.046437	4	41	regulation of vasodilation
						1219	GO:0042306	0.0466297	8	120	regulation of protein import into nucleus
						1220	GO:0008585	0.0466927	7	99	female gonad development
						1221	GO:0042542	0.0485572	8	121	response to hydrogen peroxide
						1222	GO:1904589	0.0485572	8	121	regulation of protein import
						1223	GO:0035295	0.0487803	22	454	tube development
						1224	GO:1904018	0.0488447	7	100	positive regulation of vasculature development
						1225	GO:0010470	0.0489165	3	25	regulation of gastrulation
						1226	GO:0048384	0.0489165	3	25	retinoic acid receptor signaling pathway
						1227	GO:0002674	0.0498209	2	11	negative regulation of acute inflammatory response
						1228	GO:0006107	0.0498209	2	11	oxaloacetate metabolic process
						1229	GO:0010818	0.0498209	2	11	T cell chemotaxis
						1230	GO:0010935	0.0498209	2	11	regulation of macrophage cytokine production
						1231	GO:0015937	0.0498209	2	11	coenzyme A biosynthetic process
						1232	GO:0021889	0.0498209	2	11	olfactory bulb interneuron differentiation
						1233	GO:0030813	0.0498209	2	11	positive regulation of nucleotide catabolic process
						1234	GO:0031620	0.0498209	2	11	regulation of fever generation
						1235	GO:0033194	0.0498209	2	11	response to hydroperoxide
						1236	GO:0042953	0.0498209	2	11	lipoprotein transport
						1237	GO:0044381	0.0498209	2	11	glucose import in response to insulin stimulus
						1238	GO:0044550	0.0498209	2	11	secondary metabolite biosynthetic process
						1239	GO:0044872	0.0498209	2	11	lipoprotein localization
						1240	GO:0048340	0.0498209	2	11	paraxial mesoderm morphogenesis
						1241	GO:0051131	0.0498209	2	11	chaperone-mediated protein complex assembly
						1242	GO:0051194	0.0498209	2	11	positive regulation of cofactor metabolic process
						1243	GO:0051197	0.0498209	2	11	positive regulation of coenzyme metabolic process
						1244	GO:0052646	0.0498209	2	11	alditol phosphate metabolic process
						1245	GO:0060601	0.0498209	2	11	lateral sprouting from an epithelium
						1246	GO:0060742	0.0498209	2	11	epithelial cell differentiation involved in prostate gland development
						1247	GO:0070208	0.0498209	2	11	protein heterotrimerization
						1248	GO:0071071	0.0498209	2	11	regulation of phospholipid biosynthetic process
						1249	GO:0071276	0.0498209	2	11	cellular response to cadmium ion
						1250	GO:0090036	0.0498209	2	11	regulation of protein kinase C signaling
						1251	GO:0097067	0.0498209	2	11	cellular response to thyroid hormone stimulus
						1252	GO:2001273	0.0498209	2	11	regulation of glucose import in response to insulin stimulus

## Sheet: multi seed
	KEGGID	Pvalue	Count	Size	Term		GOBPID	Pvalue	Count	Size	Term		GOMFID	Pvalue	Count	Size	Term		GOCCID	Pvalue	Count	Size	Term
1	590	2.23752e-39	43	57	Arachidonic acid metabolism	1	GO:0032787	8.15136e-102	146	407	monocarboxylic acid metabolic process	1	GO:0016491	7.20873e-49	108	484	oxidoreductase activity	1	GO:0000502	3.57986e-40	40	62	proteasome complex
2	830	7.41936e-39	42	55	Retinol metabolism	2	GO:0019752	5.02408e-97	171	644	carboxylic acid metabolic process	2	GO:0003824	3.60064e-47	291	3503	catalytic activity	2	GO:0005789	2.32557e-27	75	424	endoplasmic reticulum membrane
3	3050	1.50928e-34	34	40	Proteasome	3	GO:0006082	2.79407e-94	173	686	organic acid metabolic process	3	GO:0005506	4.43306e-43	59	142	iron ion binding	3	GO:0042175	9.47057e-27	75	433	nuclear outer membrane-endoplasmic reticulum membrane network
4	1100	1.97145e-34	161	967	Metabolic pathways	4	GO:0043436	4.13264e-93	171	677	oxoacid metabolic process	4	GO:0004497	9.36469e-39	47	95	monooxygenase activity	4	GO:0044432	6.0696e-24	75	478	endoplasmic reticulum part
5	71	1.43525e-33	35	44	Fatty acid degradation	5	GO:0006629	1.70967e-92	183	803	lipid metabolic process	5	GO:0016705	5.67877e-37	51	124	oxidoreductase activity, acting on paired donors, with incorporation or reduction of molecular oxygen	5	GO:0005839	6.73174e-23	17	18	proteasome core complex
6	591	1.48583e-32	27	27	Linoleic acid metabolism	6	GO:0006631	1.84732e-84	112	270	fatty acid metabolic process	6	GO:0046906	2.4822e-31	45	116	tetrapyrrole binding	6	GO:0005737	6.76806e-22	323	5622	cytoplasm
7	982	4.86103e-27	38	69	Drug metabolism - cytochrome P450	7	GO:0044255	2.61899e-76	149	617	cellular lipid metabolic process	7	GO:0020037	3.97752e-31	44	111	heme binding	7	GO:0044424	4.83021e-21	363	7029	intracellular part
8	280	5.41506e-27	31	44	Valine, leucine and isoleucine degradation	8	GO:0044281	6.02591e-76	209	1328	small molecule metabolic process	8	GO:0016712	5.48855e-27	26	38	oxidoreductase activity, acting on paired donors, with incorporation or reduction of molecular oxygen, reduced flavin or flavoprotein as one donor, and incorporation of one atom of oxygen	8	GO:0005838	1.33828e-20	16	18	proteasome regulatory particle
9	980	1.4303e-23	34	64	Metabolism of xenobiotics by cytochrome P450	9	GO:0055114	4.25789e-70	144	628	oxidation-reduction process	9	GO:0008395	1.00568e-23	25	42	steroid hydroxylase activity	9	GO:0005783	2.2125e-20	93	793	endoplasmic reticulum
10	3320	2.40293e-23	35	69	PPAR signaling pathway	10	GO:0044710	1.03534e-57	288	3156	single-organism metabolic process	10	GO:0008391	7.82057e-23	21	29	arachidonic acid monooxygenase activity	10	GO:0043231	7.84482e-20	317	5562	intracellular membrane-bounded organelle
11	140	1.06941e-21	29	50	Steroid hormone biosynthesis	11	GO:0016042	6.88245e-47	71	200	lipid catabolic process	11	GO:0004298	1.33821e-22	17	18	threonine-type endopeptidase activity	11	GO:0044444	9.10814e-20	262	4119	cytoplasmic part
12	592	2.88566e-18	16	17	alpha-Linolenic acid metabolism	12	GO:0009056	2.76289e-44	167	1296	catabolic process	12	GO:0070003	1.33821e-22	17	18	threonine-type peptidase activity	12	GO:0043227	9.25259e-20	337	6172	membrane-bounded organelle
13	640	5.23998e-17	20	30	Propanoate metabolism	13	GO:0019395	1.94382e-41	44	74	fatty acid oxidation	13	GO:0000062	4.87155e-22	19	24	fatty-acyl-CoA binding	13	GO:0022624	3.91635e-19	16	20	proteasome accessory complex
14	40	6.76067e-17	19	27	Pentose and glucuronate interconversions	14	GO:0034440	1.03337e-40	44	76	lipid oxidation	14	GO:0048037	5.65108e-22	48	208	cofactor binding	14	GO:0005622	1.12796e-18	364	7194	intracellular
15	53	7.13603e-17	18	24	Ascorbate and aldarate metabolism	15	GO:1901575	8.71768e-40	144	1059	organic substance catabolic process	15	GO:0070330	1.337e-21	20	28	aromatase activity	15	GO:0005739	3.61745e-17	107	1106	mitochondrion
16	4975	4.16774e-13	20	42	Fat digestion and absorption	16	GO:0044248	5.15297e-39	147	1117	cellular catabolic process	16	GO:0008392	2.24881e-20	19	27	arachidonic acid epoxygenase activity	16	GO:0031090	1.09073e-16	124	1412	organelle membrane
17	4920	7.51706e-13	24	63	Adipocytokine signaling pathway	17	GO:0072329	1.58192e-38	43	78	monocarboxylic acid catabolic process	17	GO:0015020	3.47706e-20	18	24	glucuronosyltransferase activity	17	GO:0043226	5.8594e-15	343	6650	organelle
18	650	4.74821e-12	15	25	Butanoate metabolism	18	GO:0001676	8.04869e-38	40	67	long-chain fatty acid metabolic process	18	GO:0050662	4.32508e-20	39	149	coenzyme binding	18	GO:0098588	8.82982e-14	93	998	bounding membrane of organelle
19	983	5.75581e-12	20	47	Drug metabolism - other enzymes	19	GO:0008152	4.89427e-37	366	6219	metabolic process	19	GO:0004623	1.19172e-19	18	25	phospholipase A2 activity	19	GO:0044429	1.20155e-13	63	540	mitochondrial part
20	860	2.18693e-10	16	35	Porphyrin and chlorophyll metabolism	20	GO:0009062	2.79662e-36	39	67	fatty acid catabolic process	20	GO:0046914	1.05305e-17	86	733	transition metal ion binding	20	GO:0043229	1.39032e-13	322	6097	intracellular organelle
21	514	3.6934e-10	16	36	Other types of O-glycan biosynthesis	21	GO:0044242	3.5545e-36	52	136	cellular lipid catabolic process	21	GO:0033293	2.99983e-17	22	50	monocarboxylic acid binding	21	GO:0019773	1.05681e-11	8	8	proteasome core complex, alpha-subunit complex
22	500	6.10562e-10	16	37	Starch and sucrose metabolism	22	GO:0006635	1.824e-35	35	53	fatty acid beta-oxidation	22	GO:0043167	3.5414e-17	216	3081	ion binding	22	GO:0031966	2.05504e-11	47	376	mitochondrial membrane
23	380	9.52392e-10	17	43	Tryptophan metabolism	23	GO:0016054	3.78193e-35	53	148	organic acid catabolic process	23	GO:0003995	6.55354e-16	12	13	acyl-CoA dehydrogenase activity	23	GO:0008540	2.25936e-11	9	11	proteasome regulatory particle, base subcomplex
24	565	2.18577e-09	14	30	Ether lipid metabolism	24	GO:0046395	3.78193e-35	53	148	carboxylic acid catabolic process	24	GO:0052890	6.55354e-16	12	13	oxidoreductase activity, acting on the CH-CH group of donors, with a flavin as acceptor	24	GO:0031597	2.25936e-11	9	11	cytosolic proteasome complex
25	4370	2.8639e-09	20	63	VEGF signaling pathway	25	GO:0071704	1.39334e-34	352	5789	organic substance metabolic process	25	GO:0050660	5.25804e-15	21	55	flavin adenine dinucleotide binding	25	GO:0005759	3.1636e-11	33	205	mitochondrial matrix
26	250	5.17674e-09	13	27	Alanine, aspartate and glutamate metabolism	26	GO:0044283	3.50397e-34	77	351	small molecule biosynthetic process	26	GO:0016298	3.27643e-14	23	73	lipase activity	26	GO:0005777	3.21377e-11	22	93	peroxisome
27	410	6.46209e-09	11	19	beta-Alanine metabolism	27	GO:0044282	2.77633e-33	60	211	small molecule catabolic process	27	GO:0016627	4.35498e-14	18	42	oxidoreductase activity, acting on the CH-CH group of donors	27	GO:0042579	3.21377e-11	22	93	microbody
28	4664	1.267e-08	20	68	Fc epsilon RI signaling pathway	28	GO:0008610	5.24204e-33	78	374	lipid biosynthetic process	28	GO:0043177	6.31037e-14	32	150	organic acid binding	28	GO:0005740	2.12392e-10	47	402	mitochondrial envelope
29	4730	2.00279e-08	18	57	Long-term depression	29	GO:0044238	7.79547e-33	344	5595	primary metabolic process	29	GO:0004620	7.14592e-14	20	55	phospholipase activity	29	GO:0044446	2.15712e-08	230	4144	intracellular organelle part
30	900	4.62632e-08	9	14	Terpenoid backbone biosynthesis	30	GO:0019369	1.75788e-31	31	47	arachidonic acid metabolic process	30	GO:0019825	7.1885e-14	18	43	oxygen binding	30	GO:0044422	2.90159e-08	234	4250	organelle part
31	100	1.08691e-07	9	15	Steroid biosynthesis	31	GO:0044712	3.35141e-30	105	725	single-organism catabolic process	31	GO:0031406	2.68088e-13	31	148	carboxylic acid binding	31	GO:0031595	4.01582e-08	6	7	nuclear proteasome complex
32	5145	1.75367e-07	24	108	Toxoplasmosis	32	GO:0008202	6.18102e-30	55	198	steroid metabolic process	32	GO:0016614	3.26438e-12	24	97	oxidoreductase activity, acting on CH-OH group of donors	32	GO:0000159	5.21301e-08	8	15	protein phosphatase type 2A complex
33	62	6.76277e-07	6	7	Fatty acid elongation	33	GO:0006805	7.09269e-30	34	64	xenobiotic metabolic process	33	GO:0016616	3.49846e-12	23	89	oxidoreductase activity, acting on the CH-OH group of donors, NAD or NADP as acceptor	33	GO:0031967	1.26191e-07	54	602	organelle envelope
34	120	9.72711e-07	8	14	Primary bile acid biosynthesis	34	GO:0006690	8.05331e-30	37	79	icosanoid metabolic process	34	GO:0052689	6.00647e-12	22	83	carboxylic ester hydrolase activity	34	GO:0031975	1.40812e-07	54	604	envelope
35	72	2.5483e-06	6	8	Synthesis and degradation of ketone bodies	35	GO:1901568	8.05331e-30	37	79	fatty acid derivative metabolic process	35	GO:1901681	3.6845e-11	29	156	sulfur compound binding	35	GO:0070062	1.65019e-07	110	1627	extracellular exosome
36	4146	5.16943e-06	16	65	Peroxisome	36	GO:0044237	1.66415e-29	340	5618	cellular metabolic process	36	GO:0043168	5.69793e-11	132	1764	anion binding	36	GO:0065010	1.76218e-07	110	1629	extracellular membrane-bounded organelle
37	4910	1.37653e-05	21	110	Insulin signaling pathway	37	GO:0009725	3.75356e-29	113	852	response to hormone	37	GO:0009055	7.39226e-11	18	61	electron carrier activity	37	GO:1903561	2.14335e-07	110	1635	extracellular vesicle
38	350	1.82149e-05	10	30	Tyrosine metabolism	38	GO:0071466	1.06254e-28	34	68	cellular response to xenobiotic stimulus	38	GO:0047498	3.3342e-10	7	7	calcium-dependent phospholipase A2 activity	38	GO:0043230	2.28703e-07	110	1637	extracellular organelle
39	4270	4.07178e-05	18	92	Vascular smooth muscle contraction	39	GO:0030258	1.17965e-28	46	140	lipid modification	39	GO:0046872	3.78813e-10	126	1699	metal ion binding	39	GO:0012505	2.38181e-07	120	1837	endomembrane system
40	4972	0.00010014	15	73	Pancreatic secretion	40	GO:0016053	1.35864e-28	54	201	organic acid biosynthetic process	40	GO:0005504	5.7519e-10	13	33	fatty acid binding	40	GO:0005576	3.69042e-07	141	2282	extracellular region
41	564	0.000141197	14	67	Glycerophospholipid metabolism	41	GO:0046394	1.35864e-28	54	201	carboxylic acid biosynthetic process	41	GO:0043169	6.76506e-10	129	1770	cation binding	41	GO:0044421	9.21878e-07	133	2149	extracellular region part
42	360	0.000191284	6	14	Phenylalanine metabolism	42	GO:0033559	3.81975e-28	37	86	unsaturated fatty acid metabolic process	42	GO:0016709	1.78455e-09	11	24	oxidoreductase activity, acting on paired donors, with incorporation or reduction of molecular oxygen, NAD(P)H as one donor, and incorporation of one atom of oxygen	42	GO:0031988	2.0151e-06	124	1992	membrane-bounded vesicle
43	4612	0.000235297	13	62	Antigen processing and presentation	43	GO:0072330	2.87713e-27	44	135	monocarboxylic acid biosynthetic process	43	GO:0003857	2.56508e-09	7	8	3-hydroxyacyl-CoA dehydrogenase activity	43	GO:1990111	3.31805e-06	4	4	spermatoproteasome complex
44	620	0.000275311	9	33	Pyruvate metabolism	44	GO:0009410	7.1027e-27	34	75	response to xenobiotic stimulus	44	GO:0036094	6.99305e-09	126	1776	small molecule binding	44	GO:0031982	8.5642e-06	125	2068	vesicle
45	400	0.000297388	4	6	Phenylalanine, tyrosine and tryptophan biosynthesis	45	GO:0009812	3.00835e-26	21	24	flavonoid metabolic process	45	GO:0003854	7.58889e-09	6	6	3-beta-hydroxy-delta5-steroid dehydrogenase activity	45	GO:0005811	8.93986e-06	9	34	lipid particle
46	20	0.000324622	8	27	Citrate cycle (TCA cycle)	46	GO:0017144	9.13538e-25	24	36	drug metabolic process	46	GO:0003997	7.58889e-09	6	6	acyl-CoA oxidase activity	46	GO:0005743	9.90886e-06	28	267	mitochondrial inner membrane
47	340	0.000345998	7	21	Histidine metabolism	47	GO:0052695	4.23787e-24	18	19	cellular glucuronidation	47	GO:0036402	7.58889e-09	6	6	proteasome-activating ATPase activity	47	GO:0031588	1.53623e-05	5	9	AMP-activated protein kinase complex
48	310	0.00042366	10	42	Lysine degradation	48	GO:0052696	4.23787e-24	18	19	flavonoid glucuronidation	48	GO:0008134	1.93718e-08	43	386	transcription factor binding	48	GO:0044464	2.58638e-05	367	8120	cell part
49	4912	0.000445245	15	83	GnRH signaling pathway	49	GO:1901615	5.87202e-24	63	335	organic hydroxy compound metabolic process	49	GO:0008194	3.07413e-08	18	86	UDP-glycosyltransferase activity	49	GO:0019866	3.11873e-05	28	284	organelle inner membrane
50	630	0.000453153	6	16	Glyoxylate and dicarboxylate metabolism	50	GO:0010033	9.25255e-24	176	2031	response to organic substance	50	GO:0033764	3.95589e-08	9	19	steroid dehydrogenase activity, acting on the CH-OH group of donors, NAD or NADP as acceptor	50	GO:0005623	4.65544e-05	367	8139	cell
51	5215	0.000488602	14	75	Prostate cancer	51	GO:0006063	4.07022e-23	18	20	uronic acid metabolic process	51	GO:0004879	4.93799e-08	12	38	RNA polymerase II transcription factor activity, ligand-activated sequence-specific DNA binding	51	GO:0005741	7.63501e-05	13	87	mitochondrial outer membrane
52	330	0.00127064	9	40	Arginine and proline metabolism	52	GO:0019585	4.07022e-23	18	20	glucuronate metabolic process	52	GO:0098531	4.93799e-08	12	38	transcription factor activity, direct ligand regulated sequence-specific DNA binding	52	GO:0031968	8.46605e-05	14	100	organelle outer membrane
53	4310	0.00169753	18	123	Wnt signaling pathway	53	GO:0009813	9.58943e-23	17	18	flavonoid biosynthetic process	53	GO:0097159	5.01476e-08	201	3371	organic cyclic compound binding	53	GO:0008287	8.95957e-05	8	35	protein serine/threonine phosphatase complex
54	4010	0.00209995	28	231	MAPK signaling pathway	54	GO:0044711	2.90153e-22	110	975	single-organism biosynthetic process	54	GO:1901363	5.05506e-08	199	3328	heterocyclic compound binding	54	GO:1903293	8.95957e-05	8	35	phosphatase complex
55	1040	0.00349415	5	16	Biosynthesis of unsaturated fatty acids	55	GO:0006633	6.07267e-22	34	100	fatty acid biosynthetic process	55	GO:0003988	5.11217e-08	6	7	acetyl-CoA C-acyltransferase activity	55	GO:0019867	0.000105389	14	102	outer membrane
56	4950	0.00378421	6	23	Maturity onset diabetes of the young	56	GO:0014070	8.87364e-22	105	914	response to organic cyclic compound	56	GO:0016405	5.11217e-08	6	7	CoA-ligase activity	56	GO:0044798	0.000278504	12	86	nuclear transcription factor complex
57	5160	0.00724278	15	109	Hepatitis C	57	GO:0010499	5.60251e-21	17	20	proteasomal ubiquitin-independent protein catabolic process	57	GO:0016877	6.67491e-08	11	32	ligase activity, forming carbon-sulfur bonds	57	GO:0016602	0.000302208	3	4	CCAAT-binding factor complex
58	4976	0.0090536	10	62	Bile secretion	58	GO:0042493	1.09249e-20	73	503	response to drug	58	GO:0016878	1.3702e-07	8	16	acid-thiol ligase activity	58	GO:0005829	0.000307321	80	1293	cytosol
59	232	0.0139995	3	8	Caffeine metabolism	59	GO:0009719	3.69437e-20	128	1323	response to endogenous stimulus	59	GO:0008289	1.46313e-07	39	356	lipid binding	59	GO:0044438	0.000367229	9	53	microbody part
60	5213	0.0179095	7	40	Endometrial cancer	60	GO:0042221	7.91825e-20	208	2830	response to chemical	60	GO:0004300	1.72286e-07	5	5	enoyl-CoA hydratase activity	60	GO:0044439	0.000367229	9	53	peroxisomal part
61	5142	0.0212425	12	91	Chagas disease (American trypanosomiasis)	61	GO:0019373	1.13455e-19	16	19	epoxygenase P450 pathway	61	GO:0016421	1.72286e-07	5	5	CoA carboxylase activity	61	GO:0005667	0.00053519	21	222	transcription factor complex
62	3015	0.0268066	10	73	mRNA surveillance pathway	62	GO:0032870	3.28364e-19	66	445	cellular response to hormone stimulus	62	GO:0016634	1.96792e-07	6	8	oxidoreductase activity, acting on the CH-CH group of donors, oxygen as acceptor	62	GO:0090575	0.000736165	10	70	RNA polymerase II transcription factor complex
63	561	0.0325178	7	45	Glycerolipid metabolism	63	GO:0042180	7.23498e-19	37	146	cellular ketone metabolic process	63	GO:0016746	2.73932e-07	22	142	transferase activity, transferring acyl groups	63	GO:0016507	0.00183084	2	2	mitochondrial fatty acid beta-oxidation multienzyme complex
						64	GO:0006694	9.7091e-19	33	115	steroid biosynthetic process	64	GO:0016229	2.9835e-07	9	23	steroid dehydrogenase activity	64	GO:0034515	0.00183084	2	2	proteasome storage granule
						65	GO:0070887	1.74956e-18	144	1660	cellular response to chemical stimulus	65	GO:0003707	6.61592e-07	12	47	steroid hormone receptor activity	65	GO:0036125	0.00183084	2	2	fatty acid beta-oxidation multienzyme complex
						66	GO:0042737	2.03549e-18	18	28	drug catabolic process	66	GO:0016853	7.39611e-07	18	105	isomerase activity	66	GO:0042709	0.00183084	2	2	succinate-CoA ligase complex
						67	GO:0042738	2.03549e-18	18	28	exogenous drug catabolic process	67	GO:0004679	9.95773e-07	5	6	AMP-activated protein kinase activity	67	GO:0045244	0.00183084	2	2	succinate-CoA ligase complex (GDP-forming)
						68	GO:0055088	2.57143e-18	28	82	lipid homeostasis	68	GO:0016885	9.95773e-07	5	6	ligase activity, forming carbon-carbon bonds	68	GO:0070013	0.00195116	118	2178	intracellular organelle lumen
						69	GO:0033993	4.95845e-18	93	840	response to lipid	69	GO:0008601	1.57021e-06	7	15	protein phosphatase type 2A regulator activity	69	GO:0031974	0.00200856	120	2223	membrane-enclosed lumen
						70	GO:0010565	7.11915e-18	30	99	regulation of cellular ketone metabolic process	70	GO:0001972	2.8946e-06	6	11	retinoic acid binding	70	GO:0043233	0.00219749	118	2185	organelle lumen
						71	GO:0019216	1.22479e-17	44	224	regulation of lipid metabolic process	71	GO:0051082	3.73287e-06	13	64	unfolded protein binding	71	GO:0009295	0.00335742	6	35	nucleoid
						72	GO:0033539	2.36512e-17	13	14	fatty acid beta-oxidation using acyl-CoA dehydrogenase	72	GO:0004052	3.90131e-06	4	4	arachidonate 12-lipoxygenase activity	72	GO:0042645	0.00335742	6	35	mitochondrial nucleoid
						73	GO:1901700	2.48376e-17	118	1257	response to oxygen-containing compound	73	GO:0004095	3.90131e-06	4	4	carnitine O-palmitoyltransferase activity	73	GO:0005782	0.00506139	4	17	peroxisomal matrix
						74	GO:0048545	7.59959e-17	67	506	response to steroid hormone	74	GO:0016406	3.90131e-06	4	4	carnitine O-acyltransferase activity	74	GO:0031907	0.00506139	4	17	microbody lumen
						75	GO:0006066	7.3845e-16	43	238	alcohol metabolic process	75	GO:0016416	3.90131e-06	4	4	O-palmitoyltransferase activity	75	GO:0046581	0.00540269	3	9	intercellular canaliculus
						76	GO:0005996	9.04633e-16	36	169	monosaccharide metabolic process	76	GO:0051287	4.91145e-06	12	56	NAD binding	76	GO:0005719	0.00770356	4	19	nuclear euchromatin
						77	GO:0016125	9.35695e-16	26	85	sterol metabolic process	77	GO:0016408	5.57197e-06	6	12	C-acyltransferase activity	77	GO:0034663	0.00995558	3	11	endoplasmic reticulum chaperone complex
						78	GO:1901617	1.46095e-15	35	162	organic hydroxy compound biosynthetic process	78	GO:0036041	5.57197e-06	6	12	long-chain fatty acid binding	78	GO:0008180	0.0153818	4	23	COP9 signalosome
						79	GO:0019217	2.12348e-15	22	60	regulation of fatty acid metabolic process	79	GO:0042974	8.0755e-06	8	25	retinoic acid receptor binding	79	GO:0045239	0.016193	3	13	tricarboxylic acid cycle enzyme complex
						80	GO:0008203	2.68186e-15	25	81	cholesterol metabolic process	80	GO:0008762	8.62508e-06	5	8	UDP-N-acetylmuramate dehydrogenase activity	80	GO:0032593	0.0167968	2	5	insulin-responsive compartment
						81	GO:0006637	3.54197e-15	20	49	acyl-CoA metabolic process	81	GO:0016747	8.68495e-06	18	124	transferase activity, transferring acyl groups other than amino-acyl groups	81	GO:0000932	0.0220468	5	38	cytoplasmic mRNA processing body
						82	GO:0035383	3.54197e-15	20	49	thioester metabolic process	82	GO:0016863	1.67769e-05	6	14	intramolecular oxidoreductase activity, transposing C=C bonds	82	GO:0005778	0.0220468	5	38	peroxisomal membrane
						83	GO:1902652	5.09346e-15	25	83	secondary alcohol metabolic process	83	GO:0016788	1.69007e-05	38	415	hydrolase activity, acting on ester bonds	83	GO:0031903	0.0220468	5	38	microbody membrane
						84	GO:0006720	1.09839e-14	23	71	isoprenoid metabolic process	84	GO:0016758	1.69272e-05	18	130	transferase activity, transferring hexosyl groups	84	GO:0016020	0.0247732	209	4431	membrane
						85	GO:0071396	3.19399e-14	53	383	cellular response to lipid	85	GO:0004027	1.88174e-05	4	5	alcohol sulfotransferase activity	85	GO:0005634	0.0265647	169	3511	nucleus
						86	GO:0015908	7.41764e-14	20	56	fatty acid transport	86	GO:0004031	1.88174e-05	4	5	aldehyde oxidase activity	86	GO:0000791	0.0266682	4	27	euchromatin
						87	GO:0016126	1.16522e-13	17	39	sterol biosynthetic process	87	GO:0016623	1.88174e-05	4	5	oxidoreductase activity, acting on the aldehyde or oxo group of donors, oxygen as acceptor	87	GO:0030062	0.0333215	2	7	mitochondrial tricarboxylic acid cycle enzyme complex
						88	GO:0010876	3.83192e-13	35	193	lipid localization	88	GO:0046912	1.88174e-05	4	5	transferase activity, transferring acyl groups, acyl groups converted into alkyl on transfer	88	GO:0016234	0.042167	5	45	inclusion body
						89	GO:0097305	4.62419e-13	55	435	response to alcohol	89	GO:0016702	2.24715e-05	7	21	oxidoreductase activity, acting on single donors with incorporation of molecular oxygen, incorporation of two atoms of oxygen	89	GO:0008541	0.0428426	1	1	proteasome regulatory particle, lid subcomplex
						90	GO:0045834	1.26467e-12	26	112	positive regulation of lipid metabolic process	90	GO:0016701	3.17044e-05	7	22	oxidoreductase activity, acting on single donors with incorporation of molecular oxygen	90	GO:0032144	0.0428426	1	1	4-aminobutyrate transaminase complex
						91	GO:0006721	1.71064e-12	18	51	terpenoid metabolic process	91	GO:0004467	3.60254e-05	5	10	long-chain fatty acid-CoA ligase activity	91	GO:0035517	0.0428426	1	1	PR-DUB complex
						92	GO:0071495	2.23366e-12	80	821	cellular response to endogenous stimulus	92	GO:0016922	4.14525e-05	6	16	ligand-dependent nuclear receptor binding	92	GO:0043540	0.0428426	1	1	6-phosphofructo-2-kinase/fructose-2,6-biphosphatase complex
						93	GO:0015718	3.03335e-12	23	90	monocarboxylic acid transport	93	GO:0000166	4.39878e-05	101	1575	nucleotide binding	93	GO:0070435	0.0428426	1	1	Shc-EGFR complex
						94	GO:0015909	3.15772e-12	16	40	long-chain fatty acid transport	94	GO:1901265	4.39878e-05	101	1575	nucleoside phosphate binding
						95	GO:0007584	4.04742e-12	37	231	response to nutrient	95	GO:0030374	4.65318e-05	8	31	ligand-dependent nuclear receptor transcription coactivator activity
						96	GO:0001101	4.10092e-12	45	327	response to acid chemical	96	GO:0050542	5.44607e-05	4	6	icosanoid binding
						97	GO:0032868	4.28352e-12	35	209	response to insulin	97	GO:0050544	5.44607e-05	4	6	arachidonic acid binding
						98	GO:0006695	4.56027e-12	15	35	cholesterol biosynthetic process	98	GO:1901567	5.44607e-05	4	6	fatty acid derivative binding
						99	GO:1902653	4.56027e-12	15	35	secondary alcohol biosynthetic process	99	GO:0017025	6.16684e-05	6	17	TBP-class protein binding
						100	GO:0046320	1.08657e-11	13	26	regulation of fatty acid oxidation	100	GO:0046965	6.16684e-05	6	17	retinoid X receptor binding
						101	GO:0052697	1.24774e-11	8	8	xenobiotic glucuronidation	101	GO:0016829	7.91223e-05	16	120	lyase activity
						102	GO:0010243	1.31852e-11	75	770	response to organonitrogen compound	102	GO:0003987	8.81177e-05	3	3	acetate-CoA ligase activity
						103	GO:0046165	1.33911e-11	25	114	alcohol biosynthetic process	103	GO:0004165	8.81177e-05	3	3	dodecenoyl-CoA delta-isomerase activity
						104	GO:0061008	1.41371e-11	28	143	hepaticobiliary system development	104	GO:0004774	8.81177e-05	3	3	succinate-CoA ligase activity
						105	GO:0046890	1.64342e-11	25	115	regulation of lipid biosynthetic process	105	GO:0008401	8.81177e-05	3	3	retinoic acid 4-hydroxylase activity
						106	GO:0010817	1.78856e-11	46	354	regulation of hormone levels	106	GO:0016401	8.81177e-05	3	3	palmitoyl-CoA oxidase activity
						107	GO:0071310	1.79905e-11	111	1383	cellular response to organic substance	107	GO:0016508	8.81177e-05	3	3	long-chain-enoyl-CoA hydratase activity
						108	GO:0043434	2.40478e-11	46	357	response to peptide hormone	108	GO:0018685	8.81177e-05	3	3	alkane 1-monooxygenase activity
						109	GO:1901701	3.26319e-11	70	706	cellular response to oxygen-containing compound	109	GO:0030283	8.81177e-05	3	3	testosterone dehydrogenase [NAD(P)] activity
						110	GO:0043161	4.49984e-11	37	250	proteasome-mediated ubiquitin-dependent protein catabolic process	110	GO:0052869	8.81177e-05	3	3	arachidonic acid omega-hydroxylase activity
						111	GO:0034754	4.58967e-11	20	76	cellular hormone metabolic process	111	GO:0015645	0.000105107	5	12	fatty acid ligase activity
						112	GO:0001889	5.69376e-11	27	141	liver development	112	GO:0042975	0.000105107	5	12	peroxisome proliferator activated receptor binding
						113	GO:0071407	6.07868e-11	47	380	cellular response to organic cyclic compound	113	GO:0050543	0.000122599	4	7	icosatetraenoic acid binding
						114	GO:0071383	8.26287e-11	29	164	cellular response to steroid hormone stimulus	114	GO:0016874	0.000144131	21	194	ligase activity
						115	GO:0045923	1.06611e-10	13	30	positive regulation of fatty acid metabolic process	115	GO:0005501	0.00017231	6	20	retinoid binding
						116	GO:0048732	1.37279e-10	47	389	gland development	116	GO:0016879	0.000180034	8	37	ligase activity, forming carbon-nitrogen bonds
						117	GO:0014823	1.61533e-10	20	81	response to activity	117	GO:0001228	0.000213507	22	214	transcriptional activator activity, RNA polymerase II transcription regulatory region sequence-specific binding
						118	GO:0006644	2.64468e-10	34	229	phospholipid metabolic process	118	GO:0035257	0.000254083	13	94	nuclear hormone receptor binding
						119	GO:0006641	3.01126e-10	18	67	triglyceride metabolic process	119	GO:0051213	0.00026532	8	39	dioxygenase activity
						120	GO:1901698	3.82844e-10	75	826	response to nitrogen compound	120	GO:0016836	0.00027774	7	30	hydro-lyase activity
						121	GO:0010498	4.33066e-10	37	270	proteasomal protein catabolic process	121	GO:0000981	0.000285716	31	358	RNA polymerase II transcription factor activity, sequence-specific DNA binding
						122	GO:0043651	5.19524e-10	8	10	linoleic acid metabolic process	122	GO:0019840	0.000307449	6	22	isoprenoid binding
						123	GO:0006869	5.5248e-10	28	166	lipid transport	123	GO:0008559	0.000340767	3	4	xenobiotic-transporting ATPase activity
						124	GO:1901652	6.37851e-10	46	393	response to peptide	124	GO:0016628	0.00035657	5	15	oxidoreductase activity, acting on the CH-CH group of donors, NAD or NADP as acceptor
						125	GO:0045471	9.72655e-10	28	170	response to ethanol	125	GO:0044212	0.00037157	37	463	transcription regulatory region DNA binding
						126	GO:0070542	9.87808e-10	20	89	response to fatty acid	126	GO:0016830	0.000381097	8	41	carbon-carbon lyase activity
						127	GO:0006511	1.29866e-09	41	333	ubiquitin-dependent protein catabolic process	127	GO:0008233	0.000384706	27	300	peptidase activity
						128	GO:0051384	1.36239e-09	31	207	response to glucocorticoid	128	GO:0000975	0.000403917	37	465	regulatory region DNA binding
						129	GO:0030163	1.43049e-09	52	489	protein catabolic process	129	GO:0001067	0.000457155	37	468	regulatory region nucleic acid binding
						130	GO:0006638	1.76197e-09	18	74	neutral lipid metabolic process	130	GO:0051427	0.000568823	14	115	hormone receptor binding
						131	GO:0006639	1.76197e-09	18	74	acylglycerol metabolic process	131	GO:0016831	0.000651368	6	25	carboxy-lyase activity
						132	GO:0046321	2.1155e-09	9	15	positive regulation of fatty acid oxidation	132	GO:0016757	0.000686337	18	173	transferase activity, transferring glycosyl groups
						133	GO:0019941	2.22758e-09	41	339	modification-dependent protein catabolic process	133	GO:0019888	0.000756717	7	35	protein phosphatase regulator activity
						134	GO:0019372	2.23572e-09	7	8	lipoxygenase pathway	134	GO:0031072	0.000788981	11	80	heat shock protein binding
						135	GO:0046942	2.9912e-09	25	145	carboxylic acid transport	135	GO:0004075	0.000823691	3	5	biotin carboxylase activity
						136	GO:0043632	3.45334e-09	41	344	modification-dependent macromolecule catabolic process	136	GO:0042910	0.000823691	3	5	xenobiotic transporter activity
						137	GO:0015849	3.46636e-09	25	146	organic acid transport	137	GO:0070011	0.000915173	25	285	peptidase activity, acting on L-amino acid peptides
						138	GO:0031667	4.54715e-09	56	566	response to nutrient levels	138	GO:0016409	0.00100199	4	11	palmitoyltransferase activity
						139	GO:0051186	5.2539e-09	34	256	cofactor metabolic process	139	GO:0016641	0.00100199	4	11	oxidoreductase activity, acting on the CH-NH2 group of donors, oxygen as acceptor
						140	GO:0046889	5.66558e-09	16	62	positive regulation of lipid biosynthetic process	140	GO:0032451	0.00100199	4	11	demethylase activity
						141	GO:0051603	5.84602e-09	43	378	proteolysis involved in cellular protein catabolic process	141	GO:0008374	0.00100945	6	27	O-acyltransferase activity
						142	GO:0046456	6.36548e-09	12	33	icosanoid biosynthetic process	142	GO:0004175	0.00119366	21	227	endopeptidase activity
						143	GO:1901570	6.36548e-09	12	33	fatty acid derivative biosynthetic process	143	GO:0016787	0.00122893	85	1398	hydrolase activity
						144	GO:0042445	7.80532e-09	23	130	hormone metabolic process	144	GO:0035258	0.0014085	9	61	steroid hormone receptor binding
						145	GO:0031960	9.57792e-09	31	224	response to corticosteroid	145	GO:0016638	0.00145043	4	12	oxidoreductase activity, acting on the CH-NH2 group of donors
						146	GO:0046486	9.91508e-09	30	212	glycerolipid metabolic process	146	GO:0047499	0.00159292	3	6	calcium-independent phospholipase A2 activity
						147	GO:0032869	1.25053e-08	24	144	cellular response to insulin stimulus	147	GO:0016835	0.00173165	7	40	carbon-oxygen lyase activity
						148	GO:0009991	1.4088e-08	56	584	response to extracellular stimulus	148	GO:0016860	0.00173165	7	40	intramolecular oxidoreductase activity
						149	GO:0048608	1.96148e-08	41	365	reproductive structure development	149	GO:0001716	0.00198523	2	2	L-amino-acid oxidase activity
						150	GO:0061458	2.12214e-08	41	366	reproductive system development	150	GO:0002135	0.00198523	2	2	CTP binding
						151	GO:0044257	2.54798e-08	43	397	cellular protein catabolic process	151	GO:0003985	0.00198523	2	2	acetyl-CoA C-acetyltransferase activity
						152	GO:0008299	2.58008e-08	10	24	isoprenoid biosynthetic process	152	GO:0003989	0.00198523	2	2	acetyl-CoA carboxylase activity
						153	GO:0045899	3.10634e-08	7	10	positive regulation of RNA polymerase II transcriptional preinitiation complex assembly	153	GO:0004069	0.00198523	2	2	L-aspartate:2-oxoglutarate aminotransferase activity
						154	GO:0071229	4.22598e-08	24	153	cellular response to acid chemical	154	GO:0004421	0.00198523	2	2	hydroxymethylglutaryl-CoA synthase activity
						155	GO:0019915	4.77978e-08	13	46	lipid storage	155	GO:0004465	0.00198523	2	2	lipoprotein lipase activity
						156	GO:0015711	5.70366e-08	27	191	organic anion transport	156	GO:0004466	0.00198523	2	2	long-chain-acyl-CoA dehydrogenase activity
						157	GO:0060261	6.11978e-08	8	15	positive regulation of transcription initiation from RNA polymerase II promoter	157	GO:0004485	0.00198523	2	2	methylcrotonoyl-CoA carboxylase activity
						158	GO:0048878	6.27895e-08	60	674	chemical homeostasis	158	GO:0004666	0.00198523	2	2	prostaglandin-endoperoxide synthase activity
						159	GO:0010883	6.45835e-08	10	26	regulation of lipid storage	159	GO:0004769	0.00198523	2	2	steroid delta-isomerase activity
						160	GO:0006732	7.1268e-08	29	218	coenzyme metabolic process	160	GO:0004775	0.00198523	2	2	succinate-CoA ligase (ADP-forming) activity
						161	GO:0006636	7.58609e-08	12	40	unsaturated fatty acid biosynthetic process	161	GO:0004776	0.00198523	2	2	succinate-CoA ligase (GDP-forming) activity
						162	GO:0071398	8.36629e-08	13	48	cellular response to fatty acid	162	GO:0008396	0.00198523	2	2	oxysterol 7-alpha-hydroxylase activity
						163	GO:1901654	8.72782e-08	29	220	response to ketone	163	GO:0008405	0.00198523	2	2	arachidonic acid 11,12-epoxygenase activity
						164	GO:0097306	8.92142e-08	22	136	cellular response to alcohol	164	GO:0008970	0.00198523	2	2	phosphatidylcholine 1-acylhydrolase activity
						165	GO:0030522	9.00549e-08	24	159	intracellular receptor signaling pathway	165	GO:0016165	0.00198523	2	2	linoleate 13S-lipoxygenase activity
						166	GO:0006084	9.86134e-08	10	27	acetyl-CoA metabolic process	166	GO:0016453	0.00198523	2	2	C-acetyltransferase activity
						167	GO:0016101	1.0307e-07	12	41	diterpenoid metabolic process	167	GO:0016509	0.00198523	2	2	long-chain-3-hydroxyacyl-CoA dehydrogenase activity
						168	GO:0071375	1.03714e-07	28	209	cellular response to peptide hormone stimulus	168	GO:0032810	0.00198523	2	2	sterol response element binding
						169	GO:0044723	1.30583e-07	43	420	single-organism carbohydrate metabolic process	169	GO:0034701	0.00198523	2	2	tripeptidase activity
						170	GO:0003006	1.42818e-07	47	482	developmental process involved in reproduction	170	GO:0050051	0.00198523	2	2	leukotriene-B4 20-monooxygenase activity
						171	GO:0071417	1.64798e-07	40	379	cellular response to organonitrogen compound	171	GO:0050252	0.00198523	2	2	retinol O-fatty-acyltransferase activity
						172	GO:0045898	1.89919e-07	7	12	regulation of RNA polymerase II transcriptional preinitiation complex assembly	172	GO:0050473	0.00198523	2	2	arachidonate 15-lipoxygenase activity
						173	GO:0019218	2.25728e-07	16	79	regulation of steroid metabolic process	173	GO:0050649	0.00198523	2	2	testosterone 6-beta-hydroxylase activity
						174	GO:0005975	2.72155e-07	46	477	carbohydrate metabolic process	174	GO:0071614	0.00198523	2	2	linoleic acid epoxygenase activity
						175	GO:0034047	3.70515e-07	8	18	regulation of protein phosphatase type 2A activity	175	GO:0016903	0.0020097	7	41	oxidoreductase activity, acting on the aldehyde or oxo group of donors
						176	GO:0009755	3.87271e-07	16	82	hormone-mediated signaling pathway	176	GO:0001221	0.00241539	5	22	transcription cofactor binding
						177	GO:0044262	4.04649e-07	26	197	cellular carbohydrate metabolic process	177	GO:0003705	0.00247154	9	66	transcription factor activity, RNA polymerase II distal enhancer sequence-specific binding
						178	GO:0009058	4.07024e-07	190	3275	biosynthetic process	178	GO:0019208	0.00266839	7	43	phosphatase regulator activity
						179	GO:0001523	4.42941e-07	10	31	retinoid metabolic process	179	GO:0001012	0.00271937	26	325	RNA polymerase II regulatory region DNA binding
						180	GO:1901576	4.78301e-07	187	3216	organic substance biosynthetic process	180	GO:0030331	0.00409645	6	35	estrogen receptor binding
						181	GO:1903409	4.79674e-07	14	64	reactive oxygen species biosynthetic process	181	GO:0004622	0.00417112	3	8	lysophospholipase activity
						182	GO:1901653	5.40923e-07	28	226	cellular response to peptide	182	GO:0016713	0.00417112	3	8	oxidoreductase activity, acting on paired donors, with incorporation or reduction of molecular oxygen, reduced iron-sulfur protein as one donor, and incorporation of one atom of oxygen
						183	GO:0010035	5.99155e-07	44	459	response to inorganic substance	183	GO:0019103	0.00417112	3	8	pyrimidine nucleotide binding
						184	GO:0060260	6.15699e-07	8	19	regulation of transcription initiation from RNA polymerase II promoter	184	GO:0004806	0.00462783	4	16	triglyceride lipase activity
						185	GO:0050796	7.36778e-07	19	118	regulation of insulin secretion	185	GO:0019899	0.00560567	74	1252	enzyme binding
						186	GO:0050872	7.62435e-07	7	14	white fat cell differentiation	186	GO:0000976	0.00570383	27	361	transcription regulatory region sequence-specific DNA binding
						187	GO:0071361	7.62435e-07	7	14	cellular response to ethanol	187	GO:0002134	0.00577944	2	3	UTP binding
						188	GO:0006790	7.96132e-07	25	191	sulfur compound metabolic process	188	GO:0004144	0.00577944	2	3	diacylglycerol O-acyltransferase activity
						189	GO:0014074	8.07778e-07	23	166	response to purine-containing compound	189	GO:0004351	0.00577944	2	3	glutamate decarboxylase activity
						190	GO:0008209	8.59073e-07	9	26	androgen metabolic process	190	GO:0016805	0.00577944	2	3	dipeptidase activity
						191	GO:0043401	8.76125e-07	12	49	steroid hormone mediated signaling pathway	191	GO:0017098	0.00577944	2	3	sulfonylurea receptor binding
						192	GO:0009804	9.0276e-07	5	6	coumarin metabolic process	192	GO:0032052	0.00577944	2	3	bile acid binding
						193	GO:0051791	9.0276e-07	5	6	medium-chain fatty acid metabolic process	193	GO:0032551	0.00577944	2	3	pyrimidine ribonucleoside binding
						194	GO:0065008	9.30122e-07	131	2064	regulation of biological quality	194	GO:0044323	0.00577944	2	3	retinoic acid-responsive element binding
						195	GO:2000144	9.87248e-07	8	20	positive regulation of DNA-templated transcription, initiation	195	GO:0051021	0.00577944	2	3	GDP-dissociation inhibitor binding
						196	GO:0055094	1.37602e-06	7	15	response to lipoprotein particle	196	GO:0051022	0.00577944	2	3	Rho GDP-dissociation inhibitor binding
						197	GO:0006809	1.39245e-06	12	51	nitric oxide biosynthetic process	197	GO:0080130	0.00577944	2	3	L-phenylalanine:2-oxoglutarate aminotransferase activity
						198	GO:0022414	1.5888e-06	64	809	reproductive process	198	GO:0003958	0.00605124	3	9	NADPH-hemoprotein reductase activity
						199	GO:0009266	1.65751e-06	20	136	response to temperature stimulus	199	GO:0015238	0.00605124	3	9	drug transmembrane transporter activity
						200	GO:0044702	1.6784e-06	59	724	single organism reproductive process	200	GO:0005496	0.00633371	7	50	steroid binding
						201	GO:0045444	1.8483e-06	21	149	fat cell differentiation	201	GO:0051536	0.00633371	7	50	iron-sulfur cluster binding
						202	GO:1901699	1.8791e-06	40	416	cellular response to nitrogen compound	202	GO:0051540	0.00633371	7	50	metal cluster binding
						203	GO:0051123	2.35467e-06	7	16	RNA polymerase II transcriptional preinitiation complex assembly	203	GO:0000989	0.00639134	23	295	transcription factor activity, transcription factor binding
						204	GO:0010885	2.58089e-06	6	11	regulation of cholesterol storage	204	GO:0001071	0.00656327	34	490	nucleic acid binding transcription factor activity
						205	GO:0030730	2.58089e-06	6	11	sequestering of triglyceride	205	GO:0003700	0.00656327	34	490	transcription factor activity, sequence-specific DNA binding
						206	GO:0035337	2.58089e-06	6	11	fatty-acyl-CoA metabolic process	206	GO:0000988	0.00665209	23	296	transcription factor activity, protein binding
						207	GO:0009409	2.74813e-06	10	37	response to cold	207	GO:0000982	0.00782982	18	216	transcription factor activity, RNA polymerase II core promoter proximal region sequence-specific binding
						208	GO:0006109	2.85043e-06	18	117	regulation of carbohydrate metabolic process	208	GO:0004722	0.00843185	5	29	protein serine/threonine phosphatase activity
						209	GO:1901655	2.91128e-06	15	84	cellular response to ketone	209	GO:0001077	0.00976672	14	156	transcriptional activator activity, RNA polymerase II core promoter proximal region sequence-specific binding
						210	GO:0030073	2.9464e-06	20	141	insulin secretion	210	GO:0090484	0.0111212	3	11	drug transporter activity
						211	GO:0009698	3.04605e-06	5	7	phenylpropanoid metabolic process	211	GO:0005158	0.0112175	5	31	insulin receptor binding
						212	GO:0033500	3.05579e-06	23	179	carbohydrate homeostasis	212	GO:0051721	0.0112175	5	31	protein phosphatase 2A binding
						213	GO:0042593	3.05579e-06	23	179	glucose homeostasis	213	GO:0001884	0.0112181	2	4	pyrimidine nucleoside binding
						214	GO:0002791	3.17733e-06	21	154	regulation of peptide secretion	214	GO:0003846	0.0112181	2	4	2-acylglycerol O-acyltransferase activity
						215	GO:0009628	3.22387e-06	67	879	response to abiotic stimulus	215	GO:0004028	0.0112181	2	4	3-chloroallyl aldehyde dehydrogenase activity
						216	GO:0010676	3.24863e-06	11	46	positive regulation of cellular carbohydrate metabolic process	216	GO:0004517	0.0112181	2	4	nitric-oxide synthase activity
						217	GO:0046209	3.28351e-06	12	55	nitric oxide metabolic process	217	GO:0004887	0.0112181	2	4	thyroid hormone receptor activity
						218	GO:0048252	3.60468e-06	4	4	lauric acid metabolic process	218	GO:0008131	0.0112181	2	4	primary amine oxidase activity
						219	GO:0051121	3.60468e-06	4	4	hepoxilin metabolic process	219	GO:0009374	0.0112181	2	4	biotin binding
						220	GO:0051122	3.60468e-06	4	4	hepoxilin biosynthetic process	220	GO:0032557	0.0112181	2	4	pyrimidine ribonucleotide binding
						221	GO:0070897	3.85317e-06	7	17	DNA-templated transcriptional preinitiation complex assembly	221	GO:0032564	0.0112181	2	4	dATP binding
						222	GO:0010675	3.9117e-06	17	108	regulation of cellular carbohydrate metabolic process	222	GO:0035276	0.0112181	2	4	ethanol binding
						223	GO:0010038	4.56356e-06	32	309	response to metal ion	223	GO:0055056	0.0112181	2	4	D-glucose transmembrane transporter activity
						224	GO:0007568	4.88735e-06	32	310	aging	224	GO:0070546	0.0112181	2	4	L-phenylalanine aminotransferase activity
						225	GO:2001057	4.8899e-06	12	57	reactive nitrogen species metabolic process	225	GO:0001085	0.0113204	9	83	RNA polymerase II transcription factor binding
						226	GO:0008206	4.93895e-06	8	24	bile acid metabolic process	226	GO:0043565	0.011676	36	547	sequence-specific DNA binding
						227	GO:0010878	4.97186e-06	6	12	cholesterol storage	227	GO:0003690	0.0117641	10	98	double-stranded DNA binding
						228	GO:0035357	4.97186e-06	6	12	peroxisome proliferator activated receptor signaling pathway	228	GO:0051537	0.0127629	4	21	2 iron, 2 sulfur cluster binding
						229	GO:0042573	4.97186e-06	6	12	retinoic acid metabolic process	229	GO:0005159	0.0143448	3	12	insulin-like growth factor receptor binding
						230	GO:0001890	5.25452e-06	18	122	placenta development	230	GO:0016653	0.0143448	3	12	oxidoreductase activity, acting on NAD(P)H, heme protein as acceptor
						231	GO:0032526	5.30324e-06	16	99	response to retinoic acid	231	GO:0003713	0.0163923	13	150	transcription coactivator activity
						232	GO:0006520	5.60946e-06	26	226	cellular amino acid metabolic process	232	GO:0000977	0.0165923	23	321	RNA polymerase II regulatory region sequence-specific DNA binding
						233	GO:0006006	5.91268e-06	18	123	glucose metabolic process	233	GO:0046983	0.0166893	50	831	protein dimerization activity
						234	GO:0060135	5.92594e-06	12	58	maternal process involved in female pregnancy	234	GO:0016769	0.0176071	4	23	transferase activity, transferring nitrogenous groups
						235	GO:0050994	5.94489e-06	10	40	regulation of lipid catabolic process	235	GO:0004022	0.0181477	2	5	alcohol dehydrogenase (NAD) activity
						236	GO:0009057	6.8766e-06	52	636	macromolecule catabolic process	236	GO:0004311	0.0181477	2	5	farnesyltranstransferase activity
						237	GO:2000142	6.98831e-06	8	25	regulation of DNA-templated transcription, initiation	237	GO:0005168	0.0181477	2	5	neurotrophin TRKA receptor binding
						238	GO:0007548	7.14529e-06	26	229	sex differentiation	238	GO:0031957	0.0181477	2	5	very long-chain fatty acid-CoA ligase activity
						239	GO:0050810	7.14994e-06	12	59	regulation of steroid biosynthetic process	239	GO:0032558	0.0181477	2	5	adenyl deoxyribonucleotide binding
						240	GO:0090276	7.7235e-06	20	150	regulation of peptide hormone secretion	240	GO:0051087	0.0198042	7	62	chaperone binding
						241	GO:0010889	7.83103e-06	5	8	regulation of sequestering of triglyceride	241	GO:0030544	0.0204039	4	24	Hsp70 protein binding
						242	GO:0032000	7.83103e-06	5	8	positive regulation of fatty acid beta-oxidation	242	GO:0005080	0.0207673	5	36	protein kinase C binding
						243	GO:1902224	7.83103e-06	5	8	ketone body metabolic process	243	GO:0010181	0.0222171	3	14	FMN binding
						244	GO:0031652	8.89398e-06	6	13	positive regulation of heat generation	244	GO:0005102	0.0223775	56	965	receptor binding
						245	GO:0006820	9.12394e-06	29	275	anion transport	245	GO:0005167	0.0264251	2	6	neurotrophin TRK receptor binding
						246	GO:0070201	1.09377e-05	44	512	regulation of establishment of protein localization	246	GO:0016717	0.0264251	2	6	oxidoreductase activity, acting on paired donors, with oxidation of a pair of donors resulting in the reduction of molecular oxygen to two molecules of water
						247	GO:0090087	1.13791e-05	22	180	regulation of peptide transport	247	GO:0016725	0.0264251	2	6	oxidoreductase activity, acting on CH or CH2 groups
						248	GO:0042592	1.16068e-05	72	1004	homeostatic process	248	GO:0030235	0.0264251	2	6	nitric-oxide synthase regulator activity
						249	GO:0009891	1.30775e-05	83	1213	positive regulation of biosynthetic process	249	GO:0032554	0.0264251	2	6	purine deoxyribonucleotide binding
						250	GO:0010907	1.328e-05	8	27	positive regulation of glucose metabolic process	250	GO:0051059	0.0267767	4	26	NF-kappaB binding
						251	GO:0050996	1.37003e-05	7	20	positive regulation of lipid catabolic process	251	GO:0004029	0.0268724	3	15	aldehyde dehydrogenase (NAD) activity
						252	GO:0031650	1.49926e-05	6	14	regulation of heat generation	252	GO:0016790	0.0268724	3	15	thiolester hydrolase activity
						253	GO:0031998	1.49926e-05	6	14	regulation of fatty acid beta-oxidation	253	GO:0019900	0.029505	30	470	kinase binding
						254	GO:0033327	1.49926e-05	6	14	Leydig cell differentiation	254	GO:0003823	0.0296845	6	53	antigen binding
						255	GO:0008406	1.67385e-05	23	198	gonad development	255	GO:0005524	0.0306067	58	1023	ATP binding
						256	GO:0045913	1.70029e-05	11	54	positive regulation of carbohydrate metabolic process	256	GO:0032559	0.033675	59	1049	adenyl ribonucleotide binding
						257	GO:0006531	1.73991e-05	4	5	aspartate metabolic process	257	GO:0008144	0.0340171	9	100	drug binding
						258	GO:0010891	1.73991e-05	4	5	negative regulation of sequestering of triglyceride	258	GO:0016209	0.0344873	5	41	antioxidant activity
						259	GO:0019432	1.78895e-05	8	28	triglyceride biosynthetic process	259	GO:0016782	0.0344873	5	41	transferase activity, transferring sulfur-containing groups
						260	GO:0060612	1.78895e-05	8	28	adipose tissue development	260	GO:0030170	0.0344873	5	41	pyridoxal phosphate binding
						261	GO:0032368	1.87347e-05	13	75	regulation of lipid transport	261	GO:0008603	0.0359169	2	7	cAMP-dependent protein kinase regulator activity
						262	GO:0031328	1.89762e-05	81	1187	positive regulation of cellular biosynthetic process	262	GO:0015245	0.0359169	2	7	fatty acid transporter activity
						263	GO:0015980	2.04652e-05	20	160	energy derivation by oxidation of organic compounds	263	GO:0042809	0.0359169	2	7	vitamin D receptor binding
						264	GO:0045137	2.13944e-05	23	201	development of primary sexual characteristics	264	GO:0042802	0.0359469	49	851	identical protein binding
						265	GO:0006508	2.19936e-05	64	876	proteolysis	265	GO:0030145	0.0383406	4	29	manganese ion binding
						266	GO:0043666	2.25988e-05	10	46	regulation of phosphoprotein phosphatase activity	266	GO:0030554	0.0389582	59	1058	adenyl nucleotide binding
						267	GO:0046460	2.37714e-05	8	29	neutral lipid biosynthetic process	267	GO:0008013	0.043562	6	58	beta-catenin binding
						268	GO:0046463	2.37714e-05	8	29	acylglycerol biosynthetic process	268	GO:0001047	0.044379	9	105	core promoter binding
						269	GO:0002790	2.47398e-05	22	189	peptide secretion	269	GO:0000246	0.0446123	1	1	delta24(24-1) sterol reductase activity
						270	GO:0006091	2.5063e-05	24	217	generation of precursor metabolites and energy	270	GO:0000248	0.0446123	1	1	C-5 sterol desaturase activity
						271	GO:0043648	2.51149e-05	13	77	dicarboxylic acid metabolic process	271	GO:0000254	0.0446123	1	1	C-4 methylsterol oxidase activity
						272	GO:0031331	2.693e-05	20	163	positive regulation of cellular catabolic process	272	GO:0001567	0.0446123	1	1	cholesterol 25-hydroxylase activity
						273	GO:1901605	2.693e-05	20	163	alpha-amino acid metabolic process	273	GO:0003860	0.0446123	1	1	3-hydroxyisobutyryl-CoA hydrolase activity
						274	GO:0034698	2.76046e-05	10	47	response to gonadotropin	274	GO:0003867	0.0446123	1	1	4-aminobutyrate transaminase activity
						275	GO:0032369	2.79329e-05	7	22	negative regulation of lipid transport	275	GO:0003878	0.0446123	1	1	ATP citrate synthase activity
						276	GO:0090181	2.79329e-05	7	22	regulation of cholesterol metabolic process	276	GO:0004019	0.0446123	1	1	adenylosuccinate synthase activity
						277	GO:0044265	2.80703e-05	43	515	cellular macromolecule catabolic process	277	GO:0004055	0.0446123	1	1	argininosuccinate synthase activity
						278	GO:0045833	2.9122e-05	11	57	negative regulation of lipid metabolic process	278	GO:0004066	0.0446123	1	1	asparagine synthase (glutamine-hydrolyzing) activity
						279	GO:0009896	3.18006e-05	23	206	positive regulation of catabolic process	279	GO:0004070	0.0446123	1	1	aspartate carbamoyltransferase activity
						280	GO:0055089	3.27571e-05	5	10	fatty acid homeostasis	280	GO:0004085	0.0446123	1	1	butyryl-CoA dehydrogenase activity
						281	GO:0042632	3.3531e-05	10	48	cholesterol homeostasis	281	GO:0004108	0.0446123	1	1	citrate (Si)-synthase activity
						282	GO:0055092	3.3531e-05	10	48	sterol homeostasis	282	GO:0004149	0.0446123	1	1	dihydrolipoyllysine-residue succinyltransferase activity
						283	GO:0009636	3.43035e-05	22	193	response to toxic substance	283	GO:0004151	0.0446123	1	1	dihydroorotase activity
						284	GO:0051289	3.45509e-05	11	58	protein homotetramerization	284	GO:0004163	0.0446123	1	1	diphosphomevalonate decarboxylase activity
						285	GO:0019637	3.62051e-05	55	728	organophosphate metabolic process	285	GO:0004174	0.0446123	1	1	electron-transferring-flavoprotein dehydrogenase activity
						286	GO:0035384	3.70998e-05	6	16	thioester biosynthetic process	286	GO:0004310	0.0446123	1	1	farnesyl-diphosphate farnesyltransferase activity
						287	GO:0071616	3.70998e-05	6	16	acyl-CoA biosynthetic process	287	GO:0004361	0.0446123	1	1	glutaryl-CoA dehydrogenase activity
						288	GO:0032496	3.92748e-05	29	297	response to lipopolysaccharide	288	GO:0004420	0.0446123	1	1	hydroxymethylglutaryl-CoA reductase (NADPH) activity
						289	GO:0019318	3.99106e-05	18	141	hexose metabolic process	289	GO:0004490	0.0446123	1	1	methylglutaconyl-CoA hydratase activity
						290	GO:0030072	4.31228e-05	21	182	peptide hormone secretion	290	GO:0004491	0.0446123	1	1	methylmalonate-semialdehyde dehydrogenase (acylating) activity
						291	GO:0046883	4.3528e-05	22	196	regulation of hormone secretion	291	GO:0004492	0.0446123	1	1	methylmalonyl-CoA decarboxylase activity
						292	GO:0046661	4.39053e-05	18	142	male sex differentiation	292	GO:0004494	0.0446123	1	1	methylmalonyl-CoA mutase activity
						293	GO:0009063	4.39671e-05	12	70	cellular amino acid catabolic process	293	GO:0004496	0.0446123	1	1	mevalonate kinase activity
						294	GO:0006457	4.78666e-05	17	130	protein folding	294	GO:0004506	0.0446123	1	1	squalene monooxygenase activity
						295	GO:0032846	4.78666e-05	17	130	positive regulation of homeostatic process	295	GO:0004508	0.0446123	1	1	steroid 17-alpha-monooxygenase activity
						296	GO:0045944	5.00492e-05	53	701	positive regulation of transcription from RNA polymerase II promoter	296	GO:0004611	0.0446123	1	1	phosphoenolpyruvate carboxykinase activity
						297	GO:0034201	5.03918e-05	4	6	response to oleic acid	297	GO:0004613	0.0446123	1	1	phosphoenolpyruvate carboxykinase (GTP) activity
						298	GO:0042908	5.03918e-05	4	6	xenobiotic transport	298	GO:0004658	0.0446123	1	1	propionyl-CoA carboxylase activity
						299	GO:0046950	5.03918e-05	4	6	cellular ketone body metabolic process	299	GO:0004757	0.0446123	1	1	sepiapterin reductase activity
						300	GO:0051223	5.1729e-05	40	478	regulation of protein transport	300	GO:0004773	0.0446123	1	1	steryl-sulfatase activity
						301	GO:0031325	5.74005e-05	114	1878	positive regulation of cellular metabolic process	301	GO:0005115	0.0446123	1	1	receptor tyrosine kinase-like orphan receptor binding
						302	GO:0010888	5.79039e-05	5	11	negative regulation of lipid storage	302	GO:0008116	0.0446123	1	1	prostaglandin-I synthase activity
						303	GO:0018894	5.79039e-05	5	11	dibenzo-p-dioxin metabolic process	303	GO:0008123	0.0446123	1	1	cholesterol 7-alpha-monooxygenase activity
						304	GO:0009914	6.17294e-05	25	244	hormone transport	304	GO:0008260	0.0446123	1	1	3-oxoacid CoA-transferase activity
						305	GO:0019748	6.59312e-05	8	33	secondary metabolic process	305	GO:0008387	0.0446123	1	1	steroid 7-alpha-hydroxylase activity
						306	GO:0032890	6.93601e-05	10	52	regulation of organic acid transport	306	GO:0008390	0.0446123	1	1	testosterone 16-alpha-hydroxylase activity
						307	GO:2000191	7.02546e-05	7	25	regulation of fatty acid transport	307	GO:0008397	0.0446123	1	1	sterol 12-alpha-hydroxylase activity
						308	GO:0002237	7.18203e-05	29	307	response to molecule of bacterial origin	308	GO:0008398	0.0446123	1	1	sterol 14-demethylase activity
						309	GO:0051173	7.55111e-05	79	1195	positive regulation of nitrogen compound metabolic process	309	GO:0008404	0.0446123	1	1	arachidonic acid 14,15-epoxygenase activity
						310	GO:0045922	7.98168e-05	6	18	negative regulation of fatty acid metabolic process	310	GO:0008410	0.0446123	1	1	CoA-transferase activity
						311	GO:0045429	8.29688e-05	8	34	positive regulation of nitric oxide biosynthetic process	311	GO:0015067	0.0446123	1	1	amidinotransferase activity
						312	GO:0072350	8.29688e-05	8	34	tricarboxylic acid metabolic process	312	GO:0015068	0.0446123	1	1	glycine amidinotransferase activity
						313	GO:1904407	8.29688e-05	8	34	positive regulation of nitric oxide metabolic process	313	GO:0016402	0.0446123	1	1	pristanoyl-CoA oxidase activity
						314	GO:0006538	8.30411e-05	3	3	glutamate catabolic process	314	GO:0016649	0.0446123	1	1	oxidoreductase activity, acting on the CH-NH group of donors, quinone or similar compound as acceptor
						315	GO:0016103	8.30411e-05	3	3	diterpenoid catabolic process	315	GO:0016711	0.0446123	1	1	flavonoid 3'-monooxygenase activity
						316	GO:0034653	8.30411e-05	3	3	retinoic acid catabolic process	316	GO:0016751	0.0446123	1	1	S-succinyltransferase activity
						317	GO:0046949	8.30411e-05	3	3	fatty-acyl-CoA biosynthetic process	317	GO:0016937	0.0446123	1	1	short-branched-chain-acyl-CoA dehydrogenase activity
						318	GO:0051552	8.30411e-05	3	3	flavone metabolic process	318	GO:0017099	0.0446123	1	1	very-long-chain-acyl-CoA dehydrogenase activity
						319	GO:0008584	9.37091e-05	16	124	male gonad development	319	GO:0017129	0.0446123	1	1	triglyceride binding
						320	GO:0046546	9.37091e-05	16	124	development of primary male sexual characteristics	320	GO:0017188	0.0446123	1	1	aspartate N-acetyltransferase activity
						321	GO:0006979	9.58813e-05	29	312	response to oxidative stress	321	GO:0018454	0.0446123	1	1	acetoacetyl-CoA reductase activity
						322	GO:0045428	9.6788e-05	9	44	regulation of nitric oxide biosynthetic process	322	GO:0018478	0.0446123	1	1	malonate-semialdehyde dehydrogenase (acetylating) activity
						323	GO:0034284	0.000101937	21	193	response to monosaccharide	323	GO:0019807	0.0446123	1	1	aspartoacylase activity
						324	GO:0010226	0.000103501	8	35	response to lithium ion	324	GO:0030298	0.0446123	1	1	receptor signaling protein tyrosine kinase activator activity
						325	GO:0046879	0.000111191	24	238	hormone secretion	325	GO:0030729	0.0446123	1	1	acetoacetate-CoA ligase activity
						326	GO:0046434	0.0001117	15	113	organophosphate catabolic process	326	GO:0031531	0.0446123	1	1	thyrotropin-releasing hormone receptor binding
						327	GO:0009437	0.000113519	4	7	carnitine metabolic process	327	GO:0031626	0.0446123	1	1	beta-endorphin binding
						328	GO:0043248	0.000113519	4	7	proteasome assembly	328	GO:0031703	0.0446123	1	1	type 2 angiotensin receptor binding
						329	GO:0072364	0.000113519	4	7	regulation of cellular ketone metabolic process by regulation of transcription from RNA polymerase II promoter	329	GO:0031769	0.0446123	1	1	glucagon receptor binding
						330	GO:0033574	0.000114059	10	55	response to testosterone	330	GO:0031859	0.0446123	1	1	platelet activating factor receptor binding
						331	GO:0015833	0.000117474	23	224	peptide transport	331	GO:0032145	0.0446123	1	1	succinate-semialdehyde dehydrogenase binding
						332	GO:0045940	0.000120307	7	27	positive regulation of steroid metabolic process	332	GO:0033695	0.0446123	1	1	oxidoreductase activity, acting on CH or CH2 groups, quinone or similar compound as acceptor
						333	GO:0048511	0.000128933	27	286	rhythmic process	333	GO:0033783	0.0446123	1	1	25-hydroxycholesterol 7alpha-hydroxylase activity
						334	GO:0050708	0.000142894	25	257	regulation of protein secretion	334	GO:0033791	0.0446123	1	1	3alpha,7alpha,12alpha-trihydroxy-5beta-cholestanoyl-CoA 24-hydroxylase activity
						335	GO:0051262	0.00014571	14	103	protein tetramerization	335	GO:0033989	0.0446123	1	1	3alpha,7alpha,12alpha-trihydroxy-5beta-cholest-24-enoyl-CoA hydratase activity
						336	GO:0006691	0.000149974	5	13	leukotriene metabolic process	336	GO:0034875	0.0446123	1	1	caffeine oxidase activity
						337	GO:0090083	0.000149974	5	13	regulation of inclusion body assembly	337	GO:0035642	0.0446123	1	1	histone methyltransferase activity (H3-R17 specific)
						338	GO:0009395	0.000154447	7	28	phospholipid catabolic process	338	GO:0036403	0.0446123	1	1	arachidonate 8(S)-lipoxygenase activity
						339	GO:0030728	0.000154447	7	28	ovulation	339	GO:0036440	0.0446123	1	1	citrate synthase activity
						340	GO:0030811	0.000154447	7	28	regulation of nucleotide catabolic process	340	GO:0038181	0.0446123	1	1	bile acid receptor activity
						341	GO:0060416	0.000154447	7	28	response to growth hormone	341	GO:0042282	0.0446123	1	1	hydroxymethylglutaryl-CoA reductase activity
						342	GO:0006775	0.000154679	6	20	fat-soluble vitamin metabolic process	342	GO:0044594	0.0446123	1	1	17-beta-hydroxysteroid dehydrogenase (NAD+) activity
						343	GO:0006367	0.000165631	9	47	transcription initiation from RNA polymerase II promoter	343	GO:0046577	0.0446123	1	1	long-chain-alcohol oxidase activity
						344	GO:0071248	0.000166156	15	117	cellular response to metal ion	344	GO:0046817	0.0446123	1	1	chemokine receptor antagonist activity
						345	GO:0046677	0.000181008	10	58	response to antibiotic	345	GO:0046996	0.0446123	1	1	oxidoreductase activity, acting on paired donors, with incorporation or reduction of molecular oxygen, with NAD(P)H as one donor, and the other dehydrogenated
						346	GO:0060428	0.000191685	8	38	lung epithelium development	346	GO:0047015	0.0446123	1	1	3-hydroxy-2-methylbutyryl-CoA dehydrogenase activity
						347	GO:1903428	0.000191685	8	38	positive regulation of reactive oxygen species biosynthetic process	347	GO:0047016	0.0446123	1	1	cholest-5-ene-3-beta,7-alpha-diol 3-beta-dehydrogenase activity
						348	GO:0042886	0.000198837	23	232	amide transport	348	GO:0047298	0.0446123	1	1	(S)-3-amino-2-methylpropionate transaminase activity
						349	GO:0071385	0.00020493	11	70	cellular response to glucocorticoid stimulus	349	GO:0047442	0.0446123	1	1	17-alpha-hydroxyprogesterone aldolase activity
						350	GO:0009605	0.000207079	95	1548	response to external stimulus	350	GO:0047598	0.0446123	1	1	7-dehydrocholesterol reductase activity
						351	GO:0010893	0.000208638	6	21	positive regulation of steroid biosynthetic process	351	GO:0047676	0.0446123	1	1	arachidonate-CoA ligase activity
						352	GO:0031649	0.000208638	6	21	heat generation	352	GO:0047704	0.0446123	1	1	bile-salt sulfotransferase activity
						353	GO:0009743	0.00021168	22	218	response to carbohydrate	353	GO:0047730	0.0446123	1	1	carnosine synthase activity
						354	GO:0016114	0.000219208	4	8	terpenoid biosynthetic process	354	GO:0047801	0.0446123	1	1	L-cysteine:2-oxoglutarate aminotransferase activity
						355	GO:0042759	0.000219208	4	8	long-chain fatty acid biosynthetic process	355	GO:0047977	0.0446123	1	1	hepoxilin-epoxide hydrolase activity
						356	GO:0046322	0.000219208	4	8	negative regulation of fatty acid oxidation	356	GO:0050046	0.0446123	1	1	lathosterol oxidase activity
						357	GO:0006699	0.000224964	5	14	bile acid biosynthetic process	357	GO:0050061	0.0446123	1	1	long-chain-aldehyde dehydrogenase activity
						358	GO:0010884	0.000224964	5	14	positive regulation of lipid storage	358	GO:0050104	0.0446123	1	1	L-gulonate 3-dehydrogenase activity
						359	GO:0006953	0.000232087	8	39	acute-phase response	359	GO:0050479	0.0446123	1	1	glyceryl-ether monooxygenase activity
						360	GO:0051235	0.000235171	16	134	maintenance of location	360	GO:0050614	0.0446123	1	1	delta24-sterol reductase activity
						361	GO:1902679	0.000245875	51	709	negative regulation of RNA biosynthetic process	361	GO:0051120	0.0446123	1	1	hepoxilin A3 synthase activity
						362	GO:0006101	0.000246192	7	30	citrate metabolic process	362	GO:0051978	0.0446123	1	1	lysophospholipid transporter activity
						363	GO:0044699	0.000248453	344	7327	single-organism process	363	GO:0051996	0.0446123	1	1	squalene synthase activity
						364	GO:0071241	0.000256353	16	135	cellular response to inorganic substance	364	GO:0052739	0.0446123	1	1	phosphatidylserine 1-acylhydrolase activity
						365	GO:0010906	0.000264645	11	72	regulation of glucose metabolic process	365	GO:0052740	0.0446123	1	1	1-acyl-2-lysophosphatidylserine acylhydrolase activity
						366	GO:0030879	0.000265491	15	122	mammary gland development	366	GO:0052814	0.0446123	1	1	medium-chain-aldehyde dehydrogenase activity
						367	GO:1903426	0.000271171	9	50	regulation of reactive oxygen species biosynthetic process	367	GO:0052870	0.0446123	1	1	tocopherol omega-hydroxylase activity
						368	GO:0009617	0.000271631	33	397	response to bacterium	368	GO:0052871	0.0446123	1	1	alpha-tocopherol omega-hydroxylase activity
						369	GO:0090208	0.000276402	6	22	positive regulation of triglyceride metabolic process	369	GO:0070539	0.0446123	1	1	linoleic acid binding
						370	GO:0001659	0.000279209	8	40	temperature homeostasis	370	GO:0070644	0.0446123	1	1	vitamin D response element binding
						371	GO:0051222	0.00028287	27	300	positive regulation of protein transport	371	GO:0070704	0.0446123	1	1	sterol desaturase activity
						372	GO:0033002	0.000284874	17	150	muscle cell proliferation	372	GO:0070892	0.0446123	1	1	lipoteichoic acid receptor activity
						373	GO:0033273	0.000290567	15	123	response to vitamin	373	GO:0070991	0.0446123	1	1	medium-chain-acyl-CoA dehydrogenase activity
						374	GO:0055081	0.000306199	7	31	anion homeostasis	374	GO:0071164	0.0446123	1	1	RNA trimethylguanosine synthase activity
						375	GO:0090207	0.000306199	7	31	regulation of triglyceride metabolic process	375	GO:0090554	0.0446123	1	1	phosphatidylcholine-translocating ATPase activity
						376	GO:0007565	0.0003063	18	165	female pregnancy	376	GO:1902122	0.0446123	1	1	chenodeoxycholic acid binding
						377	GO:0034637	0.000316796	9	51	cellular carbohydrate biosynthetic process	377	GO:1990136	0.0446123	1	1	linoleate 9S-lipoxygenase activity
						378	GO:0009746	0.000320984	19	180	response to hexose	378	GO:1990763	0.0446123	1	1	arrestin family protein binding
						379	GO:0006104	0.000321351	3	4	succinyl-CoA metabolic process	379	GO:0003712	0.04512	18	262	transcription cofactor activity
						380	GO:0010887	0.000321351	3	4	negative regulation of cholesterol storage	380	GO:0001223	0.0464989	2	8	transcription coactivator binding
						381	GO:0016098	0.000321351	3	4	monoterpenoid metabolic process	381	GO:0008195	0.0464989	2	8	phosphatidate phosphatase activity
						382	GO:0042758	0.000321351	3	4	long-chain fatty acid catabolic process	382	GO:0016208	0.0464989	2	8	AMP binding
						383	GO:0045338	0.000321351	3	4	farnesyl diphosphate metabolic process	383	GO:0031702	0.0464989	2	8	type 1 angiotensin receptor binding
						384	GO:0060685	0.000321351	3	4	regulation of prostatic bud formation	384	GO:0032552	0.0464989	2	8	deoxyribonucleotide binding
						385	GO:0090370	0.000321351	3	4	negative regulation of cholesterol efflux	385	GO:0008146	0.0474079	4	31	sulfotransferase activity
						386	GO:0006702	0.00032541	5	15	androgen biosynthetic process	386	GO:0070491	0.0487355	5	45	repressing transcription factor binding
						387	GO:0007494	0.00032541	5	15	midgut development
						388	GO:1903507	0.000335831	50	700	negative regulation of nucleic acid-templated transcription
						389	GO:0070723	0.000360313	6	23	response to cholesterol
						390	GO:0071236	0.000360313	6	23	cellular response to antibiotic
						391	GO:0000003	0.000363119	45	612	reproduction
						392	GO:0051253	0.000376059	52	740	negative regulation of RNA metabolic process
						393	GO:0032309	0.000377401	7	32	icosanoid secretion
						394	GO:0018879	0.000380984	4	9	biphenyl metabolic process
						395	GO:0006094	0.00039695	8	42	gluconeogenesis
						396	GO:1990267	0.000421538	16	141	response to transition metal nanoparticle
						397	GO:0006352	0.000428775	11	76	DNA-templated transcription, initiation
						398	GO:0044706	0.000430186	20	199	multi-multicellular organism process
						399	GO:0050896	0.000435317	244	4851	response to stimulus
						400	GO:0006950	0.000439283	125	2200	response to stress
						401	GO:0045892	0.000442224	49	690	negative regulation of transcription, DNA-templated
						402	GO:0070482	0.000452934	27	309	response to oxygen levels
						403	GO:0010743	0.000456461	5	16	regulation of macrophage derived foam cell differentiation
						404	GO:0042026	0.000456461	5	16	protein refolding
						405	GO:0005978	0.000461259	7	33	glycogen biosynthetic process
						406	GO:0009250	0.000461259	7	33	glucan biosynthetic process
						407	GO:0002053	0.000462904	6	24	positive regulation of mesenchymal cell proliferation
						408	GO:0036314	0.000462904	6	24	response to sterol
						409	GO:0050873	0.000462904	6	24	brown fat cell differentiation
						410	GO:0044070	0.000474933	13	102	regulation of anion transport
						411	GO:0071384	0.000481038	11	77	cellular response to corticosteroid stimulus
						412	GO:0032880	0.000516616	44	604	regulation of protein localization
						413	GO:0009306	0.000526922	27	312	protein secretion
						414	GO:0043467	0.000536012	10	66	regulation of generation of precursor metabolites and energy
						415	GO:0009749	0.000545999	18	173	response to glucose
						416	GO:0030433	0.000552188	8	44	ER-associated ubiquitin-dependent protein catabolic process
						417	GO:0031670	0.000552188	8	44	cellular response to nutrient
						418	GO:0071715	0.000559334	7	34	icosanoid transport
						419	GO:1901571	0.000559334	7	34	fatty acid derivative transport
						420	GO:0005977	0.000567363	9	55	glycogen metabolic process
						421	GO:0006073	0.000567363	9	55	cellular glucan metabolic process
						422	GO:0044042	0.000567363	9	55	glucan metabolic process
						423	GO:0071346	0.000567363	9	55	cellular response to interferon-gamma
						424	GO:0008207	0.000586898	6	25	C21-steroid hormone metabolic process
						425	GO:0042304	0.000586898	6	25	regulation of fatty acid biosynthetic process
						426	GO:0060479	0.000586898	6	25	lung cell differentiation
						427	GO:0060487	0.000586898	6	25	lung epithelial cell differentiation
						428	GO:0045598	0.000601647	11	79	regulation of fat cell differentiation
						429	GO:0006105	0.000613135	4	10	succinate metabolic process
						430	GO:0031622	0.000613135	4	10	positive regulation of fever generation
						431	GO:0045722	0.000613135	4	10	positive regulation of gluconeogenesis
						432	GO:0055098	0.000613135	4	10	response to low-density lipoprotein particle
						433	GO:2000188	0.000613135	4	10	regulation of cholesterol homeostasis
						434	GO:0048871	0.000620851	21	220	multicellular organismal homeostasis
						435	GO:0045540	0.000623638	5	17	regulation of cholesterol biosynthetic process
						436	GO:0055090	0.000623638	5	17	acylglycerol homeostasis
						437	GO:0070328	0.000623638	5	17	triglyceride homeostasis
						438	GO:0070841	0.000623638	5	17	inclusion body assembly
						439	GO:0009894	0.000648716	37	486	regulation of catabolic process
						440	GO:0010463	0.000673292	7	35	mesenchymal cell proliferation
						441	GO:0032504	0.000685405	38	505	multicellular organism reproduction
						442	GO:0097164	0.00072221	14	120	ammonium ion metabolic process
						443	GO:0006099	0.0007352	6	26	tricarboxylic acid cycle
						444	GO:0006110	0.0007352	6	26	regulation of glycolytic process
						445	GO:0006692	0.0007352	6	26	prostanoid metabolic process
						446	GO:0006693	0.0007352	6	26	prostaglandin metabolic process
						447	GO:0060740	0.0007352	6	26	prostate gland epithelium morphogenesis
						448	GO:0006793	0.000740028	117	2059	phosphorus metabolic process
						449	GO:0019319	0.000753197	8	46	hexose biosynthetic process
						450	GO:1902930	0.000753197	8	46	regulation of alcohol biosynthetic process
						451	GO:1903524	0.000766528	12	94	positive regulation of blood circulation
						452	GO:0016115	0.000777278	3	5	terpenoid catabolic process
						453	GO:0042363	0.000777278	3	5	fat-soluble vitamin catabolic process
						454	GO:0044539	0.000777278	3	5	long-chain fatty acid import
						455	GO:0060745	0.000777278	3	5	mammary gland branching involved in pregnancy
						456	GO:2000189	0.000777278	3	5	positive regulation of cholesterol homeostasis
						457	GO:0010742	0.0008328	5	18	macrophage derived foam cell differentiation
						458	GO:0032891	0.0008328	5	18	negative regulation of organic acid transport
						459	GO:0090077	0.0008328	5	18	foam cell differentiation
						460	GO:0000122	0.000833406	36	475	negative regulation of transcription from RNA polymerase II promoter
						461	GO:0046683	0.000854402	15	136	response to organophosphorus
						462	GO:0009064	0.000873723	8	47	glutamine family amino acid metabolic process
						463	GO:0072593	0.000874338	18	180	reactive oxygen species metabolic process
						464	GO:0045935	0.000881198	71	1132	positive regulation of nucleobase-containing compound metabolic process
						465	GO:0010557	0.000884239	69	1093	positive regulation of macromolecule biosynthetic process
						466	GO:0060512	0.000910883	6	27	prostate gland morphogenesis
						467	GO:0006107	0.00093041	4	11	oxaloacetate metabolic process
						468	GO:0006577	0.00093041	4	11	amino-acid betaine metabolic process
						469	GO:0009083	0.00093041	4	11	branched-chain amino acid catabolic process
						470	GO:0031620	0.00093041	4	11	regulation of fever generation
						471	GO:0042178	0.00093041	4	11	xenobiotic catabolic process
						472	GO:0045725	0.00093041	4	11	positive regulation of glycogen biosynthetic process
						473	GO:0006112	0.000961074	9	59	energy reserve metabolic process
						474	GO:0008652	0.000961074	9	59	cellular amino acid biosynthetic process
						475	GO:0060485	0.000966797	16	152	mesenchyme development
						476	GO:0035270	0.000981939	13	110	endocrine system development
						477	GO:0048565	0.000981939	13	110	digestive tract development
						478	GO:0048659	0.000981939	13	110	smooth muscle cell proliferation
						479	GO:0045893	0.00100065	62	962	positive regulation of transcription, DNA-templated
						480	GO:1903508	0.00100065	62	962	positive regulation of nucleic acid-templated transcription
						481	GO:0031100	0.00101711	12	97	organ regeneration
						482	GO:0008645	0.00101715	11	84	hexose transport
						483	GO:0015758	0.00101715	11	84	glucose transport
						484	GO:0030324	0.00103759	16	153	lung development
						485	GO:1902680	0.00105452	62	964	positive regulation of RNA biosynthetic process
						486	GO:0048609	0.00105694	37	499	multicellular organismal reproductive process
						487	GO:0043065	0.00106724	33	429	positive regulation of apoptotic process
						488	GO:0010628	0.00107858	72	1160	positive regulation of gene expression
						489	GO:0008637	0.00107917	10	72	apoptotic mitochondrial changes
						490	GO:0046323	0.00108798	9	60	glucose import
						491	GO:0042133	0.00109009	5	19	neurotransmitter metabolic process
						492	GO:0050482	0.00109009	5	19	arachidonic acid secretion
						493	GO:0071285	0.00109009	5	19	cellular response to lithium ion
						494	GO:1903963	0.00109009	5	19	arachidonate transport
						495	GO:0030323	0.00111272	16	154	respiratory tube development
						496	GO:0042537	0.00111718	6	28	benzene-containing compound metabolic process
						497	GO:0097237	0.00111718	6	28	cellular response to toxic substance
						498	GO:0015749	0.00112362	11	85	monosaccharide transport
						499	GO:0033280	0.00112861	7	38	response to vitamin D
						500	GO:0048863	0.00112887	18	184	stem cell differentiation
						501	GO:1901565	0.00112887	18	184	organonitrogen compound catabolic process
						502	GO:0050880	0.0011531	15	140	regulation of blood vessel size
						503	GO:0046364	0.00116107	8	49	monosaccharide biosynthetic process
						504	GO:0008654	0.00116288	13	112	phospholipid biosynthetic process
						505	GO:0048864	0.00116288	13	112	stem cell development
						506	GO:0016051	0.00117257	14	126	carbohydrate biosynthetic process
						507	GO:0043255	0.00122812	9	61	regulation of carbohydrate biosynthetic process
						508	GO:0051050	0.00123901	46	667	positive regulation of transport
						509	GO:0035150	0.00124019	15	141	regulation of tube size
						510	GO:0045017	0.0012633	13	113	glycerolipid biosynthetic process
						511	GO:1903034	0.00129592	23	265	regulation of response to wounding
						512	GO:0043068	0.00129711	33	434	positive regulation of programmed cell death
						513	GO:0005976	0.00133798	10	74	polysaccharide metabolic process
						514	GO:0009065	0.00134776	4	12	glutamine family amino acid catabolic process
						515	GO:0070875	0.00134776	4	12	positive regulation of glycogen metabolic process
						516	GO:1902176	0.00134776	4	12	negative regulation of oxidative stress-induced intrinsic apoptotic signaling pathway
						517	GO:0001893	0.00135749	6	29	maternal placenta development
						518	GO:0032371	0.00135749	6	29	regulation of sterol transport
						519	GO:0032374	0.00135749	6	29	regulation of cholesterol transport
						520	GO:0034308	0.00135749	6	29	primary alcohol metabolic process
						521	GO:0071371	0.00135749	6	29	cellular response to gonadotropin stimulus
						522	GO:1903792	0.00135749	6	29	negative regulation of anion transport
						523	GO:0060541	0.0013733	17	172	respiratory system development
						524	GO:1901606	0.00138247	9	62	alpha-amino acid catabolic process
						525	GO:0032800	0.0014019	5	20	receptor biosynthetic process
						526	GO:0043627	0.0014468	22	251	response to estrogen
						527	GO:0008300	0.00150416	3	6	isoprenoid catabolic process
						528	GO:0009111	0.00150416	3	6	vitamin catabolic process
						529	GO:0010746	0.00150416	3	6	regulation of plasma membrane long-chain fatty acid transport
						530	GO:0042135	0.00150416	3	6	neurotransmitter catabolic process
						531	GO:0030301	0.00151919	8	51	cholesterol transport
						532	GO:1901863	0.00151919	8	51	positive regulation of muscle tissue development
						533	GO:0007595	0.0015465	7	40	lactation
						534	GO:0032355	0.00155856	17	174	response to estradiol
						535	GO:0046903	0.00156552	48	712	secretion
						536	GO:0031334	0.00158812	14	130	positive regulation of protein complex assembly
						537	GO:0034976	0.00164597	15	145	response to endoplasmic reticulum stress
						538	GO:0042981	0.00166836	62	982	regulation of apoptotic process
						539	GO:0051051	0.00167355	26	320	negative regulation of transport
						540	GO:0015918	0.00172839	8	52	sterol transport
						541	GO:1901616	0.00172839	8	52	organic hydroxy compound catabolic process
						542	GO:0008286	0.00173798	9	64	insulin receptor signaling pathway
						543	GO:0001516	0.00177479	5	21	prostaglandin biosynthetic process
						544	GO:0033762	0.00177479	5	21	response to glucagon
						545	GO:0046457	0.00177479	5	21	prostanoid biosynthetic process
						546	GO:0042312	0.00179616	7	41	regulation of vasodilation
						547	GO:0051145	0.00179616	7	41	smooth muscle cell differentiation
						548	GO:2000379	0.00181896	10	77	positive regulation of reactive oxygen species metabolic process
						549	GO:0009308	0.0018745	12	104	amine metabolic process
						550	GO:0055123	0.0018801	13	118	digestive system development
						551	GO:0033240	0.00188011	4	13	positive regulation of cellular amine metabolic process
						552	GO:0045723	0.00188011	4	13	positive regulation of fatty acid biosynthetic process
						553	GO:0006447	0.00190819	2	2	regulation of translational initiation by iron
						554	GO:0006532	0.00190819	2	2	aspartate biosynthetic process
						555	GO:0007493	0.00190819	2	2	endodermal cell fate determination
						556	GO:0009405	0.00190819	2	2	pathogenesis
						557	GO:0009449	0.00190819	2	2	gamma-aminobutyric acid biosynthetic process
						558	GO:0019254	0.00190819	2	2	carnitine metabolic process, CoA-linked
						559	GO:0019413	0.00190819	2	2	acetate biosynthetic process
						560	GO:0019542	0.00190819	2	2	propionate biosynthetic process
						561	GO:0019550	0.00190819	2	2	glutamate catabolic process to aspartate
						562	GO:0019551	0.00190819	2	2	glutamate catabolic process to 2-oxoglutarate
						563	GO:0032048	0.00190819	2	2	cardiolipin metabolic process
						564	GO:0032049	0.00190819	2	2	cardiolipin biosynthetic process
						565	GO:0033540	0.00190819	2	2	fatty acid beta-oxidation using acyl-CoA oxidase
						566	GO:0035684	0.00190819	2	2	helper T cell extravasation
						567	GO:0036100	0.00190819	2	2	leukotriene catabolic process
						568	GO:0036101	0.00190819	2	2	leukotriene B4 catabolic process
						569	GO:0036102	0.00190819	2	2	leukotriene B4 metabolic process
						570	GO:0042904	0.00190819	2	2	9-cis-retinoic acid biosynthetic process
						571	GO:0042905	0.00190819	2	2	9-cis-retinoic acid metabolic process
						572	GO:0045994	0.00190819	2	2	positive regulation of translational initiation by iron
						573	GO:0046226	0.00190819	2	2	coumarin catabolic process
						574	GO:0046952	0.00190819	2	2	ketone body catabolic process
						575	GO:0051977	0.00190819	2	2	lysophospholipid transport
						576	GO:0060516	0.00190819	2	2	primary prostatic bud elongation
						577	GO:0060599	0.00190819	2	2	lateral sprouting involved in mammary gland duct morphogenesis
						578	GO:0070980	0.00190819	2	2	biphenyl catabolic process
						579	GO:0071403	0.00190819	2	2	cellular response to high density lipoprotein particle stimulus
						580	GO:0072034	0.00190819	2	2	renal vesicle induction
						581	GO:1901523	0.00190819	2	2	icosanoid catabolic process
						582	GO:1901558	0.00190819	2	2	response to metformin
						583	GO:1901569	0.00190819	2	2	fatty acid derivative catabolic process
						584	GO:1903412	0.00190819	2	2	response to bile acid
						585	GO:1903413	0.00190819	2	2	cellular response to bile acid
						586	GO:2001029	0.00190819	2	2	regulation of cellular glucuronidation
						587	GO:2001030	0.00190819	2	2	negative regulation of cellular glucuronidation
						588	GO:2001295	0.00190819	2	2	malonyl-CoA biosynthetic process
						589	GO:2001300	0.00190819	2	2	lipoxin metabolic process
						590	GO:2001301	0.00190819	2	2	lipoxin biosynthetic process
						591	GO:2001302	0.00190819	2	2	lipoxin A4 metabolic process
						592	GO:2001303	0.00190819	2	2	lipoxin A4 biosynthetic process
						593	GO:0001666	0.00191788	23	273	response to hypoxia
						594	GO:1903533	0.00194018	18	193	regulation of protein targeting
						595	GO:0018958	0.0019413	9	65	phenol-containing compound metabolic process
						596	GO:0044264	0.0019413	9	65	cellular polysaccharide metabolic process
						597	GO:0009651	0.0019543	6	31	response to salt stress
						598	GO:0010464	0.0019543	6	31	regulation of mesenchymal cell proliferation
						599	GO:0046503	0.0019543	6	31	glycerolipid catabolic process
						600	GO:2000648	0.00195972	8	53	positive regulation of stem cell proliferation
						601	GO:0051046	0.00198972	36	499	regulation of secretion
						602	GO:0071216	0.00202157	16	163	cellular response to biotic stimulus
						603	GO:0043067	0.00213125	62	992	regulation of programmed cell death
						604	GO:0051254	0.00213125	62	992	positive regulation of RNA metabolic process
						605	GO:0042176	0.00215642	22	259	regulation of protein catabolic process
						606	GO:0006970	0.00216319	9	66	response to osmotic stress
						607	GO:0048513	0.00218025	116	2097	organ development
						608	GO:0001655	0.00219092	21	243	urogenital system development
						609	GO:0050878	0.00219092	21	243	regulation of body fluid levels
						610	GO:0048660	0.00220682	12	106	regulation of smooth muscle cell proliferation
						611	GO:0071453	0.00220682	12	106	cellular response to oxygen levels
						612	GO:0006111	0.00221549	5	22	regulation of gluconeogenesis
						613	GO:0043277	0.00221549	5	22	apoptotic cell clearance
						614	GO:0071364	0.00221549	5	22	cellular response to epidermal growth factor stimulus
						615	GO:1902932	0.00221549	5	22	positive regulation of alcohol biosynthetic process
						616	GO:2000027	0.00227353	14	135	regulation of organ morphogenesis
						617	GO:0009066	0.00231819	6	32	aspartate family amino acid metabolic process
						618	GO:0045909	0.00231819	6	32	positive regulation of vasodilation
						619	GO:0008643	0.00235069	11	93	carbohydrate transport
						620	GO:0033692	0.0023884	7	43	cellular polysaccharide biosynthetic process
						621	GO:0046686	0.0023884	7	43	response to cadmium ion
						622	GO:0014031	0.0023902	12	107	mesenchymal cell development
						623	GO:0031327	0.00241356	55	861	negative regulation of cellular biosynthetic process
						624	GO:0006071	0.00254216	4	14	glycerol metabolic process
						625	GO:0006706	0.00254216	4	14	steroid catabolic process
						626	GO:0009081	0.00254216	4	14	branched-chain amino acid metabolic process
						627	GO:0010800	0.00254216	4	14	positive regulation of peptidyl-threonine phosphorylation
						628	GO:0042448	0.00254216	4	14	progesterone metabolic process
						629	GO:0071380	0.00254216	4	14	cellular response to prostaglandin E stimulus
						630	GO:0010886	0.00254715	3	7	positive regulation of cholesterol storage
						631	GO:0015911	0.00254715	3	7	plasma membrane long-chain fatty acid transport
						632	GO:0035358	0.00254715	3	7	regulation of peroxisome proliferator activated receptor signaling pathway
						633	GO:0060484	0.00254715	3	7	lung-associated mesenchyme development
						634	GO:0090084	0.00254715	3	7	negative regulation of inclusion body assembly
						635	GO:1902001	0.00254715	3	7	fatty acid transmembrane transport
						636	GO:1990776	0.00254715	3	7	response to angiotensin
						637	GO:2000192	0.00254715	3	7	negative regulation of fatty acid transport
						638	GO:0043066	0.00255101	41	598	negative regulation of apoptotic process
						639	GO:0072655	0.00256064	11	94	establishment of protein localization to mitochondrion
						640	GO:0036293	0.00265572	23	280	response to decreased oxygen levels
						641	GO:0010921	0.00266825	10	81	regulation of phosphatase activity
						642	GO:2000377	0.00272692	13	123	regulation of reactive oxygen species metabolic process
						643	GO:0036503	0.00280263	8	56	ERAD pathway
						644	GO:2001233	0.00286582	22	265	regulation of apoptotic signaling pathway
						645	GO:0060548	0.00287646	44	658	negative regulation of cell death
						646	GO:0048661	0.00295219	9	69	positive regulation of smooth muscle cell proliferation
						647	GO:0010942	0.00299931	33	457	positive regulation of cell death
						648	GO:0051591	0.00301622	12	110	response to cAMP
						649	GO:1903035	0.00301622	12	110	negative regulation of response to wounding
						650	GO:0006366	0.00310561	67	1107	transcription from RNA polymerase II promoter
						651	GO:0044275	0.00312067	7	45	cellular carbohydrate catabolic process
						652	GO:0043470	0.00319617	6	34	regulation of carbohydrate catabolic process
						653	GO:0043471	0.00319617	6	34	regulation of cellular carbohydrate catabolic process
						654	GO:0051193	0.00319617	6	34	regulation of cofactor metabolic process
						655	GO:0051196	0.00319617	6	34	regulation of coenzyme metabolic process
						656	GO:0045934	0.00323999	53	834	negative regulation of nucleobase-containing compound metabolic process
						657	GO:0043069	0.00324246	41	606	negative regulation of programmed cell death
						658	GO:0033138	0.00326046	9	70	positive regulation of peptidyl-serine phosphorylation
						659	GO:0034341	0.00326046	9	70	response to interferon-gamma
						660	GO:0010677	0.00332764	5	24	negative regulation of cellular carbohydrate metabolic process
						661	GO:0032354	0.00332764	5	24	response to follicle-stimulating hormone
						662	GO:0000038	0.00334826	4	15	very long-chain fatty acid metabolic process
						663	GO:0001660	0.00334826	4	15	fever generation
						664	GO:0007530	0.00334826	4	15	sex determination
						665	GO:0010867	0.00334826	4	15	positive regulation of triglyceride biosynthetic process
						666	GO:0014850	0.00334826	4	15	response to muscle activity
						667	GO:0015936	0.00334826	4	15	coenzyme A metabolic process
						668	GO:0033561	0.00334826	4	15	regulation of water loss via skin
						669	GO:0071542	0.00334826	4	15	dopaminergic neuron differentiation
						670	GO:0050679	0.00350294	12	112	positive regulation of epithelial cell proliferation
						671	GO:0032370	0.0035456	7	46	positive regulation of lipid transport
						672	GO:0015850	0.00357957	15	157	organic hydroxy compound transport
						673	GO:0032844	0.00362111	23	287	regulation of homeostatic process
						674	GO:0010558	0.00379694	52	821	negative regulation of macromolecule biosynthetic process
						675	GO:0003018	0.00380179	15	158	vascular process in circulatory system
						676	GO:0009893	0.00382387	121	2237	positive regulation of metabolic process
						677	GO:0045333	0.00384937	11	99	cellular respiration
						678	GO:0070585	0.00384937	11	99	protein localization to mitochondrion
						679	GO:0032102	0.00390383	16	174	negative regulation of response to external stimulus
						680	GO:0007417	0.00392078	45	688	central nervous system development
						681	GO:0046459	0.00394391	3	8	short-chain fatty acid metabolic process
						682	GO:0060334	0.00394391	3	8	regulation of interferon-gamma-mediated signaling pathway
						683	GO:0060430	0.00394391	3	8	lung saccule development
						684	GO:0060513	0.00394391	3	8	prostatic bud formation
						685	GO:0060856	0.00394391	3	8	establishment of blood-brain barrier
						686	GO:0071318	0.00394391	3	8	cellular response to ATP
						687	GO:0071402	0.00394391	3	8	cellular response to lipoprotein particle stimulus
						688	GO:0032941	0.00395271	9	72	secretion by tissue
						689	GO:2000113	0.00395491	50	784	negative regulation of cellular macromolecule biosynthetic process
						690	GO:0009890	0.00395795	55	881	negative regulation of biosynthetic process
						691	GO:0071322	0.00405118	12	114	cellular response to carbohydrate stimulus
						692	GO:0051704	0.0040881	71	1200	multi-organism process
						693	GO:0010941	0.00410405	64	1060	regulation of cell death
						694	GO:0043279	0.00412974	16	175	response to alkaloid
						695	GO:0045732	0.0041308	13	129	positive regulation of protein catabolic process
						696	GO:0010629	0.00415149	55	883	negative regulation of gene expression
						697	GO:0002526	0.00416047	11	100	acute inflammatory response
						698	GO:0044106	0.00416047	11	100	cellular amine metabolic process
						699	GO:0071333	0.00416047	11	100	cellular response to glucose stimulus
						700	GO:0042594	0.00429283	22	274	response to starvation
						701	GO:0000060	0.0043008	6	36	protein import into nucleus, translocation
						702	GO:0032094	0.0043008	6	36	response to food
						703	GO:0006700	0.00431219	4	16	C21-steroid hormone biosynthetic process
						704	GO:0015893	0.00431219	4	16	drug transport
						705	GO:0019400	0.00431219	4	16	alditol metabolic process
						706	GO:0033158	0.00431219	4	16	regulation of protein import into nucleus, translocation
						707	GO:0009611	0.0043432	36	523	response to wounding
						708	GO:0048762	0.00435004	12	115	mesenchymal cell differentiation
						709	GO:0072089	0.00435004	12	115	stem cell proliferation
						710	GO:0060688	0.00452605	7	48	regulation of morphogenesis of a branching structure
						711	GO:0071300	0.00452605	7	48	cellular response to retinoic acid
						712	GO:0043281	0.00465918	14	146	regulation of cysteine-type endopeptidase activity involved in apoptotic process
						713	GO:1901800	0.00480761	8	61	positive regulation of proteasomal protein catabolic process
						714	GO:0072001	0.00482105	18	210	renal system development
						715	GO:0097190	0.00482371	29	399	apoptotic signaling pathway
						716	GO:0071331	0.00484265	11	102	cellular response to hexose stimulus
						717	GO:0061178	0.00494817	6	37	regulation of insulin secretion involved in cellular response to glucose stimulus
						718	GO:0090316	0.0050888	15	163	positive regulation of intracellular protein transport
						719	GO:0050727	0.00514321	16	179	regulation of inflammatory response
						720	GO:0007589	0.00520088	9	75	body fluid secretion
						721	GO:0010866	0.00544713	4	17	regulation of triglyceride biosynthetic process
						722	GO:0010869	0.00544713	4	17	regulation of receptor biosynthetic process
						723	GO:0035774	0.00544713	4	17	positive regulation of insulin secretion involved in cellular response to glucose stimulus
						724	GO:1902175	0.00544713	4	17	regulation of oxidative stress-induced intrinsic apoptotic signaling pathway
						725	GO:1903429	0.00544713	4	17	regulation of cell maturation
						726	GO:2000193	0.00544713	4	17	positive regulation of fatty acid transport
						727	GO:0009607	0.00554477	40	606	response to biotic stimulus
						728	GO:0000429	0.0055585	2	3	carbon catabolite regulation of transcription from RNA polymerase II promoter
						729	GO:0000436	0.0055585	2	3	carbon catabolite activation of transcription from RNA polymerase II promoter
						730	GO:0002036	0.0055585	2	3	regulation of L-glutamate transport
						731	GO:0006083	0.0055585	2	3	acetate metabolic process
						732	GO:0006106	0.0055585	2	3	fumarate metabolic process
						733	GO:0006114	0.0055585	2	3	glycerol biosynthetic process
						734	GO:0006533	0.0055585	2	3	aspartate catabolic process
						735	GO:0006552	0.0055585	2	3	leucine catabolic process
						736	GO:0006574	0.0055585	2	3	valine catabolic process
						737	GO:0006776	0.0055585	2	3	vitamin A metabolic process
						738	GO:0009240	0.0055585	2	3	isopentenyl diphosphate biosynthetic process
						739	GO:0010918	0.0055585	2	3	positive regulation of mitochondrial membrane potential
						740	GO:0019287	0.0055585	2	3	isopentenyl diphosphate biosynthetic process, mevalonate pathway
						741	GO:0019371	0.0055585	2	3	cyclooxygenase pathway
						742	GO:0019401	0.0055585	2	3	alditol biosynthetic process
						743	GO:0019541	0.0055585	2	3	propionate metabolic process
						744	GO:0035633	0.0055585	2	3	maintenance of blood-brain barrier
						745	GO:0044337	0.0055585	2	3	canonical Wnt signaling pathway involved in positive regulation of apoptotic process
						746	GO:0045337	0.0055585	2	3	farnesyl diphosphate biosynthetic process
						747	GO:0046271	0.0055585	2	3	phenylpropanoid catabolic process
						748	GO:0048808	0.0055585	2	3	male genitalia morphogenesis
						749	GO:0051790	0.0055585	2	3	short-chain fatty acid biosynthetic process
						750	GO:0055099	0.0055585	2	3	response to high density lipoprotein particle
						751	GO:0060748	0.0055585	2	3	tertiary branching involved in mammary gland duct morphogenesis
						752	GO:0071400	0.0055585	2	3	cellular response to oleic acid
						753	GO:0072367	0.0055585	2	3	regulation of lipid transport by regulation of transcription from RNA polymerase II promoter
						754	GO:0090598	0.0055585	2	3	male anatomical structure morphogenesis
						755	GO:1900019	0.0055585	2	3	regulation of protein kinase C activity
						756	GO:1900020	0.0055585	2	3	positive regulation of protein kinase C activity
						757	GO:1901029	0.0055585	2	3	negative regulation of mitochondrial outer membrane permeabilization involved in apoptotic signaling pathway
						758	GO:1990418	0.0055585	2	3	response to insulin-like growth factor stimulus
						759	GO:2001293	0.0055585	2	3	malonyl-CoA metabolic process
						760	GO:0071326	0.00561065	11	104	cellular response to monosaccharide stimulus
						761	GO:0006357	0.00564886	65	1095	regulation of transcription from RNA polymerase II promoter
						762	GO:0009118	0.00566434	6	38	regulation of nucleoside metabolic process
						763	GO:0097006	0.00566434	6	38	regulation of plasma lipoprotein particle levels
						764	GO:1903578	0.00566434	6	38	regulation of ATP metabolic process
						765	GO:0060441	0.00567555	5	27	epithelial tube branching involved in lung morphogenesis
						766	GO:0070849	0.00567555	5	27	response to epidermal growth factor
						767	GO:0007292	0.0056785	9	76	female gamete generation
						768	GO:0061448	0.00569367	15	165	connective tissue development
						769	GO:0000271	0.00569837	7	50	polysaccharide biosynthetic process
						770	GO:0032024	0.00569837	7	50	positive regulation of insulin secretion
						771	GO:0045844	0.00569837	7	50	positive regulation of striated muscle tissue development
						772	GO:0048636	0.00569837	7	50	positive regulation of muscle organ development
						773	GO:0009404	0.00572537	3	9	toxin metabolic process
						774	GO:0014041	0.00572537	3	9	regulation of neuron maturation
						775	GO:0019627	0.00572537	3	9	urea metabolic process
						776	GO:0032372	0.00572537	3	9	negative regulation of sterol transport
						777	GO:0032375	0.00572537	3	9	negative regulation of cholesterol transport
						778	GO:0060330	0.00572537	3	9	regulation of response to interferon-gamma
						779	GO:0071394	0.00572537	3	9	cellular response to testosterone stimulus
						780	GO:0072189	0.00572537	3	9	ureter development
						781	GO:0090037	0.00572537	3	9	positive regulation of protein kinase C signaling
						782	GO:1901028	0.00572537	3	9	regulation of mitochondrial outer membrane permeabilization involved in apoptotic signaling pathway
						783	GO:1902065	0.00572537	3	9	response to L-glutamate
						784	GO:2000018	0.00572537	3	9	regulation of male gonad development
						785	GO:0009166	0.00586237	8	63	nucleotide catabolic process
						786	GO:0023061	0.00586981	24	316	signal release
						787	GO:0002793	0.00618933	9	77	positive regulation of peptide secretion
						788	GO:0008015	0.00620788	25	335	blood circulation
						789	GO:0071456	0.00620885	10	91	cellular response to hypoxia
						790	GO:0031324	0.0062993	77	1344	negative regulation of cellular metabolic process
						791	GO:0042446	0.00636324	7	51	hormone biosynthetic process
						792	GO:0003013	0.00644273	25	336	circulatory system process
						793	GO:0042311	0.00645157	8	64	vasodilation
						794	GO:1903522	0.0065912	17	200	regulation of blood circulation
						795	GO:0031000	0.0066665	5	28	response to caffeine
						796	GO:0012501	0.00667964	69	1184	programmed cell death
						797	GO:0010874	0.00676551	4	18	regulation of cholesterol efflux
						798	GO:0021871	0.00676551	4	18	forebrain regionalization
						799	GO:0045979	0.00676551	4	18	positive regulation of nucleoside metabolic process
						800	GO:0071372	0.00676551	4	18	cellular response to follicle-stimulating hormone stimulus
						801	GO:0071379	0.00676551	4	18	cellular response to prostaglandin stimulus
						802	GO:0072170	0.00676551	4	18	metanephric tubule development
						803	GO:1903580	0.00676551	4	18	positive regulation of ATP metabolic process
						804	GO:0044703	0.0068349	37	557	multi-organism reproductive process
						805	GO:0044249	0.00690063	161	3149	cellular biosynthetic process
						806	GO:0001678	0.0069393	11	107	cellular glucose homeostasis
						807	GO:0043491	0.0069393	11	107	protein kinase B signaling
						808	GO:0040008	0.00703012	28	392	regulation of growth
						809	GO:0021536	0.00708459	8	65	diencephalon development
						810	GO:0045862	0.00726252	17	202	positive regulation of proteolysis
						811	GO:0010595	0.00731928	6	40	positive regulation of endothelial cell migration
						812	GO:0090184	0.00731928	6	40	positive regulation of kidney development
						813	GO:2000116	0.00743147	14	154	regulation of cysteine-type endopeptidase activity
						814	GO:0071222	0.00772134	13	139	cellular response to lipopolysaccharide
						815	GO:0006954	0.00777194	28	395	inflammatory response
						816	GO:0050891	0.00777255	5	29	multicellular organismal water homeostasis
						817	GO:0071295	0.00777255	5	29	cellular response to vitamin
						818	GO:0006983	0.00791633	3	10	ER overload response
						819	GO:0010744	0.00791633	3	10	positive regulation of macrophage derived foam cell differentiation
						820	GO:0032225	0.00791633	3	10	regulation of synaptic transmission, dopaminergic
						821	GO:0043649	0.00791633	3	10	dicarboxylic acid catabolic process
						822	GO:0045821	0.00791633	3	10	positive regulation of glycolytic process
						823	GO:0046475	0.00791633	3	10	glycerophospholipid catabolic process
						824	GO:0050665	0.00791633	3	10	hydrogen peroxide biosynthetic process
						825	GO:0060099	0.00791633	3	10	regulation of phagocytosis, engulfment
						826	GO:0060333	0.00791633	3	10	interferon-gamma-mediated signaling pathway
						827	GO:0060736	0.00791633	3	10	prostate gland growth
						828	GO:0071941	0.00791633	3	10	nitrogen cycle metabolic process
						829	GO:0097152	0.00791633	3	10	mesenchymal cell apoptotic process
						830	GO:2001053	0.00791633	3	10	regulation of mesenchymal cell apoptotic process
						831	GO:0051172	0.00798846	54	892	negative regulation of nitrogen compound metabolic process
						832	GO:0033157	0.00815626	19	238	regulation of intracellular protein transport
						833	GO:0008217	0.00818549	13	140	regulation of blood pressure
						834	GO:0007420	0.00822405	35	526	brain development
						835	GO:0006536	0.00827895	4	19	glutamate metabolic process
						836	GO:0008210	0.00827895	4	19	estrogen metabolic process
						837	GO:0017085	0.00827895	4	19	response to insecticide
						838	GO:0032303	0.00827895	4	19	regulation of icosanoid secretion
						839	GO:0033865	0.00827895	4	19	nucleoside bisphosphate metabolic process
						840	GO:0033875	0.00827895	4	19	ribonucleoside bisphosphate metabolic process
						841	GO:0034032	0.00827895	4	19	purine nucleoside bisphosphate metabolic process
						842	GO:0046697	0.00827895	4	19	decidualization
						843	GO:0060602	0.00827895	4	19	branch elongation of an epithelium
						844	GO:0036294	0.0083712	10	95	cellular response to decreased oxygen levels
						845	GO:0071214	0.00837202	17	205	cellular response to abiotic stimulus
						846	GO:0072091	0.00859416	9	81	regulation of stem cell proliferation
						847	GO:0060341	0.00877754	51	837	regulation of cellular localization
						848	GO:0035295	0.00884787	31	454	tube development
						849	GO:0006778	0.009	5	30	porphyrin-containing compound metabolic process
						850	GO:0035902	0.009	5	30	response to immobilization stress
						851	GO:0046470	0.009	5	30	phosphatidylcholine metabolic process
						852	GO:0030850	0.00929778	6	42	prostate gland development
						853	GO:0035773	0.00929778	6	42	insulin secretion involved in cellular response to glucose stimulus
						854	GO:0042440	0.00929778	6	42	pigment metabolic process
						855	GO:1901607	0.00961108	7	55	alpha-amino acid biosynthetic process
						856	GO:0035304	0.00964903	10	97	regulation of protein dephosphorylation
						857	GO:0051049	0.00992508	67	1164	regulation of transport
						858	GO:0042572	0.00999822	4	20	retinol metabolic process
						859	GO:0048643	0.00999822	4	20	positive regulation of skeletal muscle tissue development
						860	GO:1901522	0.00999822	4	20	positive regulation of transcription from RNA polymerase II promoter involved in cellular response to chemical stimulus
						861	GO:0046717	0.0100345	9	83	acid secretion
						862	GO:1903829	0.0100588	17	209	positive regulation of cellular protein localization
						863	GO:0001837	0.0100944	8	69	epithelial to mesenchymal transition
						864	GO:0050728	0.0100944	8	69	negative regulation of inflammatory response
						865	GO:0006915	0.0101129	67	1165	apoptotic process
						866	GO:0034694	0.0103549	5	31	response to prostaglandin
						867	GO:0045912	0.0103549	5	31	negative regulation of carbohydrate metabolic process
						868	GO:0001822	0.0103888	16	193	kidney development
						869	GO:0009068	0.0105361	3	11	aspartate family amino acid catabolic process
						870	GO:0030813	0.0105361	3	11	positive regulation of nucleotide catabolic process
						871	GO:0033160	0.0105361	3	11	positive regulation of protein import into nucleus, translocation
						872	GO:0045793	0.0105361	3	11	positive regulation of cell size
						873	GO:0051194	0.0105361	3	11	positive regulation of cofactor metabolic process
						874	GO:0051197	0.0105361	3	11	positive regulation of coenzyme metabolic process
						875	GO:0060601	0.0105361	3	11	lateral sprouting from an epithelium
						876	GO:0061436	0.0105361	3	11	establishment of skin barrier
						877	GO:0090036	0.0105361	3	11	regulation of protein kinase C signaling
						878	GO:1903827	0.010566	24	332	regulation of cellular protein localization
						879	GO:0090066	0.0105785	25	350	regulation of anatomical structure size
						880	GO:0000320	0.0107956	2	4	re-entry into mitotic cell cycle
						881	GO:0002154	0.0107956	2	4	thyroid hormone mediated signaling pathway
						882	GO:0006551	0.0107956	2	4	leucine metabolic process
						883	GO:0006655	0.0107956	2	4	phosphatidylglycerol biosynthetic process
						884	GO:0009448	0.0107956	2	4	gamma-aminobutyric acid metabolic process
						885	GO:0010046	0.0107956	2	4	response to mycotoxin
						886	GO:0010748	0.0107956	2	4	negative regulation of plasma membrane long-chain fatty acid transport
						887	GO:0014045	0.0107956	2	4	establishment of endothelial blood-brain barrier
						888	GO:0017143	0.0107956	2	4	insecticide metabolic process
						889	GO:0032364	0.0107956	2	4	oxygen homeostasis
						890	GO:0033483	0.0107956	2	4	gas homeostasis
						891	GO:0033601	0.0107956	2	4	positive regulation of mammary gland epithelial cell proliferation
						892	GO:0035336	0.0107956	2	4	long-chain fatty-acyl-CoA metabolic process
						893	GO:0035360	0.0107956	2	4	positive regulation of peroxisome proliferator activated receptor signaling pathway
						894	GO:0036017	0.0107956	2	4	response to erythropoietin
						895	GO:0036018	0.0107956	2	4	cellular response to erythropoietin
						896	GO:0042196	0.0107956	2	4	chlorinated hydrocarbon metabolic process
						897	GO:0042197	0.0107956	2	4	halogenated hydrocarbon metabolic process
						898	GO:0042695	0.0107956	2	4	thelarche
						899	GO:0043652	0.0107956	2	4	engulfment of apoptotic cell
						900	GO:0045113	0.0107956	2	4	regulation of integrin biosynthetic process
						901	GO:0045991	0.0107956	2	4	carbon catabolite activation of transcription
						902	GO:0046471	0.0107956	2	4	phosphatidylglycerol metabolic process
						903	GO:0046490	0.0107956	2	4	isopentenyl diphosphate metabolic process
						904	GO:0046618	0.0107956	2	4	drug export
						905	GO:0046951	0.0107956	2	4	ketone body biosynthetic process
						906	GO:0060486	0.0107956	2	4	Clara cell differentiation
						907	GO:0060737	0.0107956	2	4	prostate gland morphogenetic growth
						908	GO:0060744	0.0107956	2	4	mammary gland branching involved in thelarche
						909	GO:0060750	0.0107956	2	4	epithelial cell proliferation involved in mammary gland duct elongation
						910	GO:0061046	0.0107956	2	4	regulation of branching involved in lung morphogenesis
						911	GO:0070989	0.0107956	2	4	oxidative demethylation
						912	GO:0072033	0.0107956	2	4	renal vesicle formation
						913	GO:0072191	0.0107956	2	4	ureter smooth muscle development
						914	GO:0072193	0.0107956	2	4	ureter smooth muscle cell differentiation
						915	GO:0072366	0.0107956	2	4	regulation of cellular ketone metabolic process by positive regulation of transcription from RNA polymerase II promoter
						916	GO:0090238	0.0107956	2	4	positive regulation of arachidonic acid secretion
						917	GO:1904385	0.0107956	2	4	cellular response to angiotensin
						918	GO:0010822	0.0108195	9	84	positive regulation of mitochondrion organization
						919	GO:1903052	0.0109762	8	70	positive regulation of proteolysis involved in cellular protein catabolic process
						920	GO:0008219	0.0111147	71	1252	cell death
						921	GO:0016265	0.0111147	71	1252	death
						922	GO:0061138	0.0113816	14	162	morphogenesis of a branching epithelium
						923	GO:0031329	0.0114156	28	407	regulation of cellular catabolic process
						924	GO:0046660	0.0116983	11	115	female sex differentiation
						925	GO:0032101	0.0117586	35	539	regulation of response to external stimulus
						926	GO:0035303	0.0118385	10	100	regulation of dephosphorylation
						927	GO:0031018	0.0118432	5	32	endocrine pancreas development
						928	GO:1901292	0.0119137	8	71	nucleoside phosphate catabolic process
						929	GO:0005979	0.0119331	4	21	regulation of glycogen biosynthetic process
						930	GO:0010042	0.0119331	4	21	response to manganese ion
						931	GO:0010799	0.0119331	4	21	regulation of peptidyl-threonine phosphorylation
						932	GO:0010962	0.0119331	4	21	regulation of glucan biosynthetic process
						933	GO:0023019	0.0119331	4	21	signal transduction involved in regulation of gene expression
						934	GO:0070988	0.0119331	4	21	demethylation
						935	GO:0071827	0.0119331	4	21	plasma lipoprotein particle organization
						936	GO:0034504	0.0119773	18	230	protein localization to nucleus
						937	GO:0006839	0.0120095	12	131	mitochondrial transport
						938	GO:0071219	0.0120808	13	147	cellular response to molecule of bacterial origin
						939	GO:0010604	0.0123433	99	1844	positive regulation of macromolecule metabolic process
						940	GO:0042698	0.012435	11	116	ovulation cycle
						941	GO:0048585	0.0126053	49	814	negative regulation of response to stimulus
						942	GO:0050714	0.0127378	13	148	positive regulation of protein secretion
						943	GO:0061180	0.0127405	7	58	mammary gland epithelium development
						944	GO:1903793	0.0127405	7	58	positive regulation of anion transport
						945	GO:0007005	0.0129128	25	356	mitochondrion organization
						946	GO:0045787	0.0130577	16	198	positive regulation of cell cycle
						947	GO:0071702	0.0132703	78	1407	organic substance transport
						948	GO:0042752	0.0134518	9	87	regulation of circadian rhythm
						949	GO:0033238	0.0134704	5	33	regulation of cellular amine metabolic process
						950	GO:0060603	0.0134704	5	33	mammary gland duct morphogenesis
						951	GO:0046545	0.0134941	10	102	development of primary female sexual characteristics
						952	GO:0001711	0.0135988	3	12	endodermal cell fate commitment
						953	GO:0006855	0.0135988	3	12	drug transmembrane transport
						954	GO:0030238	0.0135988	3	12	male sex determination
						955	GO:0043030	0.0135988	3	12	regulation of macrophage activation
						956	GO:0045836	0.0135988	3	12	positive regulation of meiotic nuclear division
						957	GO:0071378	0.0135988	3	12	cellular response to growth hormone stimulus
						958	GO:0071397	0.0135988	3	12	cellular response to cholesterol
						959	GO:1901623	0.0135988	3	12	regulation of lymphocyte chemotaxis
						960	GO:0040007	0.0137944	39	622	growth
						961	GO:0010821	0.013891	14	166	regulation of mitochondrion organization
						962	GO:1903747	0.01393	7	59	regulation of establishment of protein localization to mitochondrion
						963	GO:0030855	0.0140852	26	377	epithelial cell differentiation
						964	GO:0033146	0.0140926	4	22	regulation of intracellular estrogen receptor signaling pathway
						965	GO:0072207	0.0140926	4	22	metanephric epithelium development
						966	GO:0031099	0.0141592	15	183	regeneration
						967	GO:0043588	0.0141978	12	134	skin development
						968	GO:0051047	0.014293	21	287	positive regulation of secretion
						969	GO:0036296	0.0143498	6	46	response to increased oxygen levels
						970	GO:0055093	0.0143498	6	46	response to hyperoxia
						971	GO:0090183	0.0143498	6	46	regulation of kidney development
						972	GO:0051707	0.0143518	37	585	response to other organism
						973	GO:0006626	0.0144267	9	88	protein targeting to mitochondrion
						974	GO:1901362	0.0148512	112	2135	organic cyclic compound biosynthetic process
						975	GO:0043207	0.0150795	37	587	response to external biotic stimulus
						976	GO:0090277	0.0150797	8	74	positive regulation of peptide hormone secretion
						977	GO:0032892	0.0152419	5	34	positive regulation of organic acid transport
						978	GO:0051055	0.0152419	5	34	negative regulation of lipid biosynthetic process
						979	GO:0072132	0.0152419	5	34	mesenchyme morphogenesis
						980	GO:0060322	0.0152552	35	549	head development
						981	GO:0051259	0.0152915	24	343	protein oligomerization
						982	GO:0007623	0.0152962	14	168	circadian rhythm
						983	GO:0009408	0.0154529	9	89	response to heat
						984	GO:0033135	0.0154529	9	89	regulation of peptidyl-serine phosphorylation
						985	GO:0042439	0.0158625	6	47	ethanolamine-containing compound metabolic process
						986	GO:0006911	0.0164846	4	23	phagocytosis, engulfment
						987	GO:0034695	0.0164846	4	23	response to prostaglandin E
						988	GO:0060444	0.0164846	4	23	branching involved in mammary gland duct morphogenesis
						989	GO:0071825	0.0164846	4	23	protein-lipid complex subunit organization
						990	GO:0001542	0.0171144	3	13	ovulation from ovarian follicle
						991	GO:0006085	0.0171144	3	13	acetyl-CoA biosynthetic process
						992	GO:0009299	0.0171144	3	13	mRNA transcription
						993	GO:0010269	0.0171144	3	13	response to selenium ion
						994	GO:0010719	0.0171144	3	13	negative regulation of epithelial to mesenchymal transition
						995	GO:0010758	0.0171144	3	13	regulation of macrophage chemotaxis
						996	GO:0036315	0.0171144	3	13	cellular response to sterol
						997	GO:0051446	0.0171144	3	13	positive regulation of meiotic cell cycle
						998	GO:0060572	0.0171144	3	13	morphogenesis of an epithelial bud
						999	GO:0030104	0.0171625	5	35	water homeostasis
						1000	GO:0002138	0.0174746	2	5	retinoic acid biosynthetic process
						1001	GO:0006069	0.0174746	2	5	ethanol oxidation
						1002	GO:0010820	0.0174746	2	5	positive regulation of T cell chemotaxis
						1003	GO:0010871	0.0174746	2	5	negative regulation of receptor biosynthetic process
						1004	GO:0016102	0.0174746	2	5	diterpenoid biosynthetic process
						1005	GO:0032287	0.0174746	2	5	peripheral nervous system myelin maintenance
						1006	GO:0034379	0.0174746	2	5	very-low-density lipoprotein particle assembly
						1007	GO:0035947	0.0174746	2	5	regulation of gluconeogenesis by regulation of transcription from RNA polymerase II promoter
						1008	GO:0038030	0.0174746	2	5	non-canonical Wnt signaling pathway via MAPK cascade
						1009	GO:0042447	0.0174746	2	5	hormone catabolic process
						1010	GO:0044752	0.0174746	2	5	response to human chorionic gonadotropin
						1011	GO:0045040	0.0174746	2	5	protein import into mitochondrial outer membrane
						1012	GO:0045112	0.0174746	2	5	integrin biosynthetic process
						1013	GO:0045915	0.0174746	2	5	positive regulation of catecholamine metabolic process
						1014	GO:0045964	0.0174746	2	5	positive regulation of dopamine metabolic process
						1015	GO:0045990	0.0174746	2	5	carbon catabolite regulation of transcription
						1016	GO:0046532	0.0174746	2	5	regulation of photoreceptor cell differentiation
						1017	GO:0051152	0.0174746	2	5	positive regulation of smooth muscle cell differentiation
						1018	GO:0060613	0.0174746	2	5	fat pad development
						1019	GO:0060751	0.0174746	2	5	branch elongation involved in mammary gland duct branching
						1020	GO:0070141	0.0174746	2	5	response to UV-A
						1021	GO:0070857	0.0174746	2	5	regulation of bile acid biosynthetic process
						1022	GO:0071447	0.0174746	2	5	cellular response to hydroperoxide
						1023	GO:0071464	0.0174746	2	5	cellular response to hydrostatic pressure
						1024	GO:0072174	0.0174746	2	5	metanephric tubule formation
						1025	GO:0072683	0.0174746	2	5	T cell extravasation
						1026	GO:0090261	0.0174746	2	5	positive regulation of inclusion body assembly
						1027	GO:2001171	0.0174746	2	5	positive regulation of ATP biosynthetic process
						1028	GO:0046324	0.017482	6	48	regulation of glucose import
						1029	GO:0044344	0.0175041	8	76	cellular response to fibroblast growth factor stimulus
						1030	GO:0048754	0.0175727	12	138	branching morphogenesis of an epithelial tube
						1031	GO:0008284	0.0178659	37	594	positive regulation of cell proliferation
						1032	GO:0038034	0.0179726	7	62	signal transduction in absence of ligand
						1033	GO:0097192	0.0179726	7	62	extrinsic apoptotic signaling pathway in absence of ligand
						1034	GO:0032879	0.0183324	84	1553	regulation of localization
						1035	GO:1903530	0.0184648	30	461	regulation of secretion by cell
						1036	GO:0021766	0.0188159	8	77	hippocampus development
						1037	GO:1903364	0.0188159	8	77	positive regulation of cellular protein catabolic process
						1038	GO:0034097	0.0189268	32	500	response to cytokine
						1039	GO:0010823	0.019116	4	24	negative regulation of mitochondrion organization
						1040	GO:0040019	0.019116	4	24	positive regulation of embryonic development
						1041	GO:0045684	0.019116	4	24	positive regulation of epidermis development
						1042	GO:1903202	0.019116	4	24	negative regulation of oxidative stress-induced cell death
						1043	GO:0007006	0.0192115	6	49	mitochondrial membrane organization
						1044	GO:0045776	0.0192115	6	49	negative regulation of blood pressure
						1045	GO:0006584	0.0192369	5	36	catecholamine metabolic process
						1046	GO:0009712	0.0192369	5	36	catechol-containing compound metabolic process
						1047	GO:0045600	0.0192369	5	36	positive regulation of fat cell differentiation
						1048	GO:0046622	0.0192369	5	36	positive regulation of organ growth
						1049	GO:0051881	0.0192369	5	36	regulation of mitochondrial membrane potential
						1050	GO:0034599	0.019287	14	173	cellular response to oxidative stress
						1051	GO:0030162	0.0199245	28	426	regulation of proteolysis
						1052	GO:0052548	0.0199825	16	208	regulation of endopeptidase activity
						1053	GO:0031348	0.0200989	9	93	negative regulation of defense response
						1054	GO:0001763	0.020172	14	174	morphogenesis of a branching structure
						1055	GO:0051246	0.0202429	87	1623	regulation of protein metabolic process
						1056	GO:0080090	0.0203459	151	3013	regulation of primary metabolic process
						1057	GO:0071705	0.0205368	29	446	nitrogen compound transport
						1058	GO:0006766	0.0210542	6	50	vitamin metabolic process
						1059	GO:0060425	0.0210542	6	50	lung morphogenesis
						1060	GO:0001656	0.0210872	7	64	metanephros development
						1061	GO:0072080	0.0210872	7	64	nephron tubule development
						1062	GO:0006103	0.0210887	3	14	2-oxoglutarate metabolic process
						1063	GO:0006525	0.0210887	3	14	arginine metabolic process
						1064	GO:0009635	0.0210887	3	14	response to herbicide
						1065	GO:0046886	0.0210887	3	14	positive regulation of hormone biosynthetic process
						1066	GO:0060713	0.0210887	3	14	labyrinthine layer morphogenesis
						1067	GO:0070230	0.0210887	3	14	positive regulation of lymphocyte apoptotic process
						1068	GO:1900078	0.0210887	3	14	positive regulation of cellular response to insulin stimulus
						1069	GO:2000678	0.0210887	3	14	negative regulation of transcription regulatory region DNA binding
						1070	GO:2001241	0.0210887	3	14	positive regulation of extrinsic apoptotic signaling pathway in absence of ligand
						1071	GO:0045766	0.0214029	9	94	positive regulation of angiogenesis
						1072	GO:0021983	0.0214696	5	37	pituitary gland development
						1073	GO:0060711	0.0214696	5	37	labyrinthine layer development
						1074	GO:0071774	0.0216479	8	79	response to fibroblast growth factor
						1075	GO:0019220	0.0217741	63	1126	regulation of phosphate metabolic process
						1076	GO:0022612	0.0218908	10	110	gland morphogenesis
						1077	GO:1901342	0.0219188	13	159	regulation of vasculature development
						1078	GO:0002675	0.0219928	4	25	positive regulation of acute inflammatory response
						1079	GO:0044849	0.0219928	4	25	estrous cycle
						1080	GO:0048384	0.0219928	4	25	retinoic acid receptor signaling pathway
						1081	GO:0070873	0.0219928	4	25	regulation of glycogen metabolic process
						1082	GO:1900408	0.0219928	4	25	negative regulation of cellular response to oxidative stress
						1083	GO:1902883	0.0219928	4	25	negative regulation of response to oxidative stress
						1084	GO:0002673	0.023013	6	51	regulation of acute inflammatory response
						1085	GO:0009060	0.023013	6	51	aerobic respiration
						1086	GO:0035265	0.0231592	10	111	organ growth
						1087	GO:0048144	0.0231715	8	80	fibroblast proliferation
						1088	GO:2000241	0.0231715	8	80	regulation of reproductive process
						1089	GO:0051174	0.0232943	63	1130	regulation of phosphorus metabolic process
						1090	GO:0007566	0.0238643	5	38	embryo implantation
						1091	GO:0033013	0.0238643	5	38	tetrapyrrole metabolic process
						1092	GO:2001239	0.0238643	5	38	regulation of extrinsic apoptotic signaling pathway in absence of ligand
						1093	GO:0043271	0.0241916	9	96	negative regulation of ion transport
						1094	GO:0009889	0.0245305	109	2108	regulation of biosynthetic process
						1095	GO:0072358	0.0246006	40	667	cardiovascular system development
						1096	GO:0072359	0.0246006	40	667	circulatory system development
						1097	GO:0001959	0.0250907	6	52	regulation of cytokine-mediated signaling pathway
						1098	GO:0030325	0.0251199	4	26	adrenal gland development
						1099	GO:0032965	0.0251199	4	26	regulation of collagen biosynthetic process
						1100	GO:0060421	0.0251199	4	26	positive regulation of heart growth
						1101	GO:0007507	0.025218	25	378	heart development
						1102	GO:0001714	0.0254598	2	6	endodermal cell fate specification
						1103	GO:0006526	0.0254598	2	6	arginine biosynthetic process
						1104	GO:0006701	0.0254598	2	6	progesterone biosynthetic process
						1105	GO:0007008	0.0254598	2	6	outer mitochondrial membrane organization
						1106	GO:0009820	0.0254598	2	6	alkaloid metabolic process
						1107	GO:0010534	0.0254598	2	6	regulation of activation of JAK2 kinase activity
						1108	GO:0010745	0.0254598	2	6	negative regulation of macrophage derived foam cell differentiation
						1109	GO:0010819	0.0254598	2	6	regulation of T cell chemotaxis
						1110	GO:0032226	0.0254598	2	6	positive regulation of synaptic transmission, dopaminergic
						1111	GO:0033148	0.0254598	2	6	positive regulation of intracellular estrogen receptor signaling pathway
						1112	GO:0033211	0.0254598	2	6	adiponectin-activated signaling pathway
						1113	GO:0034389	0.0254598	2	6	lipid particle organization
						1114	GO:0042415	0.0254598	2	6	norepinephrine metabolic process
						1115	GO:0043353	0.0254598	2	6	enucleate erythrocyte differentiation
						1116	GO:0045542	0.0254598	2	6	positive regulation of cholesterol biosynthetic process
						1117	GO:0046543	0.0254598	2	6	development of secondary female sexual characteristics
						1118	GO:0051580	0.0254598	2	6	regulation of neurotransmitter uptake
						1119	GO:0060174	0.0254598	2	6	limb bud formation
						1120	GO:0060510	0.0254598	2	6	Type II pneumocyte differentiation
						1121	GO:0060907	0.0254598	2	6	positive regulation of macrophage cytokine production
						1122	GO:0070166	0.0254598	2	6	enamel mineralization
						1123	GO:0071418	0.0254598	2	6	cellular response to amine stimulus
						1124	GO:0090205	0.0254598	2	6	positive regulation of cholesterol metabolic process
						1125	GO:0090237	0.0254598	2	6	regulation of arachidonic acid secretion
						1126	GO:1903960	0.0254598	2	6	negative regulation of anion transmembrane transport
						1127	GO:1904251	0.0254598	2	6	regulation of bile acid metabolic process
						1128	GO:2000020	0.0254598	2	6	positive regulation of male gonad development
						1129	GO:2001023	0.0254598	2	6	regulation of response to drug
						1130	GO:0009067	0.0255238	3	15	aspartate family amino acid biosynthetic process
						1131	GO:0015800	0.0255238	3	15	acidic amino acid transport
						1132	GO:0030825	0.0255238	3	15	positive regulation of cGMP metabolic process
						1133	GO:0032305	0.0255238	3	15	positive regulation of icosanoid secretion
						1134	GO:0060438	0.0255238	3	15	trachea development
						1135	GO:0072234	0.0255238	3	15	metanephric nephron tubule development
						1136	GO:1903959	0.0255238	3	15	regulation of anion transmembrane transport
						1137	GO:0051247	0.0255589	57	1012	positive regulation of protein metabolic process
						1138	GO:0010950	0.0256789	9	97	positive regulation of endopeptidase activity
						1139	GO:0045765	0.0260856	12	146	regulation of angiogenesis
						1140	GO:2001234	0.0260856	12	146	negative regulation of apoptotic signaling pathway
						1141	GO:0052547	0.0262944	16	215	regulation of peptidase activity
						1142	GO:0071312	0.0264247	5	39	cellular response to alkaloid
						1143	GO:0019229	0.0264331	7	67	regulation of vasoconstriction
						1144	GO:0032268	0.026649	81	1515	regulation of cellular protein metabolic process
						1145	GO:1901361	0.0266736	18	251	organic cyclic compound catabolic process
						1146	GO:0044763	0.0267757	311	6753	single-organism cellular process
						1147	GO:1903531	0.0268458	11	130	negative regulation of secretion by cell
						1148	GO:0021761	0.0272299	9	98	limbic system development
						1149	GO:0000302	0.0272494	14	181	response to reactive oxygen species
						1150	GO:0051054	0.0272829	10	114	positive regulation of DNA metabolic process
						1151	GO:0060070	0.0274333	13	164	canonical Wnt signaling pathway
						1152	GO:0071347	0.0281922	8	83	cellular response to interleukin-1
						1153	GO:0071345	0.0282688	26	401	cellular response to cytokine stimulus
						1154	GO:0061326	0.0284031	7	68	renal tubule development
						1155	GO:0032270	0.0288309	53	937	positive regulation of cellular protein metabolic process
						1156	GO:0008585	0.0288458	9	99	female gonad development
						1157	GO:0046887	0.0288458	9	99	positive regulation of hormone secretion
						1158	GO:0048286	0.0291541	5	40	lung alveolus development
						1159	GO:0006096	0.0296129	6	54	glycolytic process
						1160	GO:0045088	0.0296147	11	132	regulation of innate immune response
						1161	GO:0051048	0.0299491	12	149	negative regulation of secretion
						1162	GO:0042310	0.0300209	8	84	vasoconstriction
						1163	GO:0043280	0.0300209	8	84	positive regulation of cysteine-type endopeptidase activity involved in apoptotic process
						1164	GO:0061041	0.0300209	8	84	regulation of wound healing
						1165	GO:0007263	0.0304188	3	16	nitric oxide mediated signal transduction
						1166	GO:0032352	0.0304188	3	16	positive regulation of hormone metabolic process
						1167	GO:0032373	0.0304188	3	16	positive regulation of sterol transport
						1168	GO:0032376	0.0304188	3	16	positive regulation of cholesterol transport
						1169	GO:0048714	0.0304188	3	16	positive regulation of oligodendrocyte differentiation
						1170	GO:0050995	0.0304188	3	16	negative regulation of lipid catabolic process
						1171	GO:0051597	0.0304188	3	16	response to methylmercury
						1172	GO:0060669	0.0304188	3	16	embryonic placenta morphogenesis
						1173	GO:0097345	0.0304188	3	16	mitochondrial outer membrane permeabilization
						1174	GO:0090090	0.0304702	7	69	negative regulation of canonical Wnt signaling pathway
						1175	GO:1904018	0.0305279	9	100	positive regulation of vasculature development
						1176	GO:0051224	0.0310734	11	133	negative regulation of protein transport
						1177	GO:0006650	0.0313243	12	150	glycerophospholipid metabolic process
						1178	GO:0048522	0.0313579	146	2940	positive regulation of cellular process
						1179	GO:0045907	0.0320552	5	41	positive regulation of vasoconstriction
						1180	GO:0071549	0.0320552	5	41	cellular response to dexamethasone stimulus
						1181	GO:0006757	0.0320621	6	55	ATP generation from ADP
						1182	GO:0071548	0.0320621	6	55	response to dexamethasone
						1183	GO:0008631	0.0321408	4	28	intrinsic apoptotic signaling pathway in response to oxidative stress
						1184	GO:0031128	0.0321408	4	28	developmental induction
						1185	GO:0032885	0.0321408	4	28	regulation of polysaccharide biosynthetic process
						1186	GO:0042060	0.0324141	19	275	wound healing
						1187	GO:0001892	0.0326362	7	70	embryonic placenta development
						1188	GO:0050729	0.0326362	7	70	positive regulation of inflammatory response
						1189	GO:0006461	0.0334277	47	823	protein complex assembly
						1190	GO:0070271	0.0334277	47	823	protein complex biogenesis
						1191	GO:1900180	0.0341431	11	135	regulation of protein localization to nucleus
						1192	GO:0009888	0.0344519	65	1196	tissue development
						1193	GO:0006573	0.0346248	2	7	valine metabolic process
						1194	GO:0006707	0.0346248	2	7	cholesterol catabolic process
						1195	GO:0007442	0.0346248	2	7	hindgut morphogenesis
						1196	GO:0010533	0.0346248	2	7	regulation of activation of Janus kinase activity
						1197	GO:0010713	0.0346248	2	7	negative regulation of collagen metabolic process
						1198	GO:0010898	0.0346248	2	7	positive regulation of triglyceride catabolic process
						1199	GO:0016127	0.0346248	2	7	sterol catabolic process
						1200	GO:0019370	0.0346248	2	7	leukotriene biosynthetic process
						1201	GO:0021891	0.0346248	2	7	olfactory bulb interneuron development
						1202	GO:0031340	0.0346248	2	7	positive regulation of vesicle fusion
						1203	GO:0032075	0.0346248	2	7	positive regulation of nuclease activity
						1204	GO:0032966	0.0346248	2	7	negative regulation of collagen biosynthetic process
						1205	GO:0033131	0.0346248	2	7	regulation of glucokinase activity
						1206	GO:0035112	0.0346248	2	7	genitalia morphogenesis
						1207	GO:0035747	0.0346248	2	7	natural killer cell chemotaxis
						1208	GO:0042136	0.0346248	2	7	neurotransmitter biosynthetic process
						1209	GO:0042789	0.0346248	2	7	mRNA transcription from RNA polymerase II promoter
						1210	GO:0042977	0.0346248	2	7	activation of JAK2 kinase activity
						1211	GO:0043587	0.0346248	2	7	tongue morphogenesis
						1212	GO:0043650	0.0346248	2	7	dicarboxylic acid biosynthetic process
						1213	GO:0044252	0.0346248	2	7	negative regulation of multicellular organismal metabolic process
						1214	GO:0045080	0.0346248	2	7	positive regulation of chemokine biosynthetic process
						1215	GO:0046628	0.0346248	2	7	positive regulation of insulin receptor signaling pathway
						1216	GO:0051923	0.0346248	2	7	sulfation
						1217	GO:0060179	0.0346248	2	7	male mating behavior
						1218	GO:0060433	0.0346248	2	7	bronchus development
						1219	GO:0060534	0.0346248	2	7	trachea cartilage development
						1220	GO:0060536	0.0346248	2	7	cartilage morphogenesis
						1221	GO:0060664	0.0346248	2	7	epithelial cell proliferation involved in salivary gland morphogenesis
						1222	GO:0061525	0.0346248	2	7	hindgut development
						1223	GO:0071462	0.0346248	2	7	cellular response to water stimulus
						1224	GO:0072203	0.0346248	2	7	cell proliferation involved in metanephros development
						1225	GO:0090151	0.0346248	2	7	establishment of protein localization to mitochondrial membrane
						1226	GO:0090331	0.0346248	2	7	negative regulation of platelet aggregation
						1227	GO:0097527	0.0346248	2	7	necroptotic signaling pathway
						1228	GO:1901857	0.0346248	2	7	positive regulation of cellular respiration
						1229	GO:1903299	0.0346248	2	7	regulation of hexokinase activity
						1230	GO:2000425	0.0346248	2	7	regulation of apoptotic cell clearance
						1231	GO:2000501	0.0346248	2	7	regulation of natural killer cell chemotaxis
						1232	GO:2001169	0.0346248	2	7	regulation of ATP biosynthetic process
						1233	GO:0001708	0.0346395	6	56	cell fate specification
						1234	GO:0060759	0.0346395	6	56	regulation of response to cytokine stimulus
						1235	GO:0010634	0.0349027	7	71	positive regulation of epithelial cell migration
						1236	GO:0031347	0.03494	23	352	regulation of defense response
						1237	GO:0043270	0.0350663	15	205	positive regulation of ion transport
						1238	GO:1900407	0.0351305	5	42	regulation of cellular response to oxidative stress
						1239	GO:0000266	0.0357699	3	17	mitochondrial fission
						1240	GO:0019433	0.0357699	3	17	triglyceride catabolic process
						1241	GO:0030539	0.0357699	3	17	male genitalia development
						1242	GO:0045880	0.0357699	3	17	positive regulation of smoothened signaling pathway
						1243	GO:0010952	0.0359821	9	103	positive regulation of peptidase activity
						1244	GO:0010712	0.0360397	4	29	regulation of collagen metabolic process
						1245	GO:0033189	0.0360397	4	29	response to vitamin A
						1246	GO:0045168	0.0360397	4	29	cell-cell signaling involved in cell fate commitment
						1247	GO:0042306	0.0370553	10	120	regulation of protein import into nucleus
						1248	GO:0044089	0.0372373	18	261	positive regulation of cellular component biogenesis
						1249	GO:0006919	0.037347	6	57	activation of cysteine-type endopeptidase activity involved in apoptotic process
						1250	GO:0010827	0.037347	6	57	regulation of glucose transport
						1251	GO:1903214	0.037347	6	57	regulation of protein targeting to mitochondrion
						1252	GO:0051240	0.0381237	57	1036	positive regulation of multicellular organismal process
						1253	GO:0030178	0.0381489	8	88	negative regulation of Wnt signaling pathway
						1254	GO:0031349	0.0382761	13	172	positive regulation of defense response
						1255	GO:0014032	0.0383821	5	43	neural crest cell development
						1256	GO:0045165	0.0388523	14	190	cell fate commitment
						1257	GO:0042542	0.0388927	10	121	response to hydrogen peroxide
						1258	GO:1904589	0.0388927	10	121	regulation of protein import
						1259	GO:0050678	0.0390955	15	208	regulation of epithelial cell proliferation
						1260	GO:0050777	0.0397433	7	73	negative regulation of immune response
						1261	GO:0072009	0.0397433	7	73	nephron epithelium development
						1262	GO:1903036	0.039969	9	105	positive regulation of response to wounding
						1263	GO:0010324	0.0401996	4	30	membrane invagination
						1264	GO:0042417	0.0401996	4	30	dopamine metabolic process
						1265	GO:0044246	0.0401996	4	30	regulation of multicellular organismal metabolic process
						1266	GO:1903825	0.0401996	4	30	organic acid transmembrane transport
						1267	GO:0042692	0.0409349	18	264	muscle cell differentiation
						1268	GO:0072594	0.0411055	22	339	establishment of protein localization to organelle
						1269	GO:1903651	0.0414054	13	174	positive regulation of cytoplasmic transport
						1270	GO:0002021	0.0415707	3	18	response to dietary excess
						1271	GO:0044130	0.0415707	3	18	negative regulation of growth of symbiont in host
						1272	GO:0044146	0.0415707	3	18	negative regulation of growth of symbiont involved in interaction with host
						1273	GO:0061311	0.0415707	3	18	cell surface receptor signaling pathway involved in heart development
						1274	GO:0072243	0.0415707	3	18	metanephric nephron epithelium development
						1275	GO:0072595	0.0415707	3	18	maintenance of protein localization in organelle
						1276	GO:1901890	0.0415707	3	18	positive regulation of cell junction assembly
						1277	GO:1902110	0.0415707	3	18	positive regulation of mitochondrial membrane permeability involved in apoptotic process
						1278	GO:1902686	0.0415707	3	18	mitochondrial outer membrane permeabilization involved in programmed cell death
						1279	GO:0090278	0.0418117	5	44	negative regulation of peptide hormone secretion
						1280	GO:1902882	0.0418117	5	44	regulation of response to oxidative stress
						1281	GO:0051130	0.0419886	42	734	positive regulation of cellular component organization
						1282	GO:1900542	0.0422441	12	157	regulation of purine nucleotide metabolic process
						1283	GO:0006090	0.0423201	7	74	pyruvate metabolic process
						1284	GO:0006576	0.0423201	7	74	cellular biogenic amine metabolic process
						1285	GO:0010562	0.0425377	43	755	positive regulation of phosphorus metabolic process
						1286	GO:0045937	0.0425377	43	755	positive regulation of phosphate metabolic process
						1287	GO:2001056	0.0427182	8	90	positive regulation of cysteine-type endopeptidase activity
						1288	GO:0071560	0.0427425	11	140	cellular response to transforming growth factor beta stimulus
						1289	GO:0000409	0.0437378	1	1	regulation of transcription by galactose
						1290	GO:0000411	0.0437378	1	1	positive regulation of transcription by galactose
						1291	GO:0000431	0.0437378	1	1	regulation of transcription from RNA polymerase II promoter by galactose
						1292	GO:0000433	0.0437378	1	1	negative regulation of transcription from RNA polymerase II promoter by glucose
						1293	GO:0000435	0.0437378	1	1	positive regulation of transcription from RNA polymerase II promoter by galactose
						1294	GO:0000437	0.0437378	1	1	carbon catabolite repression of transcription from RNA polymerase II promoter
						1295	GO:0001315	0.0437378	1	1	age-dependent response to reactive oxygen species
						1296	GO:0001544	0.0437378	1	1	initiation of primordial ovarian follicle growth
						1297	GO:0001579	0.0437378	1	1	medium-chain fatty acid transport
						1298	GO:0001998	0.0437378	1	1	angiotensin mediated vasoconstriction involved in regulation of systemic arterial blood pressure
						1299	GO:0002037	0.0437378	1	1	negative regulation of L-glutamate transport
						1300	GO:0002436	0.0437378	1	1	immune complex clearance by monocytes and macrophages
						1301	GO:0003068	0.0437378	1	1	regulation of systemic arterial blood pressure by acetylcholine
						1302	GO:0003069	0.0437378	1	1	vasodilation by acetylcholine involved in regulation of systemic arterial blood pressure
						1303	GO:0003070	0.0437378	1	1	regulation of systemic arterial blood pressure by neurotransmitter
						1304	GO:0003095	0.0437378	1	1	pressure natriuresis
						1305	GO:0003142	0.0437378	1	1	cardiogenic plate morphogenesis
						1306	GO:0006529	0.0437378	1	1	asparagine biosynthetic process
						1307	GO:0006540	0.0437378	1	1	glutamate decarboxylation to succinate
						1308	GO:0006601	0.0437378	1	1	creatine biosynthetic process
						1309	GO:0006711	0.0437378	1	1	estrogen catabolic process
						1310	GO:0006789	0.0437378	1	1	bilirubin conjugation
						1311	GO:0007329	0.0437378	1	1	positive regulation of transcription from RNA polymerase II promoter by pheromones
						1312	GO:0007502	0.0437378	1	1	digestive tract mesoderm development
						1313	GO:0009371	0.0437378	1	1	positive regulation of transcription by pheromones
						1314	GO:0009373	0.0437378	1	1	regulation of transcription by pheromones
						1315	GO:0009386	0.0437378	1	1	translational attenuation
						1316	GO:0009403	0.0437378	1	1	toxin biosynthetic process
						1317	GO:0009645	0.0437378	1	1	response to low light intensity stimulus
						1318	GO:0009825	0.0437378	1	1	multidimensional cell growth
						1319	GO:0010021	0.0437378	1	1	amylopectin biosynthetic process
						1320	GO:0010142	0.0437378	1	1	farnesyl diphosphate biosynthetic process, mevalonate pathway
						1321	GO:0010383	0.0437378	1	1	cell wall polysaccharide metabolic process
						1322	GO:0010992	0.0437378	1	1	ubiquitin homeostasis
						1323	GO:0018076	0.0437378	1	1	N-terminal peptidyl-lysine acetylation
						1324	GO:0018411	0.0437378	1	1	protein glucuronidation
						1325	GO:0018880	0.0437378	1	1	4-chlorobiphenyl metabolic process
						1326	GO:0018885	0.0437378	1	1	carbon tetrachloride metabolic process
						1327	GO:0018933	0.0437378	1	1	nicotine metabolic process
						1328	GO:0018970	0.0437378	1	1	toluene metabolic process
						1329	GO:0019102	0.0437378	1	1	male somatic sex determination
						1330	GO:0019341	0.0437378	1	1	dibenzo-p-dioxin catabolic process
						1331	GO:0019427	0.0437378	1	1	acetyl-CoA biosynthetic process from acetate
						1332	GO:0019484	0.0437378	1	1	beta-alanine catabolic process
						1333	GO:0019605	0.0437378	1	1	butyrate metabolic process
						1334	GO:0019889	0.0437378	1	1	pteridine metabolic process
						1335	GO:0021831	0.0437378	1	1	embryonic olfactory bulb interneuron precursor migration
						1336	GO:0031407	0.0437378	1	1	oxylipin metabolic process
						1337	GO:0031437	0.0437378	1	1	regulation of mRNA cleavage
						1338	GO:0031439	0.0437378	1	1	positive regulation of mRNA cleavage
						1339	GO:0031660	0.0437378	1	1	regulation of cyclin-dependent protein serine/threonine kinase activity involved in G2/M transition of mitotic cell cycle
						1340	GO:0031662	0.0437378	1	1	positive regulation of cyclin-dependent protein serine/threonine kinase activity involved in G2/M transition of mitotic cell cycle
						1341	GO:0031945	0.0437378	1	1	positive regulation of glucocorticoid metabolic process
						1342	GO:0031948	0.0437378	1	1	positive regulation of glucocorticoid biosynthetic process
						1343	GO:0032307	0.0437378	1	1	negative regulation of prostaglandin secretion
						1344	GO:0033195	0.0437378	1	1	response to alkyl hydroperoxide
						1345	GO:0033306	0.0437378	1	1	phytol metabolic process
						1346	GO:0033488	0.0437378	1	1	cholesterol biosynthetic process via 24,25-dihydrolanosterol
						1347	GO:0033490	0.0437378	1	1	cholesterol biosynthetic process via lathosterol
						1348	GO:0034049	0.0437378	1	1	positive regulation of protein phosphatase type 2A activity
						1349	GO:0034255	0.0437378	1	1	regulation of urea metabolic process
						1350	GO:0034670	0.0437378	1	1	chemotaxis to arachidonic acid
						1351	GO:0034757	0.0437378	1	1	negative regulation of iron ion transport
						1352	GO:0034971	0.0437378	1	1	histone H3-R17 methylation
						1353	GO:0035498	0.0437378	1	1	carnosine metabolic process
						1354	GO:0035499	0.0437378	1	1	carnosine biosynthetic process
						1355	GO:0035623	0.0437378	1	1	renal glucose absorption
						1356	GO:0035685	0.0437378	1	1	helper T cell diapedesis
						1357	GO:0035687	0.0437378	1	1	T-helper 1 cell extravasation
						1358	GO:0035688	0.0437378	1	1	T-helper 1 cell diapedesis
						1359	GO:0035981	0.0437378	1	1	tongue muscle cell differentiation
						1360	GO:0036111	0.0437378	1	1	very long-chain fatty-acyl-CoA metabolic process
						1361	GO:0036146	0.0437378	1	1	cellular response to mycotoxin
						1362	GO:0036261	0.0437378	1	1	7-methylguanosine cap hypermethylation
						1363	GO:0038183	0.0437378	1	1	bile acid signaling pathway
						1364	GO:0038185	0.0437378	1	1	intracellular bile acid receptor signaling pathway
						1365	GO:0042413	0.0437378	1	1	carnitine catabolic process
						1366	GO:0042443	0.0437378	1	1	phenylethylamine metabolic process
						1367	GO:0042998	0.0437378	1	1	positive regulation of Golgi to plasma membrane protein transport
						1368	GO:0043215	0.0437378	1	1	daunorubicin transport
						1369	GO:0044036	0.0437378	1	1	cell wall macromolecule metabolic process
						1370	GO:0044240	0.0437378	1	1	multicellular organismal lipid catabolic process
						1371	GO:0045720	0.0437378	1	1	negative regulation of integrin biosynthetic process
						1372	GO:0045818	0.0437378	1	1	negative regulation of glycogen catabolic process
						1373	GO:0046019	0.0437378	1	1	regulation of transcription from RNA polymerase II promoter by pheromones
						1374	GO:0046186	0.0437378	1	1	acetaldehyde biosynthetic process
						1375	GO:0046327	0.0437378	1	1	glycerol biosynthetic process from pyruvate
						1376	GO:0046359	0.0437378	1	1	butyrate catabolic process
						1377	GO:0046690	0.0437378	1	1	response to tellurium ion
						1378	GO:0046722	0.0437378	1	1	lactic acid secretion
						1379	GO:0048773	0.0437378	1	1	erythrophore differentiation
						1380	GO:0048866	0.0437378	1	1	stem cell fate specification
						1381	GO:0050992	0.0437378	1	1	dimethylallyl diphosphate biosynthetic process
						1382	GO:0050993	0.0437378	1	1	dimethylallyl diphosphate metabolic process
						1383	GO:0051232	0.0437378	1	1	meiotic spindle elongation
						1384	GO:0051793	0.0437378	1	1	medium-chain fatty acid catabolic process
						1385	GO:0051941	0.0437378	1	1	regulation of amino acid uptake involved in synaptic transmission
						1386	GO:0051946	0.0437378	1	1	regulation of glutamate uptake involved in transmission of nerve impulse
						1387	GO:0060514	0.0437378	1	1	prostate induction
						1388	GO:0060517	0.0437378	1	1	epithelial cell proliferation involved in prostatic bud elongation
						1389	GO:0060520	0.0437378	1	1	activation of prostate induction by androgen receptor signaling pathway
						1390	GO:0060709	0.0437378	1	1	glycogen cell differentiation involved in embryonic placenta development
						1391	GO:0060769	0.0437378	1	1	positive regulation of epithelial cell proliferation involved in prostate gland development
						1392	GO:0060781	0.0437378	1	1	mesenchymal cell proliferation involved in prostate gland development
						1393	GO:0060782	0.0437378	1	1	regulation of mesenchymal cell proliferation involved in prostate gland development
						1394	GO:0060783	0.0437378	1	1	mesenchymal smoothened signaling pathway involved in prostate gland development
						1395	GO:0060784	0.0437378	1	1	regulation of cell proliferation involved in tissue homeostasis
						1396	GO:0060796	0.0437378	1	1	regulation of transcription involved in primary germ layer cell fate commitment
						1397	GO:0060807	0.0437378	1	1	regulation of transcription from RNA polymerase II promoter involved in definitive endodermal cell fate specification
						1398	GO:0060809	0.0437378	1	1	mesodermal to mesenchymal transition involved in gastrulation
						1399	GO:0061048	0.0437378	1	1	negative regulation of branching involved in lung morphogenesis
						1400	GO:0061091	0.0437378	1	1	regulation of phospholipid translocation
						1401	GO:0061092	0.0437378	1	1	positive regulation of phospholipid translocation
						1402	GO:0061146	0.0437378	1	1	Peyer's patch morphogenesis
						1403	GO:0061189	0.0437378	1	1	positive regulation of sclerotome development
						1404	GO:0061190	0.0437378	1	1	regulation of sclerotome development
						1405	GO:0061369	0.0437378	1	1	negative regulation of testicular blood vessel morphogenesis
						1406	GO:0061402	0.0437378	1	1	positive regulation of transcription from RNA polymerase II promoter in response to acidic pH
						1407	GO:0061528	0.0437378	1	1	aspartate secretion
						1408	GO:0070268	0.0437378	1	1	cornification
						1409	GO:0070488	0.0437378	1	1	neutrophil aggregation
						1410	GO:0070981	0.0437378	1	1	L-asparagine biosynthetic process
						1411	GO:0070982	0.0437378	1	1	L-asparagine metabolic process
						1412	GO:0071109	0.0437378	1	1	superior temporal gyrus development
						1413	GO:0071406	0.0437378	1	1	cellular response to methylmercury
						1414	GO:0071448	0.0437378	1	1	cellular response to alkyl hydroperoxide
						1415	GO:0071554	0.0437378	1	1	cell wall organization or biogenesis
						1416	GO:0071615	0.0437378	1	1	oxidative deethylation
						1417	GO:0071852	0.0437378	1	1	fungal-type cell wall organization or biogenesis
						1418	GO:0071966	0.0437378	1	1	fungal-type cell wall polysaccharide metabolic process
						1419	GO:0072053	0.0437378	1	1	renal inner medulla development
						1420	GO:0072054	0.0437378	1	1	renal outer medulla development
						1421	GO:0072060	0.0437378	1	1	outer medullary collecting duct development
						1422	GO:0072061	0.0437378	1	1	inner medullary collecting duct development
						1423	GO:0072131	0.0437378	1	1	kidney mesenchyme morphogenesis
						1424	GO:0072133	0.0437378	1	1	metanephric mesenchyme morphogenesis
						1425	GO:0072135	0.0437378	1	1	kidney mesenchymal cell proliferation
						1426	GO:0072136	0.0437378	1	1	metanephric mesenchymal cell proliferation involved in metanephros development
						1427	GO:0072185	0.0437378	1	1	metanephric cap development
						1428	GO:0072186	0.0437378	1	1	metanephric cap morphogenesis
						1429	GO:0072195	0.0437378	1	1	kidney smooth muscle cell differentiation
						1430	GO:0072365	0.0437378	1	1	regulation of cellular ketone metabolic process by negative regulation of transcription from RNA polymerase II promoter
						1431	GO:0072368	0.0437378	1	1	regulation of lipid transport by negative regulation of transcription from RNA polymerase II promoter
						1432	GO:0072490	0.0437378	1	1	toluene-containing compound metabolic process
						1433	GO:0072564	0.0437378	1	1	blood microparticle formation
						1434	GO:0080125	0.0437378	1	1	multicellular structure septum development
						1435	GO:0090094	0.0437378	1	1	metanephric cap mesenchymal cell proliferation involved in metanephros development
						1436	GO:0090095	0.0437378	1	1	regulation of metanephric cap mesenchymal cell proliferation
						1437	GO:0090096	0.0437378	1	1	positive regulation of metanephric cap mesenchymal cell proliferation
						1438	GO:0090219	0.0437378	1	1	negative regulation of lipid kinase activity
						1439	GO:0090264	0.0437378	1	1	regulation of immune complex clearance by monocytes and macrophages
						1440	GO:0090265	0.0437378	1	1	positive regulation of immune complex clearance by monocytes and macrophages
						1441	GO:0090271	0.0437378	1	1	positive regulation of fibroblast growth factor production
						1442	GO:0090275	0.0437378	1	1	negative regulation of somatostatin secretion
						1443	GO:0090341	0.0437378	1	1	negative regulation of secretion of lysosomal enzymes
						1444	GO:0090362	0.0437378	1	1	positive regulation of platelet-derived growth factor production
						1445	GO:0097325	0.0437378	1	1	melanocyte proliferation
						1446	GO:1900920	0.0437378	1	1	regulation of L-glutamate import
						1447	GO:1901143	0.0437378	1	1	insulin catabolic process
						1448	GO:1901624	0.0437378	1	1	negative regulation of lymphocyte chemotaxis
						1449	GO:1901656	0.0437378	1	1	glycoside transport
						1450	GO:1901738	0.0437378	1	1	regulation of vitamin A metabolic process
						1451	GO:1901751	0.0437378	1	1	leukotriene A4 metabolic process
						1452	GO:1901860	0.0437378	1	1	positive regulation of mitochondrial DNA metabolic process
						1453	GO:1902380	0.0437378	1	1	positive regulation of endoribonuclease activity
						1454	GO:1902569	0.0437378	1	1	negative regulation of activation of JAK2 kinase activity
						1455	GO:1902632	0.0437378	1	1	positive regulation of membrane hyperpolarization
						1456	GO:1902767	0.0437378	1	1	isoprenoid biosynthetic process via mevalonate
						1457	GO:1902809	0.0437378	1	1	regulation of skeletal muscle fiber differentiation
						1458	GO:1902811	0.0437378	1	1	positive regulation of skeletal muscle fiber differentiation
						1459	GO:1903173	0.0437378	1	1	fatty alcohol metabolic process
						1460	GO:1903314	0.0437378	1	1	regulation of nitrogen cycle metabolic process
						1461	GO:1903537	0.0437378	1	1	meiotic cell cycle process involved in oocyte maturation
						1462	GO:1903538	0.0437378	1	1	regulation of meiotic cell cycle process involved in oocyte maturation
						1463	GO:1903699	0.0437378	1	1	tarsal gland development
						1464	GO:1903840	0.0437378	1	1	response to arsenite(3-)
						1465	GO:1903841	0.0437378	1	1	cellular response to arsenite(3-)
						1466	GO:1903842	0.0437378	1	1	response to arsenite ion
						1467	GO:1903843	0.0437378	1	1	cellular response to arsenite ion
						1468	GO:1903896	0.0437378	1	1	positive regulation of IRE1-mediated unfolded protein response
						1469	GO:1904223	0.0437378	1	1	regulation of glucuronosyltransferase activity
						1470	GO:1904224	0.0437378	1	1	negative regulation of glucuronosyltransferase activity
						1471	GO:1904338	0.0437378	1	1	regulation of dopaminergic neuron differentiation
						1472	GO:1904339	0.0437378	1	1	negative regulation of dopaminergic neuron differentiation
						1473	GO:1904448	0.0437378	1	1	regulation of aspartate secretion
						1474	GO:1904450	0.0437378	1	1	positive regulation of aspartate secretion
						1475	GO:1904550	0.0437378	1	1	response to arachidonic acid
						1476	GO:1990478	0.0437378	1	1	response to ultrasound
						1477	GO:2000061	0.0437378	1	1	regulation of ureter smooth muscle cell differentiation
						1478	GO:2000062	0.0437378	1	1	negative regulation of ureter smooth muscle cell differentiation
						1479	GO:2000063	0.0437378	1	1	positive regulation of ureter smooth muscle cell differentiation
						1480	GO:2000066	0.0437378	1	1	positive regulation of cortisol biosynthetic process
						1481	GO:2000180	0.0437378	1	1	negative regulation of androgen biosynthetic process
						1482	GO:2000182	0.0437378	1	1	regulation of progesterone biosynthetic process
						1483	GO:2000184	0.0437378	1	1	positive regulation of progesterone biosynthetic process
						1484	GO:2000213	0.0437378	1	1	positive regulation of glutamate metabolic process
						1485	GO:2000225	0.0437378	1	1	negative regulation of testosterone biosynthetic process
						1486	GO:2000230	0.0437378	1	1	negative regulation of pancreatic stellate cell proliferation
						1487	GO:2000332	0.0437378	1	1	regulation of blood microparticle formation
						1488	GO:2000334	0.0437378	1	1	positive regulation of blood microparticle formation
						1489	GO:2000356	0.0437378	1	1	regulation of kidney smooth muscle cell differentiation
						1490	GO:2000357	0.0437378	1	1	negative regulation of kidney smooth muscle cell differentiation
						1491	GO:2000358	0.0437378	1	1	positive regulation of kidney smooth muscle cell differentiation
						1492	GO:2000502	0.0437378	1	1	negative regulation of natural killer cell chemotaxis
						1493	GO:2000896	0.0437378	1	1	amylopectin metabolic process
						1494	GO:2000970	0.0437378	1	1	regulation of detection of glucose
						1495	GO:2000971	0.0437378	1	1	negative regulation of detection of glucose
						1496	GO:2001035	0.0437378	1	1	regulation of tongue muscle cell differentiation
						1497	GO:2001037	0.0437378	1	1	positive regulation of tongue muscle cell differentiation
						1498	GO:2001228	0.0437378	1	1	regulation of response to gamma radiation
						1499	GO:2001229	0.0437378	1	1	negative regulation of response to gamma radiation
						1500	GO:2001247	0.0437378	1	1	positive regulation of phosphatidylcholine biosynthetic process
						1501	GO:2001248	0.0437378	1	1	regulation of ammonia assimilation cycle
						1502	GO:2001250	0.0437378	1	1	positive regulation of ammonia assimilation cycle
						1503	GO:2001304	0.0437378	1	1	lipoxin B4 metabolic process
						1504	GO:2001306	0.0437378	1	1	lipoxin B4 biosynthetic process
						1505	GO:0003401	0.044621	4	31	axis elongation
						1506	GO:0032964	0.044621	4	31	collagen biosynthetic process
						1507	GO:0045599	0.044621	4	31	negative regulation of fat cell differentiation
						1508	GO:0046685	0.044621	4	31	response to arsenic-containing substance
						1509	GO:0019953	0.0447103	26	419	sexual reproduction
						1510	GO:0043200	0.0447795	10	124	response to amino acid
						1511	GO:0000050	0.0448518	2	8	urea cycle
						1512	GO:0002523	0.0448518	2	8	leukocyte migration involved in inflammatory response
						1513	GO:0006067	0.0448518	2	8	ethanol metabolic process
						1514	GO:0006646	0.0448518	2	8	phosphatidylethanolamine biosynthetic process
						1515	GO:0010759	0.0448518	2	8	positive regulation of macrophage chemotaxis
						1516	GO:0031284	0.0448518	2	8	positive regulation of guanylate cyclase activity
						1517	GO:0033080	0.0448518	2	8	immature T cell proliferation in thymus
						1518	GO:0034392	0.0448518	2	8	negative regulation of smooth muscle cell apoptotic process
						1519	GO:0035428	0.0448518	2	8	hexose transmembrane transport
						1520	GO:0045023	0.0448518	2	8	G0 to G1 transition
						1521	GO:0045136	0.0448518	2	8	development of secondary sexual characteristics
						1522	GO:0046339	0.0448518	2	8	diacylglycerol metabolic process
						1523	GO:0046473	0.0448518	2	8	phosphatidic acid metabolic process
						1524	GO:0048341	0.0448518	2	8	paraxial mesoderm formation
						1525	GO:0048617	0.0448518	2	8	embryonic foregut morphogenesis
						1526	GO:0055091	0.0448518	2	8	phospholipid homeostasis
						1527	GO:0060509	0.0448518	2	8	Type I pneumocyte differentiation
						1528	GO:0061009	0.0448518	2	8	common bile duct development
						1529	GO:0061370	0.0448518	2	8	testosterone biosynthetic process
						1530	GO:0072075	0.0448518	2	8	metanephric mesenchyme development
						1531	GO:0098810	0.0448518	2	8	neurotransmitter reuptake
						1532	GO:1901201	0.0448518	2	8	regulation of extracellular matrix assembly
						1533	GO:2001054	0.0448518	2	8	negative regulation of mesenchymal cell apoptotic process
						1534	GO:2001275	0.0448518	2	8	positive regulation of glucose import in response to insulin stimulus
						1535	GO:0048645	0.0454206	5	45	organ formation
						1536	GO:0007267	0.0459765	38	658	cell-cell signaling
						1537	GO:0051090	0.0461687	16	231	regulation of sequence-specific DNA binding transcription factor activity
						1538	GO:0043500	0.0462654	6	60	muscle adaptation
						1539	GO:0046031	0.0462654	6	60	ADP metabolic process
						1540	GO:0070555	0.0464944	9	108	response to interleukin-1
						1541	GO:0071559	0.046567	11	142	response to transforming growth factor beta
						1542	GO:0006796	0.0468336	103	2031	phosphate-containing compound metabolic process
						1543	GO:1901360	0.047635	154	3158	organic cyclic compound metabolic process
						1544	GO:0051100	0.0476358	8	92	negative regulation of binding
						1545	GO:0050709	0.0477926	7	76	negative regulation of protein secretion
						1546	GO:0006541	0.0478129	3	19	glutamine metabolic process
						1547	GO:0030224	0.0478129	3	19	monocyte differentiation
						1548	GO:0043536	0.0478129	3	19	positive regulation of blood vessel endothelial cell migration
						1549	GO:0044110	0.0478129	3	19	growth involved in symbiotic interaction
						1550	GO:0044116	0.0478129	3	19	growth of symbiont involved in interaction with host
						1551	GO:0044117	0.0478129	3	19	growth of symbiont in host
						1552	GO:0044126	0.0478129	3	19	regulation of growth of symbiont in host
						1553	GO:0044144	0.0478129	3	19	modulation of growth of symbiont involved in interaction with host
						1554	GO:0071305	0.0478129	3	19	cellular response to vitamin D
						1555	GO:0090103	0.0478129	3	19	cochlea morphogenesis
						1556	GO:0090312	0.0478129	3	19	positive regulation of protein deacetylation
						1557	GO:0044057	0.0480517	23	364	regulation of system process
						1558	GO:0042327	0.048666	38	661	positive regulation of phosphorylation
						1559	GO:0002792	0.0492097	5	46	negative regulation of peptide secretion
						1560	GO:0010656	0.0493036	4	32	negative regulation of muscle cell apoptotic process
						1561	GO:0030520	0.0493036	4	32	intracellular estrogen receptor signaling pathway
						1562	GO:0032881	0.0493036	4	32	regulation of polysaccharide metabolic process
						1563	GO:0033344	0.0493036	4	32	cholesterol efflux
						1564	GO:0043392	0.0493036	4	32	negative regulation of DNA binding
						1565	GO:0033036	0.0493717	82	1582	macromolecule localization
						1566	GO:0001525	0.0494765	19	289	angiogenesis
						1567	GO:0030901	0.0495078	6	61	midbrain development
						1568	GO:0031016	0.0495078	6	61	pancreas development
						1569	GO:0060419	0.0495078	6	61	heart growth
						1570	GO:2001243	0.0495078	6	61	negative regulation of intrinsic apoptotic signaling pathway
						1571	GO:0010605	0.0498875	70	1327	negative regulation of macromolecule metabolic process

## Sheet: MATISSE
	KEGGID	Pvalue	Count	Size	Term		GOBPID	Pvalue	Count	Size	Term		GOMFID	Pvalue	Count	Size	Term		GOCCID	Pvalue	Count	Size	Term
1	71	4.1294e-22	24	44	Fatty acid degradation	1	GO:0032787	1.21537e-51	87	448	monocarboxylic acid metabolic process	1	GO:0000062	7.58784e-19	17	32	fatty-acyl-CoA binding	1	GO:0005739	1.56378e-20	95	1337	mitochondrion
2	640	2.44597e-16	17	30	Propanoate metabolism	2	GO:0019752	8.41573e-47	100	703	carboxylic acid metabolic process	2	GO:0003995	6.51598e-17	12	15	acyl-CoA dehydrogenase activity	2	GO:0043227	1.53995e-14	262	7672	membrane-bounded organelle
3	4920	2.45373e-15	22	62	Adipocytokine signaling pathway	3	GO:0043436	2.13261e-45	101	744	oxoacid metabolic process	3	GO:0052890	6.51598e-17	12	15	oxidoreductase activity, acting on the CH-CH group of donors, with a flavin as acceptor	3	GO:0043226	1.8924e-14	274	8267	organelle
4	3320	3.75023e-12	20	69	PPAR signaling pathway	4	GO:0006082	7.47242e-45	101	754	organic acid metabolic process	4	GO:0016491	8.11436e-16	54	573	oxidoreductase activity	4	GO:0044424	2.41306e-14	282	8694	intracellular part
5	982	3.75023e-12	20	69	Drug metabolism - cytochrome P450	5	GO:0006631	2.0908e-43	67	300	fatty acid metabolic process	5	GO:0050662	2.85124e-15	29	172	coenzyme binding	5	GO:0005622	4.6634e-14	286	8940	intracellular
6	280	1.18723e-11	16	44	Valine, leucine and isoleucine degradation	6	GO:0019395	7.26617e-40	39	82	fatty acid oxidation	6	GO:0003824	3.09895e-15	182	4170	catalytic activity	6	GO:0043229	1.18952e-13	257	7529	intracellular organelle
7	830	5.3169e-11	17	55	Retinol metabolism	7	GO:0044281	1.28373e-39	131	1466	small molecule metabolic process	7	GO:0005515	7.11909e-15	199	4803	protein binding	7	GO:0044444	6.38292e-13	194	5006	cytoplasmic part
8	1100	3.58227e-10	82	998	Metabolic pathways	8	GO:0034440	2.44181e-39	39	84	lipid oxidation	8	GO:0048037	3.95983e-13	31	237	cofactor binding	8	GO:0043231	1.10318e-12	240	6876	intracellular membrane-bounded organelle
9	980	7.59377e-10	17	64	Metabolism of xenobiotics by cytochrome P450	9	GO:0006635	1.2779e-36	33	60	fatty acid beta-oxidation	9	GO:0097159	6.38313e-12	170	4062	organic cyclic compound binding	9	GO:0044422	2.03988e-11	192	5091	organelle part
10	140	1.65266e-09	15	51	Steroid hormone biosynthesis	10	GO:0055114	5.44356e-36	89	725	oxidation-reduction process	10	GO:0050660	1.10141e-11	16	64	flavin adenine dinucleotide binding	10	GO:0044446	2.61707e-11	188	4953	intracellular organelle part
11	4910	6.16951e-09	21	111	Insulin signaling pathway	11	GO:0009062	5.92543e-35	35	77	fatty acid catabolic process	11	GO:0016627	1.62353e-11	14	47	oxidoreductase activity, acting on the CH-CH group of donors	11	GO:0005759	3.03944e-11	27	222	mitochondrial matrix
12	620	7.24333e-09	12	34	Pyruvate metabolism	12	GO:0006629	8.7561e-35	97	897	lipid metabolic process	12	GO:1901363	1.75198e-11	167	4003	heterocyclic compound binding	12	GO:0070013	3.83087e-10	115	2561	intracellular organelle lumen
13	20	8.0044e-08	10	27	Citrate cycle (TCA cycle)	13	GO:0009725	1.03825e-32	96	930	response to hormone	13	GO:0005102	4.8996e-11	69	1110	receptor binding	13	GO:0043233	4.55775e-10	115	2568	organelle lumen
14	53	4.87741e-07	9	25	Ascorbate and aldarate metabolism	14	GO:0014070	1.44377e-32	98	973	response to organic cyclic compound	14	GO:0046983	1.5049e-10	62	964	protein dimerization activity	14	GO:0005737	5.06842e-10	234	6927	cytoplasm
15	40	2.05506e-06	9	29	Pentose and glucuronate interconversions	15	GO:0072329	3.08826e-32	35	89	monocarboxylic acid catabolic process	15	GO:0046982	1.96625e-10	37	413	protein heterodimerization activity	15	GO:0044429	8.47897e-10	45	630	mitochondrial part
16	983	3.28665e-06	11	47	Drug metabolism - other enzymes	16	GO:0030258	2.275e-31	42	151	lipid modification	16	GO:0005488	2.15942e-10	274	8357	binding	16	GO:0044464	1.18795e-09	306	10622	cell part
17	5410	3.34647e-06	13	66	Hypertrophic cardiomyopathy (HCM)	17	GO:0044255	4.73302e-30	79	679	cellular lipid metabolic process	17	GO:0004679	4.16159e-10	6	6	AMP-activated protein kinase activity	17	GO:0031974	1.36004e-09	115	2613	membrane-enclosed lumen
18	4950	4.24091e-06	8	24	Maturity onset diabetes of the young	18	GO:0044710	1.75613e-28	190	3592	single-organism metabolic process	18	GO:0043167	1.01866e-09	158	3881	ion binding	18	GO:0036379	2.30882e-09	8	16	myofilament
19	650	6.00711e-06	8	25	Butanoate metabolism	19	GO:0010033	2.3183e-27	144	2262	response to organic substance	19	GO:1901681	1.08202e-09	23	183	sulfur compound binding	19	GO:0005623	2.31782e-09	306	10648	cell
20	10	6.28556e-06	11	50	Glycolysis / Gluconeogenesis	20	GO:0033993	4.4689e-27	87	906	response to lipid	20	GO:0036094	2.18226e-09	99	2046	small molecule binding	20	GO:0031588	2.51805e-09	7	11	AMP-activated protein kinase complex
21	62	7.15205e-06	5	8	Fatty acid elongation	21	GO:0009719	2.23147e-26	111	1457	response to endogenous stimulus	21	GO:0019900	2.41889e-09	40	515	kinase binding	21	GO:0070062	4.05841e-09	93	1974	extracellular exosome
22	380	9.89401e-06	10	43	Tryptophan metabolism	22	GO:0016054	2.9898e-25	38	164	organic acid catabolic process	22	GO:0016614	8.53694e-09	17	111	oxidoreductase activity, acting on CH-OH group of donors	22	GO:0065010	4.27729e-09	93	1976	extracellular membrane-bounded organelle
23	4150	1.87696e-05	10	46	mTOR signaling pathway	23	GO:0046395	2.9898e-25	38	164	carboxylic acid catabolic process	23	GO:0043168	1.57201e-08	96	2033	anion binding	23	GO:1903561	5.0041e-09	93	1982	extracellular vesicle
24	4930	2.98043e-05	9	39	Type II diabetes mellitus	24	GO:0044242	1.22337e-23	35	148	cellular lipid catabolic process	24	GO:0019901	1.59935e-08	36	463	protein kinase binding	24	GO:0043230	5.27172e-09	93	1984	extracellular organelle
25	630	3.33133e-05	6	16	Glyoxylate and dicarboxylate metabolism	25	GO:1901700	2.07297e-23	103	1384	response to oxygen-containing compound	25	GO:0019899	2.32796e-08	74	1418	enzyme binding	25	GO:0030016	6.43772e-09	19	143	myofibril
26	4146	4.09234e-05	12	71	Peroxisome	26	GO:0044282	2.07342e-23	42	231	small molecule catabolic process	26	GO:0033293	3.5865e-08	12	57	monocarboxylic acid binding	26	GO:0005777	6.96848e-09	17	114	peroxisome
27	5215	7.16592e-05	12	75	Prostate cancer	27	GO:0048545	8.95869e-23	62	547	response to steroid hormone	27	GO:0009055	3.94118e-08	13	69	electron carrier activity	27	GO:0042579	6.96848e-09	17	114	microbody
28	410	0.000101196	6	19	beta-Alanine metabolism	28	GO:0016042	2.51945e-22	40	220	lipid catabolic process	28	GO:0016616	8.68637e-08	15	100	oxidoreductase activity, acting on the CH-OH group of donors, NAD or NADP as acceptor	28	GO:0031988	7.61491e-09	107	2432	membrane-bounded vesicle
29	5142	0.000120203	13	91	Chagas disease (American trypanosomiasis)	29	GO:0070887	3.16018e-21	118	1861	cellular response to chemical stimulus	29	GO:0003997	9.00345e-08	5	6	acyl-CoA oxidase activity	29	GO:0005861	8.64116e-09	6	8	troponin complex
30	500	0.000136888	8	37	Starch and sucrose metabolism	30	GO:0032870	2.72939e-20	55	483	cellular response to hormone stimulus	30	GO:0035257	9.95113e-08	15	101	nuclear hormone receptor binding	30	GO:0043292	1.43527e-08	19	150	contractile fiber
31	5212	0.000152434	10	58	Pancreatic cancer	31	GO:0044712	2.63557e-19	71	819	single-organism catabolic process	31	GO:0000166	1.32383e-07	85	1794	nucleotide binding	31	GO:0005865	2.44552e-08	7	14	striated muscle thin filament
32	860	0.000167042	8	38	Porphyrin and chlorophyll metabolism	32	GO:0009056	1.18439e-18	99	1496	catabolic process	32	GO:1901265	1.32383e-07	85	1794	nucleoside phosphate binding	32	GO:0030017	2.54898e-08	17	124	sarcomere
33	514	0.000202459	8	39	Other types of O-glycan biosynthesis	33	GO:0033539	1.57606e-18	13	16	fatty acid beta-oxidation using acyl-CoA dehydrogenase	33	GO:0001228	2.55825e-07	24	263	transcriptional activator activity, RNA polymerase II transcription regulatory region sequence-specific binding	33	GO:0044421	2.87984e-08	112	2651	extracellular region part
34	5160	0.000211772	14	109	Hepatitis C	34	GO:1901698	6.28818e-18	72	889	response to nitrogen compound	34	GO:0008134	2.90076e-07	32	430	transcription factor binding	34	GO:0044449	5.21364e-08	17	130	contractile fiber part
35	5200	0.000507105	24	270	Pathways in cancer	35	GO:0010243	7.52457e-18	69	827	response to organonitrogen compound	35	GO:0000981	2.90502e-07	33	452	RNA polymerase II transcription factor activity, sequence-specific DNA binding	35	GO:0031982	6.56054e-08	107	2528	vesicle
36	5145	0.000736086	13	109	Toxoplasmosis	36	GO:0071310	8.73795e-18	99	1539	cellular response to organic substance	36	GO:0043177	3.05566e-07	19	174	organic acid binding	36	GO:0031966	7.71456e-08	33	445	mitochondrial membrane
37	5221	0.000768368	8	47	Acute myeloid leukemia	37	GO:0006091	2.96735e-17	35	227	generation of precursor metabolites and energy	37	GO:0015020	3.06585e-07	8	26	glucuronosyltransferase activity	37	GO:0005654	3.6918e-07	80	1761	nucleoplasm
38	5214	0.00117361	8	50	Glioma	38	GO:0044248	3.00688e-17	88	1289	cellular catabolic process	38	GO:0016405	3.08007e-07	5	7	CoA-ligase activity	38	GO:0005740	3.87588e-07	33	477	mitochondrial envelope
39	4370	0.0013512	9	63	VEGF signaling pathway	39	GO:1901701	1.08603e-16	65	783	cellular response to oxygen-containing compound	39	GO:0003707	5.61213e-07	10	48	steroid hormone receptor activity	39	GO:0005576	8.40139e-07	113	2852	extracellular region
40	5213	0.00138544	7	40	Endometrial cancer	40	GO:0019217	1.44982e-16	20	64	regulation of fatty acid metabolic process	40	GO:0003857	8.0282e-07	5	8	3-hydroxyacyl-CoA dehydrogenase activity	40	GO:0005789	1.33433e-06	33	504	endoplasmic reticulum membrane
41	5220	0.0015146	9	64	Chronic myeloid leukemia	41	GO:0071396	4.59106e-16	45	410	cellular response to lipid	41	GO:0016634	8.0282e-07	5	8	oxidoreductase activity, acting on the CH-CH group of donors, oxygen as acceptor	41	GO:0042175	1.96855e-06	33	513	nuclear outer membrane-endoplasmic reticulum membrane network
42	4623	0.00214559	7	43	Cytosolic DNA-sensing pathway	42	GO:0051239	8.27118e-16	111	1972	regulation of multicellular organismal process	42	GO:0044212	9.01668e-07	37	568	transcription regulatory region DNA binding	42	GO:0043234	3.28342e-06	121	3199	protein complex
43	4620	0.00276758	10	83	Toll-like receptor signaling pathway	43	GO:0071495	3.39004e-15	68	907	cellular response to endogenous stimulus	43	GO:0000975	9.81469e-07	37	570	regulatory region DNA binding	43	GO:0044432	3.58076e-06	35	577	endoplasmic reticulum part
44	4722	0.00295913	12	112	Neurotrophin signaling pathway	44	GO:1901575	7.626e-15	80	1208	organic substance catabolic process	44	GO:0001067	1.11358e-06	37	573	regulatory region nucleic acid binding	44	GO:0061695	4.00611e-06	18	195	transferase complex, transferring phosphorus-containing groups
45	3020	0.00308001	5	24	RNA polymerase	45	GO:0044237	9.87489e-15	245	6750	cellular metabolic process	45	GO:0031406	1.18031e-06	18	172	carboxylic acid binding	45	GO:0005783	7.15461e-06	50	999	endoplasmic reticulum
46	240	0.00359977	10	86	Pyrimidine metabolism	46	GO:0042493	1.01047e-14	50	541	response to drug	46	GO:0051427	1.35821e-06	15	123	hormone receptor binding	46	GO:0000786	1.03686e-05	9	54	nucleosome
47	232	0.00376092	3	8	Caffeine metabolism	47	GO:0042221	1.04504e-14	165	3722	response to chemical	47	GO:0043565	1.37212e-06	42	700	sequence-specific DNA binding	47	GO:0005743	1.07454e-05	23	316	mitochondrial inner membrane
48	72	0.00376092	3	8	Synthesis and degradation of ketone bodies	48	GO:0010565	1.488e-14	23	111	regulation of cellular ketone metabolic process	48	GO:0042802	1.48215e-06	53	986	identical protein binding	48	GO:0016592	1.27288e-05	7	31	mediator complex
49	4210	0.00418559	9	74	Apoptosis	49	GO:0071704	3.53442e-14	250	7022	organic substance metabolic process	49	GO:0016878	2.63763e-06	6	16	acid-thiol ligase activity	49	GO:1902554	1.63634e-05	9	57	serine/threonine protein kinase complex
50	4914	0.00418559	9	74	Progesterone-mediated oocyte maturation	50	GO:0044767	4.49881e-14	173	4051	single-organism developmental process	50	GO:0000976	2.68938e-06	31	453	transcription regulatory region sequence-specific DNA binding	50	GO:0044815	2.18215e-05	9	59	DNA packaging complex
51	5211	0.00428558	8	61	Renal cell carcinoma	51	GO:0032502	7.45693e-14	173	4071	developmental process	51	GO:0004300	2.76139e-06	4	5	enoyl-CoA hydratase activity	51	GO:1902911	2.5783e-05	10	75	protein kinase complex
52	4916	0.00458257	9	75	Melanogenesis	52	GO:0008202	7.4831e-14	30	213	steroid metabolic process	52	GO:0031014	2.76139e-06	4	5	troponin T binding	52	GO:0031967	2.90661e-05	38	716	organelle envelope
53	4964	0.00512284	4	17	Proximal tubule bicarbonate reclamation	53	GO:0005996	1.27541e-13	28	188	monosaccharide metabolic process	53	GO:0001159	3.29445e-06	22	262	core promoter proximal region DNA binding	53	GO:0031975	3.18555e-05	38	719	envelope
54	4710	0.00636734	4	18	Circadian rhythm	54	GO:0051186	1.41508e-13	34	281	cofactor metabolic process	54	GO:0001071	3.5362e-06	39	651	nucleic acid binding transcription factor activity	54	GO:0031981	3.38339e-05	90	2301	nuclear lumen
55	5223	0.006713	6	40	Non-small cell lung cancer	55	GO:0072330	1.72397e-13	25	149	monocarboxylic acid biosynthetic process	55	GO:0003700	3.5362e-06	39	651	transcription factor activity, sequence-specific DNA binding	55	GO:0031090	3.60738e-05	72	1727	organelle membrane
56	4976	0.00695272	8	66	Bile secretion	56	GO:0048731	1.73527e-13	147	3232	system development	56	GO:0030374	3.7207e-06	8	35	ligand-dependent nuclear receptor transcription coactivator activity	56	GO:0019866	3.62122e-05	23	341	organelle inner membrane
57	5210	0.00712829	7	53	Colorectal cancer	57	GO:0065008	2.24364e-13	122	2459	regulation of biological quality	57	GO:0001076	5.84825e-06	13	105	transcription factor activity, RNA polymerase II transcription factor binding	57	GO:0044428	4.7978e-05	98	2587	nuclear part
58	5222	0.00761043	8	67	Small cell lung cancer	58	GO:0052697	2.51642e-13	8	8	xenobiotic glucuronidation	58	GO:0004879	7.19425e-06	8	38	RNA polymerase II transcription factor activity, ligand-activated sequence-specific DNA binding	58	GO:0043209	5.70748e-05	15	174	myelin sheath
59	4664	0.00831395	8	68	Fc epsilon RI signaling pathway	59	GO:0042180	2.96631e-13	26	166	cellular ketone metabolic process	59	GO:0098531	7.19425e-06	8	38	transcription factor activity, direct ligand regulated sequence-specific DNA binding	59	GO:0046581	8.82133e-05	4	10	intercellular canaliculus
60	350	0.00836975	5	30	Tyrosine metabolism	60	GO:0044238	3.11331e-13	242	6773	primary metabolic process	60	GO:0035258	7.60679e-06	10	63	steroid hormone receptor binding	60	GO:0005634	0.000155415	144	4278	nucleus
61	4973	0.00836975	5	30	Carbohydrate digestion and absorption	61	GO:0045595	3.12092e-13	76	1191	regulation of cell differentiation	61	GO:0016709	8.08166e-06	7	28	oxidoreductase activity, acting on paired donors, with incorporation or reduction of molecular oxygen, NAD(P)H as one donor, and incorporation of one atom of oxygen	61	GO:0032993	0.000164284	11	111	protein-DNA complex
62	310	0.00854177	6	42	Lysine degradation	62	GO:0015980	3.42916e-13	26	167	energy derivation by oxidation of organic compounds	62	GO:0001012	9.54932e-06	28	412	RNA polymerase II regulatory region DNA binding	62	GO:0005667	0.000259177	17	244	transcription factor complex
63	1040	0.00942332	4	20	Biosynthesis of unsaturated fatty acids	63	GO:0006732	9.25906e-13	30	234	coenzyme metabolic process	63	GO:0000987	1.01065e-05	21	260	core promoter proximal region sequence-specific DNA binding	63	GO:0005829	0.000265576	60	1457	cytosol
64	5414	0.00986603	8	70	Dilated cardiomyopathy	64	GO:0048513	1.17843e-12	122	2515	organ development	64	GO:0004497	1.08492e-05	13	111	monooxygenase activity	64	GO:1902494	0.000333482	38	805	catalytic complex
65	340	0.011255	4	21	Histidine metabolism	65	GO:0048878	1.42094e-12	58	791	chemical homeostasis	65	GO:0000982	1.43231e-05	21	266	transcription factor activity, RNA polymerase II core promoter proximal region sequence-specific binding	65	GO:0042383	0.000376887	11	122	sarcolemma
66	4140	0.0180676	4	24	Regulation of autophagy	66	GO:0006805	1.70982e-12	17	68	xenobiotic metabolic process	66	GO:0003988	1.84989e-05	4	7	acetyl-CoA C-acyltransferase activity	66	GO:0044853	0.000392455	9	85	plasma membrane raft
67	4062	0.0189456	13	159	Chemokine signaling pathway	67	GO:0007275	2.03963e-12	152	3491	multicellular organismal development	67	GO:0000978	2.00856e-05	20	251	RNA polymerase II core promoter proximal region sequence-specific DNA binding	67	GO:0044798	0.000552638	9	89	nuclear transcription factor complex
68	4270	0.0191993	9	94	Vascular smooth muscle contraction	68	GO:1901615	2.29355e-12	37	363	organic hydroxy compound metabolic process	68	GO:0004165	2.06944e-05	3	3	dodecenoyl-CoA delta-isomerase activity	68	GO:0016507	0.000694703	2	2	mitochondrial fatty acid beta-oxidation multienzyme complex
69	360	0.0201877	3	14	Phenylalanine metabolism	69	GO:0046320	2.41507e-12	12	28	regulation of fatty acid oxidation	69	GO:0004774	2.06944e-05	3	3	succinate-CoA ligase activity	69	GO:0036125	0.000694703	2	2	fatty acid beta-oxidation multienzyme complex
70	900	0.0201877	3	14	Terpenoid backbone biosynthesis	70	GO:0007507	2.62881e-12	40	421	heart development	70	GO:0016508	2.06944e-05	3	3	long-chain-enoyl-CoA hydratase activity	70	GO:0042709	0.000694703	2	2	succinate-CoA ligase complex
71	5216	0.020801	4	25	Thyroid cancer	71	GO:0045653	4.29125e-12	9	13	negative regulation of megakaryocyte differentiation	71	GO:0000989	2.17856e-05	24	339	transcription factor activity, transcription factor binding	71	GO:0045244	0.000694703	2	2	succinate-CoA ligase complex (GDP-forming)
72	4010	0.022291	17	233	MAPK signaling pathway	72	GO:0008152	4.37449e-12	258	7595	metabolic process	72	GO:0000977	2.23022e-05	27	408	RNA polymerase II regulatory region sequence-specific DNA binding	72	GO:0005666	0.000863599	4	17	DNA-directed RNA polymerase III complex
73	100	0.0244485	3	15	Steroid biosynthesis	73	GO:0071466	4.67898e-12	17	72	cellular response to xenobiotic stimulus	73	GO:0000988	2.28623e-05	24	340	transcription factor activity, protein binding	73	GO:0019773	0.000924554	3	8	proteasome core complex, alpha-subunit complex
74	120	0.0244485	3	15	Primary bile acid biosynthesis	74	GO:0051049	5.1659e-12	80	1363	regulation of transport	74	GO:0016877	2.59044e-05	7	33	ligase activity, forming carbon-sulfur bonds	74	GO:1990234	0.00130437	26	519	transferase complex
75	61	0.0247067	2	6	Fatty acid biosynthesis	75	GO:0055088	6.02894e-12	19	95	lipid homeostasis	75	GO:0046966	2.82457e-05	6	23	thyroid hormone receptor binding	75	GO:0032991	0.00136841	126	3816	macromolecular complex
76	592	0.0343051	3	17	alpha-Linolenic acid metabolism	76	GO:0010035	6.39581e-12	44	513	response to inorganic substance	76	GO:0044877	3.41072e-05	57	1213	macromolecular complex binding	76	GO:0005741	0.0014779	9	102	mitochondrial outer membrane
77	4380	0.0343362	9	104	Osteoclast differentiation	77	GO:0044283	8.38141e-12	37	379	small molecule biosynthetic process	77	GO:0020037	4.63248e-05	13	127	heme binding	77	GO:0005967	0.00204766	2	3	mitochondrial pyruvate dehydrogenase complex
78	5218	0.0347211	6	57	Melanoma	78	GO:0071407	8.40934e-12	38	398	cellular response to organic cyclic compound	78	GO:0005504	5.67981e-05	7	37	fatty acid binding	78	GO:0031674	0.002384	8	89	I band
79	230	0.041618	11	142	Purine metabolism	79	GO:0070482	8.42798e-12	35	342	response to oxygen levels	79	GO:0016740	5.75866e-05	72	1680	transferase activity	79	GO:0090575	0.00283309	7	72	RNA polymerase II transcription factor complex
80	4012	0.0441568	7	76	ErbB signaling pathway	80	GO:0050793	8.52348e-12	91	1675	regulation of developmental process	80	GO:0016705	6.6341e-05	14	150	oxidoreductase activity, acting on paired donors, with incorporation or reduction of molecular oxygen	80	GO:0009295	0.00304876	5	38	nucleoid
81	4114	0.0460484	8	93	Oocyte meiosis	81	GO:0014074	9.22919e-12	25	177	response to purine-containing compound	81	GO:0001077	8.02288e-05	16	192	transcriptional activator activity, RNA polymerase II core promoter proximal region sequence-specific binding	81	GO:0042645	0.00304876	5	38	mitochondrial nucleoid
82	4662	0.049353	6	62	B cell receptor signaling pathway	82	GO:0060341	1.06629e-11	64	974	regulation of cellular localization	82	GO:0046906	8.10592e-05	13	134	tetrapyrrole binding	82	GO:0031968	0.00337108	9	115	organelle outer membrane
						83	GO:0009605	1.07834e-11	94	1766	response to external stimulus	83	GO:0008559	8.10838e-05	3	4	xenobiotic-transporting ATPase activity	83	GO:0005901	0.00384547	7	76	caveola
						84	GO:1901360	1.11841e-11	157	3729	organic cyclic compound metabolic process	84	GO:0001047	8.17022e-05	12	116	core promoter binding	84	GO:0098588	0.00386933	48	1235	bounding membrane of organelle
						85	GO:0019216	1.122e-11	29	241	regulation of lipid metabolic process	85	GO:0035326	9.86369e-05	10	84	enhancer binding	85	GO:0045121	0.00395461	15	261	membrane raft
						86	GO:0043434	1.23747e-11	37	384	response to peptide hormone	86	GO:0042803	0.000109535	33	599	protein homodimerization activity	86	GO:0019867	0.00400267	9	118	outer membrane
						87	GO:0097305	1.32394e-11	41	463	response to alcohol	87	GO:0003713	0.000110734	15	177	transcription coactivator activity	87	GO:0008282	0.00402385	2	4	ATP-sensitive potassium channel complex
						88	GO:0043279	1.34749e-11	25	180	response to alkaloid	88	GO:0030545	0.000115622	6	29	receptor regulator activity	88	GO:0033093	0.00402385	2	4	Weibel-Palade body
						89	GO:0044711	1.79298e-11	67	1060	single-organism biosynthetic process	89	GO:0008395	0.000132274	7	42	steroid hydroxylase activity	89	GO:0045098	0.00402385	2	4	type III intermediate filament
						90	GO:0010817	2.11047e-11	37	391	regulation of hormone levels	90	GO:0016712	0.000154314	7	43	oxidoreductase activity, acting on paired donors, with incorporation or reduction of molecular oxygen, reduced flavin or flavoprotein as one donor, and incorporation of one atom of oxygen	90	GO:0030018	0.00413678	7	77	Z disc
						91	GO:0048856	2.24595e-11	156	3725	anatomical structure development	91	GO:0042393	0.000155497	12	124	histone binding	91	GO:0034045	0.00428046	3	13	pre-autophagosomal structure membrane
						92	GO:0072358	3.26553e-11	54	760	cardiovascular system development	92	GO:0019904	0.000162109	30	534	protein domain specific binding	92	GO:0044438	0.00487641	6	60	microbody part
						93	GO:0072359	3.26553e-11	54	760	circulatory system development	93	GO:0030546	0.000169205	5	20	receptor activator activity	93	GO:0044439	0.00487641	6	60	peroxisomal part
						94	GO:0001666	3.35458e-11	32	304	response to hypoxia	94	GO:0004027	0.000198567	3	5	alcohol sulfotransferase activity	94	GO:0015629	0.00493737	17	320	actin cytoskeleton
						95	GO:0009410	3.56005e-11	17	81	response to xenobiotic stimulus	95	GO:0016421	0.000198567	3	5	CoA carboxylase activity	95	GO:0000502	0.00619778	6	63	proteasome complex
						96	GO:0051050	3.60998e-11	54	762	positive regulation of transport	96	GO:0030375	0.000198567	3	5	thyroid hormone receptor coactivator activity	96	GO:0016459	0.00638843	5	45	myosin complex
						97	GO:0016053	4.19302e-11	27	221	organic acid biosynthetic process	97	GO:0042910	0.000198567	3	5	xenobiotic transporter activity	97	GO:0000159	0.00654889	3	15	protein phosphatase type 2A complex
						98	GO:0046394	4.19302e-11	27	221	carboxylic acid biosynthetic process	98	GO:0016408	0.000234493	4	12	C-acyltransferase activity	98	GO:0045179	0.00658965	2	5	apical cortex
						99	GO:0010038	4.85588e-11	34	345	response to metal ion	99	GO:0070330	0.00024572	6	33	aromatase activity	99	GO:0030315	0.00701616	5	46	T-tubule
						100	GO:0051046	4.99691e-11	45	567	regulation of secretion	100	GO:0003712	0.000249581	20	301	transcription cofactor activity	100	GO:0045177	0.00708206	16	305	apical part of cell
						101	GO:1901652	5.61021e-11	38	424	response to peptide	101	GO:0001158	0.000278851	9	78	enhancer sequence-specific DNA binding	101	GO:0000407	0.00854279	4	31	pre-autophagosomal structure
						102	GO:0036293	6.64232e-11	32	312	response to decreased oxygen levels	102	GO:0042975	0.000331394	4	13	peroxisome proliferator activated receptor binding	102	GO:0000785	0.00861805	17	339	chromatin
						103	GO:0009991	7.43405e-11	49	662	response to extracellular stimulus	103	GO:0003899	0.000343821	6	35	DNA-directed RNA polymerase activity	103	GO:0098805	0.00877247	49	1323	whole membrane
						104	GO:0051291	7.59966e-11	20	122	protein heterooligomerization	104	GO:0030331	0.000343821	6	35	estrogen receptor binding	104	GO:0005839	0.0110785	3	18	proteasome core complex
						105	GO:0045596	8.7497e-11	40	471	negative regulation of cell differentiation	105	GO:0010861	0.000389031	3	6	thyroid hormone receptor activator activity	105	GO:0030141	0.0126052	12	217	secretory granule
						106	GO:0005975	1.20126e-10	43	539	carbohydrate metabolic process	106	GO:0016406	0.000389031	3	6	carnitine O-acyltransferase activity	106	GO:0030062	0.0133621	2	7	mitochondrial tricarboxylic acid cycle enzyme complex
						107	GO:0006950	1.21331e-10	118	2561	response to stress	107	GO:0016885	0.000389031	3	6	ligase activity, forming carbon-carbon bonds	107	GO:0045254	0.0133621	2	7	pyruvate dehydrogenase complex
						108	GO:0006637	1.2565e-10	14	55	acyl-CoA metabolic process	108	GO:0097367	0.000390807	69	1693	carbohydrate derivative binding	108	GO:0009986	0.0138179	25	592	cell surface
						109	GO:0035383	1.2565e-10	14	55	thioester metabolic process	109	GO:0016836	0.000403155	6	36	hydro-lyase activity	109	GO:0000428	0.0149367	7	98	DNA-directed RNA polymerase complex
						110	GO:0044262	1.36487e-10	26	216	cellular carbohydrate metabolic process	110	GO:0034062	0.000403155	6	36	RNA polymerase activity	110	GO:0055029	0.0149367	7	98	nuclear DNA-directed RNA polymerase complex
						111	GO:0006109	1.38905e-10	20	126	regulation of carbohydrate metabolic process	111	GO:0031072	0.000407056	9	82	heat shock protein binding	111	GO:0030880	0.0157224	7	99	RNA polymerase complex
						112	GO:0051241	1.42929e-10	55	814	negative regulation of multicellular organismal process	112	GO:0016863	0.000453938	4	14	intramolecular oxidoreductase activity, transposing C=C bonds	112	GO:0000228	0.0165057	17	364	nuclear chromosome
						113	GO:0051259	1.45256e-10	36	398	protein oligomerization	113	GO:0003677	0.000466283	55	1277	DNA binding	113	GO:0005952	0.0175079	2	8	cAMP-dependent protein kinase complex
						114	GO:0032879	1.78807e-10	93	1827	regulation of localization	114	GO:0001191	0.000586917	8	69	transcriptional repressor activity, RNA polymerase II transcription factor binding	114	GO:0000784	0.0181766	5	58	nuclear chromosome, telomeric region
						115	GO:0031328	2.5755e-10	76	1364	positive regulation of cellular biosynthetic process	115	GO:0035259	0.000605657	4	15	glucocorticoid receptor binding	115	GO:0016324	0.0185356	12	229	apical plasma membrane
						116	GO:1901533	2.59078e-10	9	18	negative regulation of hematopoietic progenitor cell differentiation	116	GO:0030235	0.000666929	3	7	nitric-oxide synthase regulator activity	116	GO:0012505	0.0222542	75	2288	endomembrane system
						117	GO:0010675	2.71163e-10	19	117	regulation of cellular carbohydrate metabolic process	117	GO:0005506	0.000673397	13	166	iron ion binding	117	GO:0043005	0.0258161	34	913	neuron projection
						118	GO:0009891	2.75297e-10	77	1393	positive regulation of biosynthetic process	118	GO:0001104	0.000712154	8	71	RNA polymerase II transcription cofactor activity	118	GO:0043540	0.0263987	1	1	6-phosphofructo-2-kinase/fructose-2,6-biphosphatase complex
						119	GO:0007568	2.84065e-10	32	330	aging	119	GO:0003705	0.000712154	8	71	transcription factor activity, RNA polymerase II distal enhancer sequence-specific binding	119	GO:0044393	0.0263987	1	1	microspike
						120	GO:0031667	2.9296e-10	47	643	response to nutrient levels	120	GO:0008144	0.000719455	10	107	drug binding	120	GO:0070435	0.0263987	1	1	Shc-EGFR complex
						121	GO:0050708	3.63941e-10	30	296	regulation of protein secretion	121	GO:0008392	0.000752177	5	27	arachidonic acid epoxygenase activity	121	GO:0099738	0.0271759	2	10	cell cortex region
						122	GO:0044723	3.689e-10	39	473	single-organism carbohydrate metabolic process	122	GO:0003989	0.000756156	2	2	acetyl-CoA carboxylase activity	122	GO:0043228	0.0277458	83	2594	non-membrane-bounded organelle
						123	GO:0042592	3.7119e-10	69	1188	homeostatic process	123	GO:0004304	0.000756156	2	2	estrone sulfotransferase activity	123	GO:0043232	0.0277458	83	2594	intracellular non-membrane-bounded organelle
						124	GO:0009628	3.7607e-10	61	983	response to abiotic stimulus	124	GO:0004775	0.000756156	2	2	succinate-CoA ligase (ADP-forming) activity	124	GO:0014704	0.0282528	4	44	intercalated disc
						125	GO:0006006	3.77274e-10	20	133	glucose metabolic process	125	GO:0004776	0.000756156	2	2	succinate-CoA ligase (GDP-forming) activity	125	GO:0044427	0.0294176	23	572	chromosomal part
						126	GO:0070201	3.78508e-10	45	603	regulation of establishment of protein localization	126	GO:0016509	0.000756156	2	2	long-chain-3-hydroxyacyl-CoA dehydrogenase activity	126	GO:0005778	0.0303859	4	45	peroxisomal membrane
						127	GO:0071375	4.114e-10	26	227	cellular response to peptide hormone stimulus	127	GO:0030060	0.000756156	2	2	L-malate dehydrogenase activity	127	GO:0031903	0.0303859	4	45	microbody membrane
						128	GO:0006793	4.14811e-10	108	2301	phosphorus metabolic process	128	GO:0047322	0.000756156	2	2	[hydroxymethylglutaryl-CoA reductase (NADPH)] kinase activity	128	GO:0098687	0.0331558	10	194	chromosomal region
						129	GO:0048583	4.52916e-10	111	2396	regulation of response to stimulus	129	GO:0050405	0.000756156	2	2	[acetyl-CoA carboxylase] kinase activity	129	GO:0016460	0.0385016	2	12	myosin II complex
						130	GO:0001101	4.7802e-10	33	356	response to acid chemical	130	GO:0001046	0.00078238	8	72	core promoter sequence-specific DNA binding	130	GO:0031012	0.0432628	12	260	extracellular matrix
						131	GO:0006335	4.80682e-10	9	19	DNA replication-dependent nucleosome assembly	131	GO:0051287	0.000818222	7	56	NAD binding	131	GO:0005615	0.0442993	33	921	extracellular space
						132	GO:0034723	4.80682e-10	9	19	DNA replication-dependent nucleosome organization	132	GO:0032403	0.000856094	38	811	protein complex binding	132	GO:0045239	0.0447236	2	13	tricarboxylic acid cycle enzyme complex
						133	GO:0003012	5.1219e-10	28	264	muscle system process	133	GO:0001056	0.00101102	4	17	RNA polymerase III activity	133	GO:0005856	0.0463868	41	1192	cytoskeleton
						134	GO:0051223	5.31617e-10	43	565	regulation of protein transport	134	GO:0008391	0.00105772	5	29	arachidonic acid monooxygenase activity	134	GO:0044430	0.049588	32	897	cytoskeletal part
						135	GO:1903530	5.79478e-10	41	523	regulation of secretion by cell	135	GO:0001190	0.00121485	6	44	transcriptional activator activity, RNA polymerase II transcription factor binding
						136	GO:0008610	7.03464e-10	35	401	lipid biosynthetic process	136	GO:0098811	0.00121485	6	44	transcriptional repressor activity, RNA polymerase II activating transcription factor binding
						137	GO:0043627	7.24655e-10	28	268	response to estrogen	137	GO:0032549	0.00124942	57	1392	ribonucleoside binding
						138	GO:0051093	8.47955e-10	46	641	negative regulation of developmental process	138	GO:0032553	0.00143568	58	1431	ribonucleotide binding
						139	GO:2000026	8.83975e-10	73	1319	regulation of multicellular organismal development	139	GO:0032559	0.00145189	49	1158	adenyl ribonucleotide binding
						140	GO:0014823	9.06646e-10	16	86	response to activity	140	GO:0001882	0.0014538	57	1401	nucleoside binding
						141	GO:1901362	9.23347e-10	115	2548	organic cyclic compound biosynthetic process	141	GO:0005524	0.00147745	48	1129	ATP binding
						142	GO:0009058	9.56625e-10	154	3827	biosynthetic process	142	GO:0043169	0.00167733	87	2365	cation binding
						143	GO:0031325	1.05821e-09	102	2155	positive regulation of cellular metabolic process	143	GO:0030554	0.00174009	49	1168	adenyl nucleotide binding
						144	GO:1901576	1.07147e-09	152	3764	organic substance biosynthetic process	144	GO:0008022	0.00182794	12	163	protein C-terminus binding
						145	GO:0051262	1.29713e-09	18	114	protein tetramerization	145	GO:0004674	0.001828	20	353	protein serine/threonine kinase activity
						146	GO:0071417	1.65047e-09	35	414	cellular response to organonitrogen compound	146	GO:0016782	0.0019263	6	48	transferase activity, transferring sulfur-containing groups
						147	GO:0045834	1.73375e-09	18	116	positive regulation of lipid metabolic process	147	GO:0016620	0.00193211	5	33	oxidoreductase activity, acting on the aldehyde or oxo group of donors, NAD or NADP as acceptor
						148	GO:0051240	2.06526e-09	67	1183	positive regulation of multicellular organismal process	148	GO:0032550	0.00194898	56	1388	purine ribonucleoside binding
						149	GO:0051173	2.37153e-09	74	1376	positive regulation of nitrogen compound metabolic process	149	GO:0001883	0.00201344	56	1390	purine nucleoside binding
						150	GO:1901653	2.57586e-09	26	247	cellular response to peptide	150	GO:0033613	0.00214524	6	49	activating transcription factor binding
						151	GO:0008015	2.7259e-09	32	361	blood circulation	151	GO:0004303	0.00215001	3	10	estradiol 17-beta-dehydrogenase activity
						152	GO:0003013	2.91877e-09	32	362	circulatory system process	152	GO:0046872	0.00215083	84	2286	metal ion binding
						153	GO:0044699	3.11295e-09	293	9635	single-organism process	153	GO:0003987	0.00222708	2	3	acetate-CoA ligase activity
						154	GO:0032880	3.17692e-09	48	715	regulation of protein localization	154	GO:0004466	0.00222708	2	3	long-chain-acyl-CoA dehydrogenase activity
						155	GO:0006336	3.86654e-09	9	23	DNA replication-independent nucleosome assembly	155	GO:0015272	0.00222708	2	3	ATP-activated inward rectifier potassium channel activity
						156	GO:0034724	3.86654e-09	9	23	DNA replication-independent nucleosome organization	156	GO:0016401	0.00222708	2	3	palmitoyl-CoA oxidase activity
						157	GO:0045652	3.86654e-09	9	23	regulation of megakaryocyte differentiation	157	GO:0017098	0.00222708	2	3	sulfonylurea receptor binding
						158	GO:0006633	5.28091e-09	17	110	fatty acid biosynthetic process	158	GO:0030172	0.00222708	2	3	troponin C binding
						159	GO:0001817	5.92624e-09	33	393	regulation of cytokine production	159	GO:0030283	0.00222708	2	3	testosterone dehydrogenase [NAD(P)] activity
						160	GO:0051290	6.04122e-09	9	24	protein heterotetramerization	160	GO:0047894	0.00222708	2	3	flavonol 3-sulfotransferase activity
						161	GO:0006936	6.53428e-09	23	205	muscle contraction	161	GO:0033764	0.00233096	4	21	steroid dehydrogenase activity, acting on the CH-OH group of donors, NAD or NADP as acceptor
						162	GO:0019318	6.59854e-09	20	156	hexose metabolic process	162	GO:0016835	0.00238245	6	50	carbon-oxygen lyase activity
						163	GO:0045444	6.67785e-09	21	172	fat cell differentiation	163	GO:0035035	0.00278791	4	22	histone acetyltransferase binding
						164	GO:1901699	6.69396e-09	36	458	cellular response to nitrogen compound	164	GO:0035639	0.00281329	55	1380	purine ribonucleoside triphosphate binding
						165	GO:0048738	7.3798e-09	20	157	cardiac muscle tissue development	165	GO:0004672	0.0028228	25	499	protein kinase activity
						166	GO:0030154	7.99207e-09	115	2639	cell differentiation	166	GO:0016746	0.00286199	12	172	transferase activity, transferring acyl groups
						167	GO:0032868	9.09029e-09	24	226	response to insulin	167	GO:0005523	0.00289634	3	11	tropomyosin binding
						168	GO:0071383	9.12994e-09	21	175	cellular response to steroid hormone stimulus	168	GO:0046914	0.00298543	42	988	transition metal ion binding
						169	GO:0009060	9.17804e-09	12	52	aerobic respiration	169	GO:0032555	0.00299255	56	1415	purine ribonucleotide binding
						170	GO:0009812	9.21782e-09	9	25	flavonoid metabolic process	170	GO:0001085	0.00308751	8	89	RNA polymerase II transcription factor binding
						171	GO:0006090	9.96146e-09	14	75	pyruvate metabolic process	171	GO:0001221	0.0033026	4	23	transcription cofactor binding
						172	GO:0045471	1.01173e-08	21	176	response to ethanol	172	GO:0019955	0.00357632	7	72	cytokine binding
						173	GO:0007584	1.08439e-08	25	246	response to nutrient	173	GO:0017076	0.00359508	56	1427	purine nucleotide binding
						174	GO:0045333	1.20549e-08	16	102	cellular respiration	174	GO:0008146	0.00365311	5	38	sulfotransferase activity
						175	GO:0006099	1.3767e-08	9	26	tricarboxylic acid cycle	175	GO:0001972	0.00378363	3	12	retinoic acid binding
						176	GO:0044249	1.46578e-08	146	3688	cellular biosynthetic process	176	GO:0005159	0.00378363	3	12	insulin-like growth factor receptor binding
						177	GO:0052695	1.46761e-08	8	19	cellular glucuronidation	177	GO:0030544	0.00387837	4	24	Hsp70 protein binding
						178	GO:0052696	1.46761e-08	8	19	flavonoid glucuronidation	178	GO:0005080	0.00409767	5	39	protein kinase C binding
						179	GO:0018130	1.87939e-08	108	2456	heterocycle biosynthetic process	179	GO:0008194	0.0043253	8	94	UDP-glycosyltransferase activity
						180	GO:0045935	2.0724e-08	69	1307	positive regulation of nucleobase-containing compound metabolic process	180	GO:0004028	0.00437307	2	4	3-chloroallyl aldehyde dehydrogenase activity
						181	GO:0043467	2.07599e-08	13	67	regulation of generation of precursor metabolites and energy	181	GO:0004095	0.00437307	2	4	carnitine O-palmitoyltransferase activity
						182	GO:0010604	2.08928e-08	97	2121	positive regulation of macromolecule metabolic process	182	GO:0009374	0.00437307	2	4	biotin binding
						183	GO:0048518	2.12975e-08	153	3948	positive regulation of biological process	183	GO:0016416	0.00437307	2	4	O-palmitoyltransferase activity
						184	GO:0001816	2.21818e-08	34	436	cytokine production	184	GO:0019957	0.00437307	2	4	C-C chemokine binding
						185	GO:0034654	2.23225e-08	106	2401	nucleobase-containing compound biosynthetic process	185	GO:0035276	0.00437307	2	4	ethanol binding
						186	GO:0006063	2.38912e-08	8	20	uronic acid metabolic process	186	GO:0050294	0.00437307	2	4	steroid sulfotransferase activity
						187	GO:0019585	2.38912e-08	8	20	glucuronate metabolic process	187	GO:0070053	0.00437307	2	4	thrombospondin receptor activity
						188	GO:0010557	2.82836e-08	67	1262	positive regulation of macromolecule biosynthetic process	188	GO:0097371	0.00437307	2	4	MDM2/MDM4 family protein binding
						189	GO:0032496	2.8629e-08	28	316	response to lipopolysaccharide	189	GO:0003682	0.00450504	20	382	chromatin binding
						190	GO:0046903	2.9148e-08	50	816	secretion	190	GO:0016229	0.00451846	4	25	steroid dehydrogenase activity
						191	GO:0006979	2.99494e-08	30	357	response to oxidative stress	191	GO:0043425	0.00451846	4	25	bHLH transcription factor binding
						192	GO:0007417	3.14796e-08	49	793	central nervous system development	192	GO:0015238	0.0048193	3	13	drug transmembrane transporter activity
						193	GO:1901532	3.15045e-08	10	37	regulation of hematopoietic progenitor cell differentiation	193	GO:0042974	0.00522603	4	26	retinoic acid receptor binding
						194	GO:0002791	3.56209e-08	20	172	regulation of peptide secretion	194	GO:0016772	0.00532169	34	782	transferase activity, transferring phosphorus-containing groups
						195	GO:0019438	3.73919e-08	107	2455	aromatic compound biosynthetic process	195	GO:0000980	0.00549761	6	59	RNA polymerase II distal enhancer sequence-specific DNA binding
						196	GO:0048522	3.98849e-08	138	3468	positive regulation of cellular process	196	GO:0001103	0.00600409	4	27	RNA polymerase II repressing transcription factor binding
						197	GO:0071702	4.98837e-08	83	1737	organic substance transport	197	GO:0016853	0.00618455	9	121	isomerase activity
						198	GO:1901654	5.34039e-08	23	229	response to ketone	198	GO:0016903	0.00626568	5	43	oxidoreductase activity, acting on the aldehyde or oxo group of donors
						199	GO:0030219	5.48168e-08	10	39	megakaryocyte differentiation	199	GO:0016773	0.00631973	27	588	phosphotransferase activity, alcohol group as acceptor
						200	GO:0031326	5.51366e-08	108	2504	regulation of cellular biosynthetic process	200	GO:0019902	0.00645834	10	144	phosphatase binding
						201	GO:0009306	5.5739e-08	30	367	protein secretion	201	GO:0001227	0.0068704	9	123	transcriptional repressor activity, RNA polymerase II transcription regulatory region sequence-specific binding
						202	GO:0006101	5.7328e-08	9	30	citrate metabolic process	202	GO:0008289	0.00710685	22	453	lipid binding
						203	GO:0002790	5.84991e-08	22	212	peptide secretion	203	GO:0004022	0.00715608	2	5	alcohol dehydrogenase (NAD) activity
						204	GO:0002237	5.96109e-08	28	327	response to molecule of bacterial origin	204	GO:0004030	0.00715608	2	5	aldehyde dehydrogenase [NAD(P)+] activity
						205	GO:0048523	6.16829e-08	122	2959	negative regulation of cellular process	205	GO:0004075	0.00715608	2	5	biotin carboxylase activity
						206	GO:0010646	6.35586e-08	96	2137	regulation of cell communication	206	GO:0031013	0.00715608	2	5	troponin I binding
						207	GO:0003231	7.18461e-08	14	87	cardiac ventricle development	207	GO:0046912	0.00715608	2	5	transferase activity, transferring acyl groups, acyl groups converted into alkyl on transfer
						208	GO:0009889	7.37064e-08	109	2549	regulation of biosynthetic process	208	GO:0008353	0.0073609	3	15	RNA polymerase II carboxy-terminal domain kinase activity
						209	GO:0006941	7.39265e-08	15	101	striated muscle contraction	209	GO:0036041	0.0073609	3	15	long-chain fatty acid binding
						210	GO:0001819	7.48034e-08	25	271	positive regulation of cytokine production	210	GO:0050998	0.0073609	3	15	nitric-oxide synthase binding
						211	GO:0015908	7.54849e-08	12	62	fatty acid transport	211	GO:0019825	0.00760615	5	45	oxygen binding
						212	GO:0009804	8.02238e-08	5	6	coumarin metabolic process	212	GO:0016747	0.00815121	10	149	transferase activity, transferring acyl groups other than amino-acyl groups
						213	GO:0009914	8.03929e-08	25	272	hormone transport	213	GO:0004029	0.00887723	3	16	aldehyde dehydrogenase (NAD) activity
						214	GO:0061061	8.23618e-08	34	460	muscle structure development	214	GO:0043566	0.00946725	13	225	structure-specific DNA binding
						215	GO:0009893	8.24436e-08	110	2586	positive regulation of metabolic process	215	GO:0003690	0.00984545	8	108	double-stranded DNA binding
						216	GO:0050796	8.60834e-08	17	132	regulation of insulin secretion	216	GO:0008131	0.0105396	2	6	primary amine oxidase activity
						217	GO:0035384	8.87163e-08	7	16	thioester biosynthetic process	217	GO:0016725	0.0105396	2	6	oxidoreductase activity, acting on CH or CH2 groups
						218	GO:0046321	8.87163e-08	7	16	positive regulation of fatty acid oxidation	218	GO:0070513	0.0105396	2	6	death domain binding
						219	GO:0071616	8.87163e-08	7	16	acyl-CoA biosynthetic process	219	GO:0016922	0.0105628	3	17	ligand-dependent nuclear receptor binding
						220	GO:0046883	8.8848e-08	22	217	regulation of hormone secretion	220	GO:0035173	0.0105628	3	17	histone kinase activity
						221	GO:0008284	9.6924e-08	43	673	positive regulation of cell proliferation	221	GO:0016829	0.0107031	9	132	lyase activity
						222	GO:0010628	1.06999e-07	68	1334	positive regulation of gene expression	222	GO:0070491	0.0108618	5	49	repressing transcription factor binding
						223	GO:0045923	1.07182e-07	9	32	positive regulation of fatty acid metabolic process	223	GO:0005158	0.0110491	4	32	insulin receptor binding
						224	GO:0032101	1.11274e-07	41	628	regulation of response to external stimulus	224	GO:0005179	0.0119499	7	90	hormone activity
						225	GO:0090276	1.12025e-07	19	167	regulation of peptide hormone secretion	225	GO:0004712	0.0123066	4	33	protein serine/threonine/tyrosine kinase activity
						226	GO:0043255	1.30933e-07	12	65	regulation of carbohydrate biosynthetic process	226	GO:0051721	0.0123066	4	33	protein phosphatase 2A binding
						227	GO:0045637	1.31898e-07	18	152	regulation of myeloid cell differentiation	227	GO:0090484	0.012421	3	18	drug transporter activity
						228	GO:0030072	1.35495e-07	21	204	peptide hormone secretion	228	GO:0004298	0.0144544	3	19	threonine-type endopeptidase activity
						229	GO:0010906	1.38288e-07	13	78	regulation of glucose metabolic process	229	GO:0070003	0.0144544	3	19	threonine-type peptidase activity
						230	GO:0032844	1.40414e-07	27	320	regulation of homeostatic process	230	GO:0016615	0.0144887	2	7	malate dehydrogenase activity
						231	GO:0005978	1.43921e-07	9	33	glycogen biosynthetic process	231	GO:0043559	0.0144887	2	7	insulin binding
						232	GO:0009250	1.43921e-07	9	33	glucan biosynthetic process	232	GO:0047429	0.0144887	2	7	nucleoside-triphosphate diphosphatase activity
						233	GO:0010869	1.47354e-07	7	17	regulation of receptor biosynthetic process	233	GO:0050542	0.0144887	2	7	icosanoid binding
						234	GO:0051384	1.56085e-07	22	224	response to glucocorticoid	234	GO:0050544	0.0144887	2	7	arachidonic acid binding
						235	GO:0048732	1.83851e-07	32	431	gland development	235	GO:1901567	0.0144887	2	7	fatty acid derivative binding
						236	GO:0072350	1.91145e-07	9	34	tricarboxylic acid metabolic process	236	GO:0044325	0.0149288	7	94	ion channel binding
						237	GO:0009888	2.07052e-07	70	1414	tissue development	237	GO:0019903	0.0161949	8	118	protein phosphatase binding
						238	GO:0032869	2.16497e-07	18	157	cellular response to insulin stimulus	238	GO:0008092	0.0162987	25	576	cytoskeletal protein binding
						239	GO:0060415	2.27005e-07	11	56	muscle tissue morphogenesis	239	GO:0001205	0.0166649	3	20	transcriptional activator activity, RNA polymerase II distal enhancer sequence-specific binding
						240	GO:0009813	2.35589e-07	7	18	flavonoid biosynthetic process	240	GO:0043027	0.0166649	3	20	cysteine-type endopeptidase inhibitor activity involved in apoptotic process
						241	GO:0045922	2.35589e-07	7	18	negative regulation of fatty acid metabolic process	241	GO:0003779	0.018172	13	245	actin binding
						242	GO:0002682	2.41634e-07	49	847	regulation of immune system process	242	GO:0001223	0.0189698	2	8	transcription coactivator binding
						243	GO:0048869	2.46489e-07	115	2800	cellular developmental process	243	GO:0001609	0.0189698	2	8	G-protein coupled adenosine receptor activity
						244	GO:0032940	2.47781e-07	43	696	secretion by cell	244	GO:0015245	0.0189698	2	8	fatty acid transporter activity
						245	GO:0048584	2.74405e-07	67	1339	positive regulation of response to stimulus	245	GO:0016208	0.0189698	2	8	AMP binding
						246	GO:0009698	2.74589e-07	5	7	phenylpropanoid metabolic process	246	GO:0019103	0.0189698	2	8	pyrimidine nucleotide binding
						247	GO:0071496	2.78816e-07	32	439	cellular response to external stimulus	247	GO:0032552	0.0189698	2	8	deoxyribonucleotide binding
						248	GO:0080134	2.85443e-07	52	930	regulation of response to stress	248	GO:0035174	0.0189698	2	8	histone serine kinase activity
						249	GO:0042127	2.87481e-07	61	1173	regulation of cell proliferation	249	GO:0042809	0.0189698	2	8	vitamin D receptor binding
						250	GO:0055008	2.97385e-07	10	46	cardiac muscle tissue morphogenesis	250	GO:0050543	0.0189698	2	8	icosatetraenoic acid binding
						251	GO:0006790	3.0542e-07	21	214	sulfur compound metabolic process	251	GO:0016779	0.0193529	7	99	nucleotidyltransferase activity
						252	GO:0006796	3.07128e-07	98	2269	phosphate-containing compound metabolic process	252	GO:0005501	0.0216221	3	22	retinoid binding
						253	GO:0006725	3.2246e-07	138	3580	cellular aromatic compound metabolic process	253	GO:0008307	0.0239508	2	9	structural constituent of muscle
						254	GO:0003205	3.36108e-07	15	113	cardiac chamber development	254	GO:0019855	0.0239508	2	9	calcium channel inhibitor activity
						255	GO:0008283	3.36985e-07	70	1432	cell proliferation	255	GO:0030955	0.0239508	2	9	potassium ion binding
						256	GO:0044707	3.40634e-07	184	5220	single-multicellular organism process	256	GO:0032036	0.0239508	2	9	myosin heavy chain binding
						257	GO:0097285	3.47249e-07	31	421	cell-type specific apoptotic process	257	GO:0034713	0.0239508	2	9	type I transforming growth factor beta receptor binding
						258	GO:0044057	3.47773e-07	30	399	regulation of system process	258	GO:0001078	0.0240407	6	81	transcriptional repressor activity, RNA polymerase II core promoter proximal region sequence-specific binding
						259	GO:0006351	3.48974e-07	91	2058	transcription, DNA-templated	259	GO:0045309	0.0243701	3	23	protein phosphorylated amino acid binding
						260	GO:0032501	3.58015e-07	188	5372	multicellular organismal process	260	GO:0003823	0.024398	5	60	antigen binding
						261	GO:0042063	3.88368e-07	22	236	gliogenesis	261	GO:0019838	0.0269816	7	106	growth factor binding
						262	GO:0051174	3.90025e-07	64	1267	regulation of phosphorus metabolic process	262	GO:0046875	0.0272975	3	24	ephrin receptor binding
						263	GO:0046483	4.14404e-07	137	3560	heterocycle metabolic process	263	GO:0000254	0.0275418	1	1	C-4 methylsterol oxidase activity
						264	GO:0010001	4.36363e-07	19	182	glial cell differentiation	264	GO:0001621	0.0275418	1	1	ADP receptor activity
						265	GO:0009755	4.49938e-07	13	86	hormone-mediated signaling pathway	265	GO:0003860	0.0275418	1	1	3-hydroxyisobutyryl-CoA hydrolase activity
						266	GO:0033500	4.70594e-07	20	201	carbohydrate homeostasis	266	GO:0004081	0.0275418	1	1	bis(5'-nucleosyl)-tetraphosphatase (asymmetrical) activity
						267	GO:0042593	4.70594e-07	20	201	glucose homeostasis	267	GO:0004085	0.0275418	1	1	butyryl-CoA dehydrogenase activity
						268	GO:0097659	4.86954e-07	91	2073	nucleic acid-templated transcription	268	GO:0004108	0.0275418	1	1	citrate (Si)-synthase activity
						269	GO:0006084	4.88411e-07	8	28	acetyl-CoA metabolic process	269	GO:0004170	0.0275418	1	1	dUTP diphosphatase activity
						270	GO:0070997	5.00033e-07	23	259	neuron death	270	GO:0004174	0.0275418	1	1	electron-transferring-flavoprotein dehydrogenase activity
						271	GO:0042325	5.2076e-07	57	1083	regulation of phosphorylation	271	GO:0004361	0.0275418	1	1	glutaryl-CoA dehydrogenase activity
						272	GO:0045893	5.30541e-07	58	1111	positive regulation of transcription, DNA-templated	272	GO:0004395	0.0275418	1	1	hexaprenyldihydroxybenzoate methyltransferase activity
						273	GO:1903508	5.30541e-07	58	1111	positive regulation of nucleic acid-templated transcription	273	GO:0004491	0.0275418	1	1	methylmalonate-semialdehyde dehydrogenase (acylating) activity
						274	GO:0060537	5.5889e-07	25	301	muscle tissue development	274	GO:0004506	0.0275418	1	1	squalene monooxygenase activity
						275	GO:0048644	5.6537e-07	11	61	muscle organ morphogenesis	275	GO:0004508	0.0275418	1	1	steroid 17-alpha-monooxygenase activity
						276	GO:0048519	5.7456e-07	126	3207	negative regulation of biological process	276	GO:0004611	0.0275418	1	1	phosphoenolpyruvate carboxykinase activity
						277	GO:1902680	5.80152e-07	58	1114	positive regulation of RNA biosynthetic process	277	GO:0004613	0.0275418	1	1	phosphoenolpyruvate carboxykinase (GTP) activity
						278	GO:0055086	5.89042e-07	36	547	nucleobase-containing small molecule metabolic process	278	GO:0004648	0.0275418	1	1	O-phospho-L-serine:2-oxoglutarate aminotransferase activity
						279	GO:0016310	5.96035e-07	76	1629	phosphorylation	279	GO:0004658	0.0275418	1	1	propionyl-CoA carboxylase activity
						280	GO:0031960	5.98161e-07	22	242	response to corticosteroid	280	GO:0004757	0.0275418	1	1	sepiapterin reductase activity
						281	GO:0090257	6.00361e-07	18	168	regulation of muscle system process	281	GO:0004913	0.0275418	1	1	interleukin-4 receptor activity
						282	GO:1901617	6.00361e-07	18	168	organic hydroxy compound biosynthetic process	282	GO:0004943	0.0275418	1	1	C3a anaphylatoxin receptor activity
						283	GO:0071345	6.40262e-07	31	433	cellular response to cytokine stimulus	283	GO:0005115	0.0275418	1	1	receptor tyrosine kinase-like orphan receptor binding
						284	GO:0090087	6.45708e-07	20	205	regulation of peptide transport	284	GO:0008169	0.0275418	1	1	C-methyltransferase activity
						285	GO:0006366	6.74005e-07	65	1315	transcription from RNA polymerase II promoter	285	GO:0008260	0.0275418	1	1	3-oxoacid CoA-transferase activity
						286	GO:0016125	6.76046e-07	13	89	sterol metabolic process	286	GO:0008410	0.0275418	1	1	CoA-transferase activity
						287	GO:0045598	6.76046e-07	13	89	regulation of fat cell differentiation	287	GO:0008425	0.0275418	1	1	2-polyprenyl-6-methoxy-1,4-benzoquinone methyltransferase activity
						288	GO:0000271	6.812e-07	10	50	polysaccharide biosynthetic process	288	GO:0008437	0.0275418	1	1	thyrotropin-releasing hormone activity
						289	GO:0071398	6.812e-07	10	50	cellular response to fatty acid	289	GO:0008458	0.0275418	1	1	carnitine O-octanoyltransferase activity
						290	GO:0046879	7.00795e-07	23	264	hormone secretion	290	GO:0008689	0.0275418	1	1	3-demethylubiquinone-9 3-O-methyltransferase activity
						291	GO:0032774	7.05701e-07	91	2090	RNA biosynthetic process	291	GO:0008796	0.0275418	1	1	bis(5'-nucleosyl)-tetraphosphatase activity
						292	GO:0071229	7.15792e-07	18	170	cellular response to acid chemical	292	GO:0010420	0.0275418	1	1	polyprenyldihydroxybenzoate methyltransferase activity
						293	GO:0009150	7.26659e-07	28	369	purine ribonucleotide metabolic process	293	GO:0016314	0.0275418	1	1	phosphatidylinositol-3,4,5-trisphosphate 3-phosphatase activity
						294	GO:0019220	7.44226e-07	63	1262	regulation of phosphate metabolic process	294	GO:0016402	0.0275418	1	1	pristanoyl-CoA oxidase activity
						295	GO:0032800	8.02905e-07	7	21	receptor biosynthetic process	295	GO:0016414	0.0275418	1	1	O-octanoyltransferase activity
						296	GO:0043401	8.27379e-07	10	51	steroid hormone mediated signaling pathway	296	GO:0016649	0.0275418	1	1	oxidoreductase activity, acting on the CH-NH group of donors, quinone or similar compound as acceptor
						297	GO:0014706	8.39446e-07	24	287	striated muscle tissue development	297	GO:0016711	0.0275418	1	1	flavonoid 3'-monooxygenase activity
						298	GO:0072524	8.86357e-07	14	106	pyridine-containing compound metabolic process	298	GO:0016937	0.0275418	1	1	short-branched-chain-acyl-CoA dehydrogenase activity
						299	GO:1901214	9.4134e-07	21	229	regulation of neuron death	299	GO:0017188	0.0275418	1	1	aspartate N-acetyltransferase activity
						300	GO:0034637	1.00024e-06	10	52	cellular carbohydrate biosynthetic process	300	GO:0018454	0.0275418	1	1	acetoacetyl-CoA reductase activity
						301	GO:0051051	1.0035e-06	28	375	negative regulation of transport	301	GO:0018478	0.0275418	1	1	malonate-semialdehyde dehydrogenase (acetylating) activity
						302	GO:0006357	1.02163e-06	64	1302	regulation of transcription from RNA polymerase II promoter	302	GO:0019862	0.0275418	1	1	IgA binding
						303	GO:0045944	1.0386e-06	46	811	positive regulation of transcription from RNA polymerase II promoter	303	GO:0019975	0.0275418	1	1	interleukin-17 binding
						304	GO:0006163	1.23908e-06	28	379	purine nucleotide metabolic process	304	GO:0030184	0.0275418	1	1	nitric oxide transmembrane transporter activity
						305	GO:0030073	1.27655e-06	17	159	insulin secretion	305	GO:0030273	0.0275418	1	1	melanin-concentrating hormone receptor activity
						306	GO:0003206	1.28367e-06	13	94	cardiac chamber morphogenesis	306	GO:0030580	0.0275418	1	1	quinone cofactor methyltransferase activity
						307	GO:0015909	1.34437e-06	9	42	long-chain fatty acid transport	307	GO:0031626	0.0275418	1	1	beta-endorphin binding
						308	GO:0017144	1.34437e-06	9	42	drug metabolic process	308	GO:0031707	0.0275418	1	1	endothelin A receptor binding
						309	GO:0033002	1.394e-06	17	160	muscle cell proliferation	309	GO:0031895	0.0275418	1	1	V1B vasopressin receptor binding
						310	GO:0006096	1.44261e-06	10	54	glycolytic process	310	GO:0031997	0.0275418	1	1	N-terminal myristoylation domain binding
						311	GO:0055094	1.47558e-06	6	15	response to lipoprotein particle	311	GO:0033695	0.0275418	1	1	oxidoreductase activity, acting on CH or CH2 groups, quinone or similar compound as acceptor
						312	GO:0071380	1.47558e-06	6	15	cellular response to prostaglandin E stimulus	312	GO:0033783	0.0275418	1	1	25-hydroxycholesterol 7alpha-hydroxylase activity
						313	GO:0071542	1.47558e-06	6	15	dopaminergic neuron differentiation	313	GO:0033791	0.0275418	1	1	3alpha,7alpha,12alpha-trihydroxy-5beta-cholestanoyl-CoA 24-hydroxylase activity
						314	GO:0009259	1.52482e-06	28	383	ribonucleotide metabolic process	314	GO:0033989	0.0275418	1	1	3alpha,7alpha,12alpha-trihydroxy-5beta-cholest-24-enoyl-CoA hydratase activity
						315	GO:0003007	1.5276e-06	18	179	heart morphogenesis	315	GO:0034875	0.0275418	1	1	caffeine oxidase activity
						316	GO:0015833	1.54886e-06	22	256	peptide transport	316	GO:0035379	0.0275418	1	1	carbon dioxide transmembrane transporter activity
						317	GO:0051094	1.55689e-06	52	983	positive regulation of developmental process	317	GO:0035642	0.0275418	1	1	histone methyltransferase activity (H3-R17 specific)
						318	GO:0006733	1.56184e-06	14	111	oxidoreduction coenzyme metabolic process	318	GO:0035757	0.0275418	1	1	chemokine (C-C motif) ligand 19 binding
						319	GO:0051047	1.63383e-06	25	319	positive regulation of secretion	319	GO:0035758	0.0275418	1	1	chemokine (C-C motif) ligand 21 binding
						320	GO:0051254	1.63754e-06	58	1150	positive regulation of RNA metabolic process	320	GO:0035800	0.0275418	1	1	deubiquitinase activator activity
						321	GO:0033692	1.66046e-06	9	43	cellular polysaccharide biosynthetic process	321	GO:0036220	0.0275418	1	1	ITP diphosphatase activity
						322	GO:0006757	1.72167e-06	10	55	ATP generation from ADP	322	GO:0036222	0.0275418	1	1	XTP diphosphatase activity
						323	GO:0060284	1.79668e-06	41	698	regulation of cell development	323	GO:0036440	0.0275418	1	1	citrate synthase activity
						324	GO:0046683	1.89478e-06	16	146	response to organophosphorus	324	GO:0038117	0.0275418	1	1	C-C motif chemokine 19 receptor activity
						325	GO:0023051	1.91355e-06	88	2044	regulation of signaling	325	GO:0038121	0.0275418	1	1	C-C motif chemokine 21 receptor activity
						326	GO:0031324	1.93836e-06	74	1619	negative regulation of cellular metabolic process	326	GO:0042163	0.0275418	1	1	interleukin-12 beta subunit binding
						327	GO:0031323	2.00441e-06	141	3790	regulation of cellular metabolic process	327	GO:0042556	0.0275418	1	1	eukaryotic elongation factor-2 kinase regulator activity
						328	GO:1903507	2.03299e-06	46	831	negative regulation of nucleic acid-templated transcription	328	GO:0042557	0.0275418	1	1	eukaryotic elongation factor-2 kinase activator activity
						329	GO:0035094	2.03603e-06	11	69	response to nicotine	329	GO:0044594	0.0275418	1	1	17-beta-hydroxysteroid dehydrogenase (NAD+) activity
						330	GO:0005977	2.0466e-06	10	56	glycogen metabolic process	330	GO:0045513	0.0275418	1	1	interleukin-27 binding
						331	GO:0006073	2.0466e-06	10	56	cellular glucan metabolic process	331	GO:0046554	0.0275418	1	1	malate dehydrogenase (NADP+) activity
						332	GO:0044042	2.0466e-06	10	56	glucan metabolic process	332	GO:0046577	0.0275418	1	1	long-chain-alcohol oxidase activity
						333	GO:1901215	2.0752e-06	16	147	negative regulation of neuron death	333	GO:0047015	0.0275418	1	1	3-hydroxy-2-methylbutyryl-CoA dehydrogenase activity
						334	GO:0006753	2.1062e-06	33	505	nucleoside phosphate metabolic process	334	GO:0047442	0.0275418	1	1	17-alpha-hydroxyprogesterone aldolase activity
						335	GO:0010556	2.15549e-06	98	2364	regulation of macromolecule biosynthetic process	335	GO:0047704	0.0275418	1	1	bile-salt sulfotransferase activity
						336	GO:0006461	2.18632e-06	50	940	protein complex assembly	336	GO:0047988	0.0275418	1	1	hydroxyacid-oxoacid transhydrogenase activity
						337	GO:0070271	2.18632e-06	50	940	protein complex biogenesis	337	GO:0050061	0.0275418	1	1	long-chain-aldehyde dehydrogenase activity
						338	GO:0007166	2.25239e-06	72	1566	cell surface receptor signaling pathway	338	GO:0050197	0.0275418	1	1	phytanate-CoA ligase activity
						339	GO:1903706	2.2769e-06	22	262	regulation of hemopoiesis	339	GO:0051717	0.0275418	1	1	inositol-1,3,4,5-tetrakisphosphate 3-phosphatase activity
						340	GO:0000302	2.31176e-06	19	203	response to reactive oxygen species	340	GO:0051800	0.0275418	1	1	phosphatidylinositol-3,4-bisphosphate 3-phosphatase activity
						341	GO:0019362	2.33666e-06	13	99	pyridine nucleotide metabolic process	341	GO:0052814	0.0275418	1	1	medium-chain-aldehyde dehydrogenase activity
						342	GO:0046496	2.33666e-06	13	99	nicotinamide nucleotide metabolic process	342	GO:0061542	0.0275418	1	1	3-demethylubiquinone-n 3-O-methyltransferase activity
						343	GO:0019693	2.40325e-06	28	392	ribose phosphate metabolic process	343	GO:0061598	0.0275418	1	1	molybdopterin adenylyltransferase activity
						344	GO:0055010	2.47834e-06	8	34	ventricular cardiac muscle tissue morphogenesis	344	GO:0061599	0.0275418	1	1	molybdopterin molybdotransferase activity
						345	GO:0010871	2.51805e-06	4	5	negative regulation of receptor biosynthetic process	345	GO:0070251	0.0275418	1	1	pristanate-CoA ligase activity
						346	GO:2000112	2.63149e-06	95	2279	regulation of cellular macromolecule biosynthetic process	346	GO:0070892	0.0275418	1	1	lipoteichoic acid receptor activity
						347	GO:0008203	2.64286e-06	12	85	cholesterol metabolic process	347	GO:0071164	0.0275418	1	1	RNA trimethylguanosine synthase activity
						348	GO:0044763	2.68672e-06	269	8801	single-organism cellular process	348	GO:0086060	0.0275418	1	1	voltage-gated sodium channel activity involved in AV node cell action potential
						349	GO:0030855	2.94348e-06	30	442	epithelial cell differentiation	349	GO:0086061	0.0275418	1	1	voltage-gated sodium channel activity involved in bundle of His cell action potential
						350	GO:0009132	2.99847e-06	12	86	nucleoside diphosphate metabolic process	350	GO:0086063	0.0275418	1	1	voltage-gated sodium channel activity involved in SA node cell action potential
						351	GO:1902679	2.99996e-06	46	843	negative regulation of RNA biosynthetic process	351	GO:0090554	0.0275418	1	1	phosphatidylcholine-translocating ATPase activity
						352	GO:0001525	3.01422e-06	25	330	angiogenesis	352	GO:1990763	0.0275418	1	1	arrestin family protein binding
						353	GO:0080090	3.01504e-06	137	3677	regulation of primary metabolic process	353	GO:0016860	0.0277874	4	42	intramolecular oxidoreductase activity
						354	GO:0016051	3.05111e-06	15	134	carbohydrate biosynthetic process	354	GO:0050321	0.029401	2	10	tau-protein kinase activity
						355	GO:0055098	3.08202e-06	5	10	response to low-density lipoprotein particle	355	GO:0019840	0.0304037	3	25	isoprenoid binding
						356	GO:0031018	3.13821e-06	8	35	endocrine pancreas development	356	GO:0051219	0.0311967	5	64	phosphoprotein binding
						357	GO:0051196	3.13821e-06	8	35	regulation of coenzyme metabolic process	357	GO:0003676	0.0322405	83	2504	nucleic acid binding
						358	GO:0060048	3.1401e-06	11	72	cardiac muscle contraction	358	GO:0017046	0.0323029	4	44	peptide hormone binding
						359	GO:0045892	3.25005e-06	45	819	negative regulation of transcription, DNA-templated	359	GO:0005126	0.0347441	11	214	cytokine receptor binding
						360	GO:0060548	3.30869e-06	42	741	negative regulation of cell death	360	GO:0004467	0.0352909	2	11	long-chain fatty acid-CoA ligase activity
						361	GO:0030099	3.33233e-06	23	289	myeloid cell differentiation	361	GO:0004745	0.0352909	2	11	retinol dehydrogenase activity
						362	GO:1902652	3.39561e-06	12	87	secondary alcohol metabolic process	362	GO:0031996	0.0352909	2	11	thioesterase binding
						363	GO:0001676	3.60975e-06	11	73	long-chain fatty acid metabolic process	363	GO:0016758	0.0396675	8	140	transferase activity, transferring hexosyl groups
						364	GO:0006694	3.62022e-06	14	119	steroid biosynthetic process	364	GO:0001102	0.0407833	3	28	RNA polymerase II activating transcription factor binding
						365	GO:0009890	3.7115e-06	53	1040	negative regulation of biosynthetic process	365	GO:0001105	0.0407833	3	28	RNA polymerase II transcription coactivator activity
						366	GO:0042886	3.73265e-06	22	270	amide transport	366	GO:0043028	0.0407833	3	28	cysteine-type endopeptidase regulator activity involved in apoptotic process
						367	GO:0034097	3.7642e-06	34	543	response to cytokine	367	GO:0016493	0.0415924	2	12	C-C chemokine receptor activity
						368	GO:0046031	3.93966e-06	10	60	ADP metabolic process	368	GO:0019956	0.0415924	2	12	chemokine binding
						369	GO:0051193	3.94135e-06	8	36	regulation of cofactor metabolic process	369	GO:0042562	0.0434324	5	70	hormone binding
						370	GO:0006110	4.04498e-06	7	26	regulation of glycolytic process	370	GO:0016301	0.0441631	26	664	kinase activity
						371	GO:0051961	4.10249e-06	19	211	negative regulation of nervous system development	371	GO:0005246	0.044591	3	29	calcium channel regulator activity
						372	GO:0030522	4.10675e-06	17	173	intracellular receptor signaling pathway	372	GO:0016874	0.0458308	11	224	ligase activity
						373	GO:0051253	4.14332e-06	47	880	negative regulation of RNA metabolic process	373	GO:0098772	0.047727	30	794	molecular function regulator
						374	GO:0051704	4.15705e-06	66	1415	multi-organism process	374	GO:0005161	0.0482784	2	13	platelet-derived growth factor receptor binding
						375	GO:0043066	4.24673e-06	39	671	negative regulation of apoptotic process	375	GO:0005165	0.0482784	2	13	neurotrophin receptor binding
						376	GO:0031327	4.48332e-06	52	1019	negative regulation of cellular biosynthetic process	376	GO:0015645	0.0482784	2	13	fatty acid ligase activity
						377	GO:0045833	4.60129e-06	10	61	negative regulation of lipid metabolic process	377	GO:0016641	0.0482784	2	13	oxidoreductase activity, acting on the CH-NH2 group of donors, oxygen as acceptor
						378	GO:0010562	4.62043e-06	45	830	positive regulation of phosphorus metabolic process	378	GO:0017110	0.0482784	2	13	nucleoside-diphosphatase activity
						379	GO:0045937	4.62043e-06	45	830	positive regulation of phosphate metabolic process	379	GO:0050431	0.0482784	2	13	transforming growth factor beta binding
						380	GO:0006066	4.66416e-06	21	253	alcohol metabolic process	380	GO:0008374	0.0485689	3	30	O-acyltransferase activity
						381	GO:0005976	4.73654e-06	11	75	polysaccharide metabolic process	381	GO:0001948	0.0490637	6	96	glycoprotein binding
						382	GO:0006468	4.97394e-06	64	1364	protein phosphorylation
						383	GO:0003309	5.1113e-06	6	18	type B pancreatic cell differentiation
						384	GO:0006112	5.35711e-06	10	62	energy reserve metabolic process
						385	GO:1901292	5.40716e-06	11	76	nucleoside phosphate catabolic process
						386	GO:0070542	5.48655e-06	12	91	response to fatty acid
						387	GO:0043069	5.82953e-06	39	680	negative regulation of programmed cell death
						388	GO:0032386	5.8902e-06	29	434	regulation of intracellular transport
						389	GO:0001503	5.99267e-06	24	321	ossification
						390	GO:0050896	6.06051e-06	207	6284	response to stimulus
						391	GO:0009118	6.07796e-06	8	38	regulation of nucleoside metabolic process
						392	GO:1903578	6.07796e-06	8	38	regulation of ATP metabolic process
						393	GO:0010558	6.16211e-06	50	975	negative regulation of macromolecule biosynthetic process
						394	GO:0001568	6.27148e-06	30	459	blood vessel development
						395	GO:0012501	6.36098e-06	63	1345	programmed cell death
						396	GO:0009887	6.49169e-06	41	735	organ morphogenesis
						397	GO:0040007	6.71027e-06	41	736	growth
						398	GO:0030811	6.9515e-06	7	28	regulation of nucleotide catabolic process
						399	GO:0000122	7.06303e-06	34	559	negative regulation of transcription from RNA polymerase II promoter
						400	GO:0045934	7.30762e-06	50	981	negative regulation of nucleobase-containing compound metabolic process
						401	GO:0042908	7.3937e-06	4	6	xenobiotic transport
						402	GO:0050879	7.46944e-06	8	39	multicellular organismal movement
						403	GO:0050881	7.46944e-06	8	39	musculoskeletal movement
						404	GO:0015718	7.68205e-06	13	110	monocarboxylic acid transport
						405	GO:0006915	7.74233e-06	62	1324	apoptotic process
						406	GO:0006937	7.81513e-06	14	127	regulation of muscle contraction
						407	GO:0006355	7.83322e-06	85	2020	regulation of transcription, DNA-templated
						408	GO:0009743	7.91233e-06	20	241	response to carbohydrate
						409	GO:0060322	8.05165e-06	37	638	head development
						410	GO:2000113	8.19318e-06	48	930	negative regulation of cellular macromolecule biosynthetic process
						411	GO:0009135	8.30482e-06	10	65	purine nucleoside diphosphate metabolic process
						412	GO:0009179	8.30482e-06	10	65	purine ribonucleoside diphosphate metabolic process
						413	GO:0045638	8.30482e-06	10	65	negative regulation of myeloid cell differentiation
						414	GO:0009617	8.37938e-06	29	442	response to bacterium
						415	GO:0043270	8.60188e-06	19	222	positive regulation of ion transport
						416	GO:0003208	8.75629e-06	9	52	cardiac ventricle morphogenesis
						417	GO:0009607	8.79297e-06	39	692	response to biotic stimulus
						418	GO:0019637	8.89125e-06	42	771	organophosphate metabolic process
						419	GO:0031000	8.95371e-06	7	29	response to caffeine
						420	GO:0042737	8.95371e-06	7	29	drug catabolic process
						421	GO:0042738	8.95371e-06	7	29	exogenous drug catabolic process
						422	GO:0019219	9.359e-06	96	2378	regulation of nucleobase-containing compound metabolic process
						423	GO:0051707	9.3696e-06	38	668	response to other organism
						424	GO:0044264	9.55775e-06	10	66	cellular polysaccharide metabolic process
						425	GO:0001889	9.62121e-06	15	147	liver development
						426	GO:0051171	9.86969e-06	102	2575	regulation of nitrogen compound metabolic process
						427	GO:0043207	1.00323e-05	38	670	response to external biotic stimulus
						428	GO:0034754	1.01565e-05	11	81	cellular hormone metabolic process
						429	GO:0071379	1.01969e-05	6	20	cellular response to prostaglandin stimulus
						430	GO:0072521	1.02424e-05	28	423	purine-containing compound metabolic process
						431	GO:0009966	1.02521e-05	76	1755	regulation of signal transduction
						432	GO:0033273	1.02598e-05	14	130	response to vitamin
						433	GO:1903506	1.04995e-05	85	2035	regulation of nucleic acid-templated transcription
						434	GO:0002683	1.05335e-05	22	288	negative regulation of immune system process
						435	GO:0009611	1.06365e-05	35	595	response to wounding
						436	GO:1900542	1.09184e-05	16	167	regulation of purine nucleotide metabolic process
						437	GO:0009166	1.09705e-05	10	67	nucleotide catabolic process
						438	GO:1903409	1.09705e-05	10	67	reactive oxygen species biosynthetic process
						439	GO:0003229	1.10696e-05	8	41	ventricular cardiac muscle tissue development
						440	GO:0048585	1.13323e-05	49	969	negative regulation of response to stimulus
						441	GO:0061008	1.1342e-05	15	149	hepaticobiliary system development
						442	GO:1903531	1.1342e-05	15	149	negative regulation of secretion by cell
						443	GO:0009117	1.21197e-05	31	499	nucleotide metabolic process
						444	GO:2001141	1.22487e-05	85	2043	regulation of RNA biosynthetic process
						445	GO:0071705	1.24184e-05	33	549	nitrogen compound transport
						446	GO:0009185	1.25597e-05	10	68	ribonucleoside diphosphate metabolic process
						447	GO:0051649	1.28596e-05	76	1766	establishment of localization in cell
						448	GO:0008219	1.2887e-05	65	1434	cell death
						449	GO:0016265	1.2887e-05	65	1434	death
						450	GO:0010647	1.29831e-05	55	1143	positive regulation of cell communication
						451	GO:0031668	1.3185e-05	25	359	cellular response to extracellular stimulus
						452	GO:0015758	1.32648e-05	12	99	glucose transport
						453	GO:0031100	1.32648e-05	12	99	organ regeneration
						454	GO:0009266	1.33309e-05	15	151	response to temperature stimulus
						455	GO:0009141	1.34445e-05	17	189	nucleoside triphosphate metabolic process
						456	GO:0008643	1.37961e-05	13	116	carbohydrate transport
						457	GO:0001944	1.38642e-05	30	478	vasculature development
						458	GO:0035883	1.39544e-05	6	21	enteroendocrine cell differentiation
						459	GO:0006165	1.43434e-05	10	69	nucleoside diphosphate phosphorylation
						460	GO:0048511	1.45609e-05	23	316	rhythmic process
						461	GO:0014733	1.47243e-05	5	13	regulation of skeletal muscle adaptation
						462	GO:0044765	1.50833e-05	104	2665	single-organism transport
						463	GO:0009409	1.60315e-05	8	43	response to cold
						464	GO:0042692	1.62018e-05	22	296	muscle cell differentiation
						465	GO:0008645	1.63043e-05	12	101	hexose transport
						466	GO:0007420	1.63127e-05	35	607	brain development
						467	GO:0007399	1.63504e-05	71	1625	nervous system development
						468	GO:0043502	1.64058e-05	9	56	regulation of muscle adaptation
						469	GO:0051591	1.66219e-05	13	118	response to cAMP
						470	GO:0006140	1.70519e-05	16	173	regulation of nucleotide metabolic process
						471	GO:1903522	1.76763e-05	18	213	regulation of blood circulation
						472	GO:0009749	1.76953e-05	17	193	response to glucose
						473	GO:0048608	1.77436e-05	27	412	reproductive structure development
						474	GO:0010468	1.782e-05	100	2544	regulation of gene expression
						475	GO:0015749	1.804e-05	12	102	monosaccharide transport
						476	GO:0065009	1.81455e-05	80	1907	regulation of molecular function
						477	GO:0060047	1.82581e-05	15	155	heart contraction
						478	GO:0009892	1.85459e-05	77	1815	negative regulation of metabolic process
						479	GO:0006334	1.85731e-05	10	71	nucleosome assembly
						480	GO:0034284	1.88361e-05	18	214	response to monosaccharide
						481	GO:0050768	1.89296e-05	17	194	negative regulation of neurogenesis
						482	GO:0023056	1.92142e-05	54	1130	positive regulation of signaling
						483	GO:0046949	1.93031e-05	3	3	fatty-acyl-CoA biosynthetic process
						484	GO:0051247	1.96988e-05	54	1131	positive regulation of protein metabolic process
						485	GO:0003015	1.97174e-05	15	156	heart process
						486	GO:0048646	2.06077e-05	45	880	anatomical structure formation involved in morphogenesis
						487	GO:0061458	2.10712e-05	27	416	reproductive system development
						488	GO:0045597	2.11879e-05	39	719	positive regulation of cell differentiation
						489	GO:0035270	2.18127e-05	13	121	endocrine system development
						490	GO:0044070	2.18127e-05	13	121	regulation of anion transport
						491	GO:0046890	2.18127e-05	13	121	regulation of lipid biosynthetic process
						492	GO:0045913	2.1997e-05	9	58	positive regulation of carbohydrate metabolic process
						493	GO:0034694	2.23424e-05	7	33	response to prostaglandin
						494	GO:0071361	2.24013e-05	5	14	cellular response to ethanol
						495	GO:0042594	2.28298e-05	23	325	response to starvation
						496	GO:0048871	2.41477e-05	20	260	multicellular organismal homeostasis
						497	GO:0010721	2.44865e-05	19	239	negative regulation of cell development
						498	GO:0032104	2.47338e-05	15	159	regulation of response to extracellular stimulus
						499	GO:0032107	2.47338e-05	15	159	regulation of response to nutrient levels
						500	GO:0051172	2.57212e-05	51	1056	negative regulation of nitrogen compound metabolic process
						501	GO:0048468	2.6009e-05	67	1526	cell development
						502	GO:0043524	2.60164e-05	13	123	negative regulation of neuron apoptotic process
						503	GO:0042327	2.63548e-05	39	726	positive regulation of phosphorylation
						504	GO:0006094	2.68932e-05	8	46	gluconeogenesis
						505	GO:0007517	2.69671e-05	20	262	muscle organ development
						506	GO:0015031	2.84216e-05	57	1233	protein transport
						507	GO:0019222	2.85093e-05	151	4318	regulation of metabolic process
						508	GO:0048514	2.934e-05	26	400	blood vessel morphogenesis
						509	GO:0009746	2.99414e-05	17	201	response to hexose
						510	GO:0050776	3.06182e-05	26	401	regulation of immune response
						511	GO:0014031	3.09124e-05	13	125	mesenchymal cell development
						512	GO:1901564	3.14093e-05	67	1535	organonitrogen compound metabolic process
						513	GO:0010677	3.23306e-05	6	24	negative regulation of cellular carbohydrate metabolic process
						514	GO:0034695	3.23306e-05	6	24	response to prostaglandin E
						515	GO:0046322	3.30556e-05	4	8	negative regulation of fatty acid oxidation
						516	GO:0051791	3.30556e-05	4	8	medium-chain fatty acid metabolic process
						517	GO:0051222	3.34292e-05	24	356	positive regulation of protein transport
						518	GO:0043470	3.35809e-05	7	35	regulation of carbohydrate catabolic process
						519	GO:0043471	3.35809e-05	7	35	regulation of cellular carbohydrate catabolic process
						520	GO:0010942	3.38561e-05	30	501	positive regulation of cell death
						521	GO:0044271	3.44399e-05	111	2948	cellular nitrogen compound biosynthetic process
						522	GO:0033559	3.46219e-05	11	92	unsaturated fatty acid metabolic process
						523	GO:0009205	3.56261e-05	15	164	purine ribonucleoside triphosphate metabolic process
						524	GO:0010676	3.71157e-05	8	48	positive regulation of cellular carbohydrate metabolic process
						525	GO:0014032	3.71157e-05	8	48	neural crest cell development
						526	GO:2000648	3.81329e-05	9	62	positive regulation of stem cell proliferation
						527	GO:0002064	3.82523e-05	15	165	epithelial cell development
						528	GO:0007623	3.91029e-05	16	185	circadian rhythm
						529	GO:0023061	4.00067e-05	24	360	signal release
						530	GO:0010765	4.07353e-05	7	36	positive regulation of sodium ion transport
						531	GO:0051402	4.09753e-05	17	206	neuron apoptotic process
						532	GO:0042981	4.25716e-05	52	1105	regulation of apoptotic process
						533	GO:0006352	4.28627e-05	10	78	DNA-templated transcription, initiation
						534	GO:0010634	4.28627e-05	10	78	positive regulation of epithelial cell migration
						535	GO:0048520	4.3169e-05	13	129	positive regulation of behavior
						536	GO:0010605	4.36392e-05	69	1612	negative regulation of macromolecule metabolic process
						537	GO:0045665	4.47136e-05	14	148	negative regulation of neuron differentiation
						538	GO:0051146	4.63118e-05	17	208	striated muscle cell differentiation
						539	GO:0002068	4.67534e-05	5	16	glandular epithelial cell development
						540	GO:0031998	4.67534e-05	5	16	regulation of fatty acid beta-oxidation
						541	GO:0048864	4.68255e-05	13	130	stem cell development
						542	GO:0043523	4.75534e-05	16	188	regulation of neuron apoptotic process
						543	GO:0072593	4.75534e-05	16	188	reactive oxygen species metabolic process
						544	GO:0046939	4.79238e-05	10	79	nucleotide phosphorylation
						545	GO:0043269	4.90038e-05	29	486	regulation of ion transport
						546	GO:0048863	4.92038e-05	17	209	stem cell differentiation
						547	GO:0046889	4.93848e-05	9	64	positive regulation of lipid biosynthetic process
						548	GO:0051289	4.93848e-05	9	64	protein homotetramerization
						549	GO:0019319	5.03969e-05	8	50	hexose biosynthetic process
						550	GO:1903707	5.16308e-05	11	96	negative regulation of hemopoiesis
						551	GO:0060429	5.2577e-05	42	831	epithelium development
						552	GO:1903532	5.26939e-05	21	297	positive regulation of secretion by cell
						553	GO:0006111	5.28468e-05	6	26	regulation of gluconeogenesis
						554	GO:0009108	5.34859e-05	10	80	coenzyme biosynthetic process
						555	GO:0009653	5.39843e-05	77	1871	anatomical structure morphogenesis
						556	GO:0009199	5.41074e-05	15	170	ribonucleoside triphosphate metabolic process
						557	GO:0080135	5.44071e-05	30	514	regulation of cellular response to stress
						558	GO:0046034	5.58052e-05	14	151	ATP metabolic process
						559	GO:0003006	5.6209e-05	32	566	developmental process involved in reproduction
						560	GO:0043067	5.6649e-05	52	1117	regulation of programmed cell death
						561	GO:0051246	5.76417e-05	78	1906	regulation of protein metabolic process
						562	GO:0009144	5.78934e-05	15	171	purine nucleoside triphosphate metabolic process
						563	GO:0045765	5.78934e-05	15	171	regulation of angiogenesis
						564	GO:0051048	5.78934e-05	15	171	negative regulation of secretion
						565	GO:1903649	5.80456e-05	23	345	regulation of cytoplasmic transport
						566	GO:0014883	5.82395e-05	4	9	transition between fast and slow fiber
						567	GO:0009894	6.01236e-05	32	568	regulation of catabolic process
						568	GO:0060255	6.15383e-05	131	3670	regulation of macromolecule metabolic process
						569	GO:0051252	6.16764e-05	85	2132	regulation of RNA metabolic process
						570	GO:0050714	6.19098e-05	15	172	positive regulation of protein secretion
						571	GO:0001932	6.24487e-05	48	1006	regulation of protein phosphorylation
						572	GO:0031016	6.33178e-05	9	66	pancreas development
						573	GO:0040008	6.34006e-05	28	468	regulation of growth
						574	GO:0048762	6.42858e-05	13	134	mesenchymal cell differentiation
						575	GO:0043065	6.5801e-05	28	469	positive regulation of apoptotic process
						576	GO:0031497	6.62741e-05	10	82	chromatin assembly
						577	GO:0014033	6.74187e-05	8	52	neural crest cell differentiation
						578	GO:0031401	6.90417e-05	42	841	positive regulation of protein modification process
						579	GO:0009123	6.94121e-05	16	194	nucleoside monophosphate metabolic process
						580	GO:0016126	7.00374e-05	7	39	sterol biosynthetic process
						581	GO:0060485	7.06817e-05	15	174	mesenchyme development
						582	GO:1990267	7.42905e-05	14	155	response to transition metal nanoparticle
						583	GO:0009612	7.43253e-05	17	216	response to mechanical stimulus
						584	GO:0031099	7.84454e-05	16	196	regeneration
						585	GO:0043068	7.90774e-05	28	474	positive regulation of programmed cell death
						586	GO:0071822	7.91813e-05	54	1190	protein complex subunit organization
						587	GO:0043500	8.04226e-05	9	68	muscle adaptation
						588	GO:0031399	8.14236e-05	57	1280	regulation of protein modification process
						589	GO:0048709	8.1574e-05	10	84	oligodendrocyte differentiation
						590	GO:0032885	8.26405e-05	6	28	regulation of polysaccharide biosynthetic process
						591	GO:0065003	8.59084e-05	52	1135	macromolecular complex assembly
						592	GO:0022414	8.6098e-05	46	962	reproductive process
						593	GO:0045979	8.77315e-05	5	18	positive regulation of nucleoside metabolic process
						594	GO:1903580	8.77315e-05	5	18	positive regulation of ATP metabolic process
						595	GO:0046364	8.89643e-05	8	54	monosaccharide biosynthetic process
						596	GO:0051960	9.02332e-05	34	633	regulation of nervous system development
						597	GO:0006690	9.02848e-05	10	85	icosanoid metabolic process
						598	GO:1901568	9.02848e-05	10	85	fatty acid derivative metabolic process
						599	GO:0043112	9.14458e-05	12	120	receptor metabolic process
						600	GO:0046434	9.14458e-05	12	120	organophosphate catabolic process
						601	GO:0071453	9.14458e-05	12	120	cellular response to oxygen levels
						602	GO:0016241	9.38518e-05	13	139	regulation of macroautophagy
						603	GO:0042445	9.38518e-05	13	139	hormone metabolic process
						604	GO:0010941	9.45346e-05	54	1198	regulation of cell death
						605	GO:0009437	9.50111e-05	4	10	carnitine metabolic process
						606	GO:0050665	9.50111e-05	4	10	hydrogen peroxide biosynthetic process
						607	GO:0051923	9.50111e-05	4	10	sulfation
						608	GO:0033554	9.68153e-05	59	1348	cellular response to stress
						609	GO:0050767	9.85733e-05	31	557	regulation of neurogenesis
						610	GO:0045981	9.88212e-05	11	103	positive regulation of nucleotide metabolic process
						611	GO:1900544	9.88212e-05	11	103	positive regulation of purine nucleotide metabolic process
						612	GO:0010629	9.91971e-05	49	1054	negative regulation of gene expression
						613	GO:0010907	0.000101863	6	29	positive regulation of glucose metabolic process
						614	GO:1903792	0.000101863	6	29	negative regulation of anion transport
						615	GO:0018105	0.000105686	16	201	peptidyl-serine phosphorylation
						616	GO:0071456	0.000107907	11	104	cellular response to hypoxia
						617	GO:0006139	0.000108001	123	3434	nucleobase-containing compound metabolic process
						618	GO:0097306	0.000108619	13	141	cellular response to alcohol
						619	GO:0045184	0.000114318	58	1326	establishment of protein localization
						620	GO:0031669	0.000114354	22	337	cellular response to nutrient levels
						621	GO:0019748	0.00011464	7	42	secondary metabolic process
						622	GO:0019373	0.000116456	5	19	epoxygenase P450 pathway
						623	GO:0051224	0.000119652	14	162	negative regulation of protein transport
						624	GO:0044724	0.000121295	10	88	single-organism carbohydrate catabolic process
						625	GO:0006807	0.000121731	146	4249	nitrogen compound metabolic process
						626	GO:0008361	0.000125353	13	143	regulation of cell size
						627	GO:0050795	0.000125732	16	204	regulation of behavior
						628	GO:0006323	0.000128234	11	106	DNA packaging
						629	GO:0045766	0.000128234	11	106	positive regulation of angiogenesis
						630	GO:0007610	0.000128591	33	618	behavior
						631	GO:0044702	0.000129401	42	865	single organism reproductive process
						632	GO:0009967	0.000130121	46	979	positive regulation of signal transduction
						633	GO:0010828	0.000133814	7	43	positive regulation of glucose transport
						634	GO:0035265	0.000135561	12	125	organ growth
						635	GO:0007167	0.000138977	32	594	enzyme linked receptor protein signaling pathway
						636	GO:0065004	0.000139563	11	107	protein-DNA complex assembly
						637	GO:0006107	0.000146146	4	11	oxaloacetate metabolic process
						638	GO:0010885	0.000146146	4	11	regulation of cholesterol storage
						639	GO:0045725	0.000146146	4	11	positive regulation of glycogen biosynthetic process
						640	GO:0034728	0.000146618	10	90	nucleosome organization
						641	GO:0042752	0.000146618	10	90	regulation of circadian rhythm
						642	GO:1901342	0.00014988	15	186	regulation of vasculature development
						643	GO:0003009	0.000150894	6	31	skeletal muscle contraction
						644	GO:0043536	0.000151876	5	20	positive regulation of blood vessel endothelial cell migration
						645	GO:1902578	0.000153125	104	2813	single-organism localization
						646	GO:0050878	0.000154425	19	274	regulation of body fluid levels
						647	GO:0071322	0.000157735	12	127	cellular response to carbohydrate stimulus
						648	GO:0051260	0.000160285	17	230	protein homooligomerization
						649	GO:1901361	0.000161904	19	275	organic cyclic compound catabolic process
						650	GO:0033036	0.000163135	76	1902	macromolecule localization
						651	GO:0036294	0.000164794	11	109	cellular response to decreased oxygen levels
						652	GO:0018209	0.00016657	16	209	peptidyl-serine modification
						653	GO:0032355	0.000168732	15	188	response to estradiol
						654	GO:0032270	0.00017238	48	1049	positive regulation of cellular protein metabolic process
						655	GO:0046128	0.000177864	17	232	purine ribonucleoside metabolic process
						656	GO:0050994	0.000179966	7	45	regulation of lipid catabolic process
						657	GO:0032881	0.000181558	6	32	regulation of polysaccharide metabolic process
						658	GO:0045912	0.000181558	6	32	negative regulation of carbohydrate metabolic process
						659	GO:0006104	0.000185395	3	5	succinyl-CoA metabolic process
						660	GO:0042447	0.000185395	3	5	hormone catabolic process
						661	GO:0016052	0.000192878	10	93	carbohydrate catabolic process
						662	GO:0032526	0.000193796	11	111	response to retinoic acid
						663	GO:0005979	0.000194977	5	21	regulation of glycogen biosynthetic process
[truncated: 1,594 more rows]

## Sheet: KeyPathwayMiner
	KEGGID	Pvalue	Count	Size	Term		GOBPID	Pvalue	Count	Size	Term		GOMFID	Pvalue	Count	Size	Term		GOCCID	Pvalue	Count	Size	Term
[truncated: 1,132 more rows]

[truncated: 1 more sheets: DEGAS]
