# Supplementary material for: ModuleDiscoverer: Identification of regulatory modules in protein-protein interaction networks
Source: Sci Rep. 2018 Jan 11;8:433. doi: 10.1038/s41598-017-18370-2 (PMC5764996; doi:10.1038/s41598-017-18370-2)
Supplement: Supplementary file 4 — Supplementary File S4 [file 41598_2017_18370_MOESM4_ESM.xls]

## Sheet: overview
supplement	S4
header	KEGG-pathway and GO-term enrichment results for the sub-modules of the multi-seed based regulatory module.
description	Each sheet contains the list of significantly enriched (p-value $<0.05$) KEGG pathway term ids (KEGGID) as well as GO-term ids (GO[BP,MF,CC]ID) for the three different ontologies (BP: biological process; MF: molecular function; CC: cellular compartment). For each term (Term), the p-value (Pvalue), the size (Size) as well as the number of proteins in the respective set of genes (Count) are provide…

## Sheet: sub-module 1
	Term	Pvalue	Count	Size			Term	Pvalue	Count	Size			Term	Pvalue	Count	Size			Term	Pvalue	Count	Size
BP.1	organic acid catabolic process	4.07957e-22	37	53		MF.1	fatty-acyl-CoA binding	3.22692e-14	18	19		CC.1	mitochondrion	8.02155e-30	57	107		KEGG.1	Valine, leucine and isoleucine degradation	2.95437e-15	24	31
BP.2	carboxylic acid catabolic process	4.07957e-22	37	53		MF.2	cofactor binding	2.15349e-11	27	48		CC.2	mitochondrial matrix	1.11275e-16	26	33		KEGG.2	Fatty acid degradation	1.59178e-14	25	35
BP.3	fatty acid beta-oxidation	5.53421e-22	30	35		MF.3	sulfur compound binding	1.01879e-10	20	29		CC.3	mitochondrial part	1.79879e-16	36	63		KEGG.3	Propanoate metabolism	1.6248e-13	18	20
BP.4	small molecule catabolic process	9.10801e-22	39	60		MF.4	acyl-CoA dehydrogenase activity	2.70467e-10	12	12		CC.4	cytoplasmic part	2.97483e-09	62	262		KEGG.4	Metabolic pathways	1.25387e-08	46	161
BP.5	fatty acid catabolic process	7.53015e-21	31	39		MF.5	oxidoreductase activity, acting on the CH-CH group of donors, with a flavin as acceptor	2.70467e-10	12	12		CC.5	mitochondrial envelope	4.80616e-09	24	47		KEGG.5	Butanoate metabolism	6.41589e-08	12	15
BP.6	monocarboxylic acid catabolic process	4.9845e-20	32	43		MF.6	coenzyme binding	3.2096e-10	23	39		CC.6	mitochondrial membrane	4.80616e-09	24	47		KEGG.6	Peroxisome	2.23587e-07	12	16
BP.7	fatty acid oxidation	3.94356e-18	31	44		MF.7	oxidoreductase activity, acting on the CH-CH group of donors	4.20969e-10	15	18		CC.7	mitochondrial inner membrane	5.3678e-08	17	28		KEGG.7	Lysine degradation	1.6002e-05	8	10
BP.8	lipid oxidation	3.94356e-18	31	44		MF.8	electron carrier activity	9.73073e-09	14	18		CC.8	organelle inner membrane	5.3678e-08	17	28		KEGG.8	Glyoxylate and dicarboxylate metabolism	1.99686e-05	6	6
BP.9	lipid modification	3.20579e-17	31	46		MF.9	transferase activity, transferring acyl groups	5.03392e-08	15	22		CC.9	organelle envelope	1.76516e-07	24	54		KEGG.9	Fatty acid elongation	1.99686e-05	6	6
BP.10	cellular lipid catabolic process	6.7007e-15	31	52		MF.10	catalytic activity	1.6041e-07	64	291		CC.10	envelope	1.76516e-07	24	54		KEGG.10	Citrate cycle (TCA cycle)	2.1502e-05	7	8
BP.11	carboxylic acid metabolic process	2.93275e-12	53	171		MF.11	ligase activity	2.41828e-07	14	21		CC.11	organelle lumen	2.69558e-07	38	118		KEGG.11	PPAR signaling pathway	0.000535789	14	35
BP.12	oxoacid metabolic process	2.93275e-12	53	171		MF.12	transferase activity, transferring acyl groups other than amino-acyl groups	2.11501e-06	12	18		CC.12	intracellular organelle lumen	2.69558e-07	38	118		KEGG.12	Synthesis and degradation of ketone bodies	0.000658149	5	6
BP.13	organic acid metabolic process	5.55946e-12	53	173		MF.13	ligase activity, forming carbon-sulfur bonds	3.32242e-06	9	11		CC.13	membrane-enclosed lumen	4.73679e-07	38	120		KEGG.13	Pyruvate metabolism	0.00109284	6	9
BP.14	fatty acid beta-oxidation using acyl-CoA dehydrogenase	2.24924e-11	13	13		MF.14	3-hydroxyacyl-CoA dehydrogenase activity	3.36498e-06	7	7		CC.14	peroxisome	3.45935e-05	12	22		KEGG.14	Biosynthesis of unsaturated fatty acids	0.0034236	4	5
BP.15	small molecule metabolic process	3.93114e-11	57	209		MF.15	carbon-oxygen lyase activity	3.36498e-06	7	7		CC.15	microbody	3.45935e-05	12	22		KEGG.15	beta-Alanine metabolism	0.00451947	6	11
BP.16	fatty acid metabolic process	9.7564e-11	41	112		MF.16	hydro-lyase activity	3.36498e-06	7	7		CC.16	cytoplasm	0.000219769	63	323		KEGG.16	Tryptophan metabolism	0.0143776	7	17
BP.17	single-organism catabolic process	2.89185e-10	39	105		MF.17	nucleotide binding	1.50939e-05	32	101		CC.17	intracellular membrane-bounded organelle	0.000517478	62	317		KEGG.17	Fatty acid biosynthesis	0.0289354	2	2
BP.18	lipid catabolic process	6.46958e-10	31	71		MF.18	nucleoside phosphate binding	1.50939e-05	32	101		CC.18	mitochondrial protein complex	0.000758909	4	4
BP.19	acyl-CoA metabolic process	3.27366e-09	15	20		MF.19	acetyl-CoA C-acyltransferase activity	2.12165e-05	6	6		CC.19	intracellular organelle	0.00129752	62	322
BP.20	thioester metabolic process	3.27366e-09	15	20		MF.20	acyl-CoA oxidase activity	2.12165e-05	6	6		CC.20	membrane-bounded organelle	0.00325595	63	337
BP.21	sulfur compound metabolic process	3.38256e-08	16	25		MF.21	C-acyltransferase activity	2.12165e-05	6	6		CC.21	nucleolus	0.00375428	7	14
BP.22	oxidation-reduction process	3.52324e-07	42	144		MF.22	oxidoreductase activity, acting on the CH-CH group of donors, oxygen as acceptor	2.12165e-05	6	6		CC.22	tricarboxylic acid cycle enzyme complex	0.00466543	3	3
BP.23	monocarboxylic acid metabolic process	5.82897e-07	42	146		MF.23	flavin adenine dinucleotide binding	2.16661e-05	12	21		CC.23	nucleoid	0.00865421	4	6
BP.24	coenzyme metabolic process	6.62136e-07	16	29		MF.24	acid-thiol ligase activity	2.32374e-05	7	8		CC.24	mitochondrial nucleoid	0.00865421	4	6
BP.25	cellular lipid metabolic process	1.21196e-06	42	149		MF.25	lyase activity	4.09022e-05	10	16		CC.25	organelle	0.00966321	63	343
BP.26	citrate metabolic process	2.52911e-06	7	7		MF.26	enoyl-CoA hydratase activity	0.000131896	5	5		CC.26	intracellular organelle part	0.015522	47	230
BP.27	single-organism metabolic process	9.86865e-06	60	288		MF.27	CoA carboxylase activity	0.000131896	5	5		CC.27	organelle part	0.024377	47	234
BP.28	cofactor metabolic process	1.10317e-05	16	34		MF.28	ligase activity, forming carbon-carbon bonds	0.000131896	5	5		CC.28	mitochondrial fatty acid beta-oxidation multienzyme complex	0.0282935	2	2
BP.29	acetyl-CoA metabolic process	1.28658e-05	8	10		MF.29	anion binding	0.000166004	36	132		CC.29	mitochondrial tricarboxylic acid cycle enzyme complex	0.0282935	2	2
BP.30	tricarboxylic acid cycle	1.66389e-05	6	6		MF.30	small molecule binding	0.000407568	34	126		CC.30	fatty acid beta-oxidation multienzyme complex	0.0282935	2	2
BP.31	aerobic respiration	1.66389e-05	6	6		MF.31	CoA-ligase activity	0.000685293	5	6		CC.31	succinate-CoA ligase complex	0.0282935	2	2
BP.32	thioester biosynthetic process	1.66389e-05	6	6		MF.32	biotin carboxylase activity	0.00489117	3	3		CC.32	succinate-CoA ligase complex (GDP-forming)	0.0282935	2	2
BP.33	sulfur compound biosynthetic process	1.66389e-05	6	6		MF.33	dodecenoyl-CoA delta-isomerase activity	0.00489117	3	3		CC.33	peroxisomal membrane	0.0360011	3	5
BP.34	acyl-CoA biosynthetic process	1.66389e-05	6	6		MF.34	succinate-CoA ligase activity	0.00489117	3	3		CC.34	microbody membrane	0.0360011	3	5
BP.35	tricarboxylic acid metabolic process	1.75821e-05	7	8		MF.35	palmitoyl-CoA oxidase activity	0.00489117	3	3		CC.35	microbody part	0.0484168	4	9
BP.36	organic substance catabolic process	1.91751e-05	39	144		MF.36	long-chain-enoyl-CoA hydratase activity	0.00489117	3	3		CC.36	peroxisomal part	0.0484168	4	9
BP.37	cellular catabolic process	3.59093e-05	39	147		MF.37	vitamin binding	0.00489117	3	3
BP.38	coenzyme biosynthetic process	0.000101298	6	7		MF.38	carnitine O-palmitoyltransferase activity	0.0171387	3	4
BP.39	lipid homeostasis	0.000108525	13	28		MF.39	carnitine O-acyltransferase activity	0.0171387	3	4
BP.40	protein homooligomerization	0.000241273	8	13		MF.40	palmitoyltransferase activity	0.0171387	3	4
BP.41	cofactor biosynthetic process	0.000352444	6	8		MF.41	O-palmitoyltransferase activity	0.0171387	3	4
BP.42	protein homotetramerization	0.000475965	7	11		MF.42	transferase activity, transferring acyl groups, acyl groups converted into alkyl on transfer	0.0171387	3	4
BP.43	protein tetramerization	0.000489049	8	14		MF.43	isomerase activity	0.0213188	7	18
BP.44	very long-chain fatty acid metabolic process	0.000689245	4	4		MF.44	acetyl-CoA C-acetyltransferase activity	0.0291918	2	2
BP.45	branched-chain amino acid metabolic process	0.000689245	4	4		MF.45	acetyl-CoA carboxylase activity	0.0291918	2	2
BP.46	branched-chain amino acid catabolic process	0.000689245	4	4		MF.46	long-chain-acyl-CoA dehydrogenase activity	0.0291918	2	2
BP.47	cellular ketone body metabolic process	0.000689245	4	4		MF.47	methylcrotonoyl-CoA carboxylase activity	0.0291918	2	2
BP.48	lipid metabolic process	0.00091213	42	183		MF.48	succinate-CoA ligase (ADP-forming) activity	0.0291918	2	2
BP.49	cellular amino acid catabolic process	0.000992768	7	12		MF.49	succinate-CoA ligase (GDP-forming) activity	0.0291918	2	2
BP.50	catabolic process	0.001275	39	167		MF.50	biotin binding	0.0291918	2	2
BP.51	ketone body metabolic process	0.00301476	4	5		MF.51	C-acetyltransferase activity	0.0291918	2	2
BP.52	single-organism cellular process	0.00324085	59	311		MF.52	long-chain-3-hydroxyacyl-CoA dehydrogenase activity	0.0291918	2	2
BP.53	cellular respiration	0.00383065	6	11		MF.53	4 iron, 4 sulfur cluster binding	0.0291918	2	2
BP.54	organonitrogen compound catabolic process	0.00405754	8	18		MF.54	NAD+ binding	0.0291918	2	2
BP.55	acetyl-CoA biosynthetic process	0.00434224	3	3		MF.55	long-chain fatty acid-CoA ligase activity	0.037573	3	5
BP.56	succinyl-CoA metabolic process	0.00434224	3	3		MF.56	fatty acid ligase activity	0.037573	3	5
BP.57	short-chain fatty acid metabolic process	0.00434224	3	3		MF.57	NAD binding	0.0384536	5	12
BP.58	fatty-acyl-CoA biosynthetic process	0.00434224	3	3
BP.59	alpha-amino acid catabolic process	0.00785312	5	9
BP.60	fatty-acyl-CoA metabolic process	0.00791628	4	6
BP.61	generation of precursor metabolites and energy	0.00884542	9	24
BP.62	protein oligomerization	0.00884542	9	24
BP.63	succinate metabolic process	0.0153012	3	4
BP.64	amino-acid betaine metabolic process	0.0153012	3	4
BP.65	carnitine metabolic process	0.0153012	3	4
BP.66	coenzyme A metabolic process	0.0153012	3	4
BP.67	nucleoside bisphosphate metabolic process	0.0153012	3	4
BP.68	ribonucleoside bisphosphate metabolic process	0.0153012	3	4
BP.69	purine nucleoside bisphosphate metabolic process	0.0153012	3	4
BP.70	negative regulation of fatty acid oxidation	0.0153012	3	4
BP.71	acetate metabolic process	0.0269789	2	2
BP.72	leucine metabolic process	0.0269789	2	2
BP.73	leucine catabolic process	0.0269789	2	2
BP.74	valine metabolic process	0.0269789	2	2
BP.75	valine catabolic process	0.0269789	2	2
BP.76	coenzyme A biosynthetic process	0.0269789	2	2
BP.77	carnitine metabolic process, CoA-linked	0.0269789	2	2
BP.78	acetate biosynthetic process	0.0269789	2	2
BP.79	propionate metabolic process	0.0269789	2	2
BP.80	propionate biosynthetic process	0.0269789	2	2
BP.81	fatty acid beta-oxidation using acyl-CoA oxidase	0.0269789	2	2
BP.82	nucleoside bisphosphate biosynthetic process	0.0269789	2	2
BP.83	ribonucleoside bisphosphate biosynthetic process	0.0269789	2	2
BP.84	purine nucleoside bisphosphate biosynthetic process	0.0269789	2	2
BP.85	negative regulation of fatty acid biosynthetic process	0.0269789	2	2
BP.86	ketone body biosynthetic process	0.0269789	2	2
BP.87	ketone body catabolic process	0.0269789	2	2
BP.88	short-chain fatty acid biosynthetic process	0.0269789	2	2
BP.89	malonyl-CoA metabolic process	0.0269789	2	2
BP.90	malonyl-CoA biosynthetic process	0.0269789	2	2
BP.91	adipose tissue development	0.0283527	4	8
BP.92	energy derivation by oxidation of organic compounds	0.031737	7	20
BP.93	single-organism process	0.0359363	61	344
BP.94	chemical homeostasis	0.0457199	15	60
BP.95	dicarboxylic acid metabolic process	0.0466239	5	13
BP.96	cellular amino acid metabolic process	0.0470606	8	26

## Sheet: sub-module 2
	Term	Pvalue	Count	Size			Term	Pvalue	Count	Size			Term	Pvalue	Count	Size			Term	Pvalue	Count	Size
BP.1	organic cyclic compound biosynthetic process	3.09206e-18	59	112		MF.1	regulatory region DNA binding	3.43742e-13	28	37		CC.1	chromatin	1.19102e-08	12	12		KEGG.1	Steroid biosynthesis	4.93653e-07	9	9
BP.2	organic cyclic compound metabolic process	5.19903e-14	65	154		MF.2	regulatory region nucleic acid binding	3.43742e-13	28	37		CC.2	nuclear chromatin	2.7487e-07	10	10		KEGG.2	PPAR signaling pathway	0.000407088	16	35
BP.3	steroid biosynthetic process	1.03859e-11	25	33		MF.3	transcription regulatory region DNA binding	3.43742e-13	28	37		CC.3	RNA polymerase II transcription factor complex	2.7487e-07	10	10		KEGG.3	Bile secretion	0.00094428	7	10
BP.4	hormone-mediated signaling pathway	1.41181e-11	16	16		MF.4	DNA binding	1.39524e-12	30	43		CC.4	intrinsic component of membrane	1.48143e-06	35	79		KEGG.4	Terpenoid backbone biosynthesis	0.00342074	6	9
BP.5	organic substance biosynthetic process	1.98953e-11	69	187		MF.5	RNA polymerase II regulatory region DNA binding	3.71183e-12	22	26		CC.5	integral component of membrane	1.71846e-06	34	76		KEGG.5	Glycerolipid metabolism	0.00524293	5	7
BP.6	biosynthetic process	5.94212e-11	69	190		MF.6	sequence-specific DNA binding	2.02496e-11	26	36		CC.6	nuclear chromosome	1.18948e-05	10	12		KEGG.6	ABC transporters	0.00886855	3	3
BP.7	lipid biosynthetic process	1.93282e-10	40	78		MF.7	transcription regulatory region sequence-specific DNA binding	2.78009e-10	21	27		CC.7	nuclear chromosome part	1.18948e-05	10	12		KEGG.7	Cell cycle	0.00886855	3	3
BP.8	transcription, DNA-templated	3.34028e-10	40	79		MF.8	RNA polymerase II regulatory region sequence-specific DNA binding	3.58028e-10	19	23		CC.8	nuclear transcription factor complex	1.18948e-05	10	12		KEGG.8	Primary bile acid biosynthesis	0.0117027	5	8
BP.9	regulation of transcription, DNA-templated	3.34028e-10	40	79		MF.9	RNA polymerase II transcription factor activity, sequence-specific DNA binding	1.95273e-09	22	31		CC.9	transcription factor complex	1.33917e-05	14	21		KEGG.9	Thyroid cancer	0.0301019	3	4
BP.10	nucleic acid-templated transcription	3.34028e-10	40	79		MF.10	nucleic acid binding transcription factor activity	3.43889e-09	23	34		CC.10	chromosome	0.000137607	12	19		KEGG.10	Huntington's disease	0.0373333	4	7
BP.11	regulation of nucleic acid-templated transcription	3.34028e-10	40	79		MF.11	transcription factor activity, sequence-specific DNA binding	3.43889e-09	23	34		CC.11	chromosomal part	0.000137607	12	19		KEGG.11	Adipocytokine signaling pathway	0.0407525	9	24
BP.12	transcription from RNA polymerase II promoter	4.6286e-10	36	67		MF.12	signaling receptor activity	4.26473e-09	14	15		CC.12	nucleoplasm part	0.0018118	7	10		KEGG.12	Hematopoietic cell lineage	0.0433728	2	2
BP.13	RNA biosynthetic process	5.6966e-10	40	80		MF.13	receptor activity	6.1859e-09	15	17		CC.13	euchromatin	0.00265867	4	4		KEGG.13	Malaria	0.0433728	2	2
BP.14	regulation of RNA metabolic process	5.6966e-10	40	80		MF.14	steroid hormone receptor activity	8.83472e-09	12	12		CC.14	nuclear euchromatin	0.00265867	4	4		KEGG.14	Notch signaling pathway	0.0433728	2	2
BP.15	regulation of RNA biosynthetic process	5.6966e-10	40	80		MF.15	RNA polymerase II transcription factor activity, ligand-activated sequence-specific DNA binding	8.83472e-09	12	12		CC.15	protein-DNA complex	0.00265867	4	4
BP.16	regulation of transcription from RNA polymerase II promoter	8.6199e-10	35	65		MF.16	transcription factor activity, direct ligand regulated sequence-specific DNA binding	8.83472e-09	12	12		CC.16	Golgi apparatus part	0.00587334	6	9
BP.17	RNA metabolic process	9.59166e-10	40	81		MF.17	core promoter proximal region sequence-specific DNA binding	2.01509e-08	13	14		CC.17	membrane part	0.00888432	39	127
BP.18	sterol metabolic process	1.29128e-09	20	26		MF.18	core promoter proximal region DNA binding	2.01509e-08	13	14		CC.18	CCAAT-binding factor complex	0.011869	3	3
BP.19	regulation of cellular macromolecule biosynthetic process	2.20597e-09	41	86		MF.19	signal transducer activity	2.7897e-08	14	16		CC.19	cytoplasmic vesicle membrane	0.011869	3	3
BP.20	steroid metabolic process	2.71547e-09	31	55		MF.20	molecular transducer activity	3.03829e-08	15	18		CC.20	intercellular canaliculus	0.011869	3	3
BP.21	regulation of macromolecule biosynthetic process	2.92681e-09	42	90		MF.21	transcription factor activity, protein binding	7.71799e-08	17	23		CC.21	nuclear part	0.0174553	31	99
BP.22	macromolecule biosynthetic process	3.74229e-09	43	94		MF.22	transcription factor activity, transcription factor binding	7.71799e-08	17	23		CC.22	Golgi membrane	0.018058	5	8
BP.23	cellular biosynthetic process	4.61879e-09	60	161		MF.23	RNA polymerase II core promoter proximal region sequence-specific DNA binding	9.37059e-08	12	13		CC.23	nuclear body	0.0270165	4	6
BP.24	positive regulation of transcription from RNA polymerase II promoter	4.79251e-09	30	53		MF.24	transcription coactivator activity	9.37059e-08	12	13		CC.24	transport vesicle	0.0270165	4	6
BP.25	regulation of biosynthetic process	4.90628e-09	47	109		MF.25	nucleic acid binding	1.05664e-07	33	68		CC.25	integral component of organelle membrane	0.0270165	4	6
BP.26	positive regulation of transcription, DNA-templated	5.2072e-09	33	62		MF.26	transcription factor binding	3.83802e-07	24	43		CC.26	membrane raft	0.0350448	6	12
BP.27	positive regulation of RNA metabolic process	5.2072e-09	33	62		MF.27	transcription cofactor activity	4.7513e-07	14	18		CC.27	external side of plasma membrane	0.0395002	3	4
BP.28	positive regulation of RNA biosynthetic process	5.2072e-09	33	62		MF.28	nuclear hormone receptor binding	2.27054e-06	11	13		CC.28	coated vesicle	0.0395002	3	4
BP.29	positive regulation of nucleic acid-templated transcription	5.2072e-09	33	62		MF.29	transcriptional activator activity, RNA polymerase II transcription regulatory region sequence-specific binding	2.84126e-06	15	22		CC.29	integral component of endoplasmic reticulum membrane	0.0395002	3	4
BP.30	cholesterol metabolic process	5.30128e-09	19	25		MF.30	chromatin binding	4.01443e-06	14	20		CC.30	cytoplasmic vesicle part	0.0395002	3	4
BP.31	secondary alcohol metabolic process	5.30128e-09	19	25		MF.31	ligand-dependent nuclear receptor transcription coactivator activity	5.01577e-06	8	8
BP.32	sterol biosynthetic process	6.62257e-09	15	17		MF.32	retinoic acid receptor binding	5.01577e-06	8	8
BP.33	nucleic acid metabolic process	6.84106e-09	40	85		MF.33	transcription factor activity, RNA polymerase II core promoter proximal region sequence-specific binding	5.47359e-06	13	18
BP.34	cellular macromolecule biosynthetic process	8.96288e-09	41	89		MF.34	transcriptional activator activity, RNA polymerase II core promoter proximal region sequence-specific binding	8.63404e-06	11	14
BP.35	organic hydroxy compound biosynthetic process	9.23333e-09	23	35		MF.35	hormone receptor binding	8.63404e-06	11	14
BP.36	steroid hormone mediated signaling pathway	9.32506e-09	12	12		MF.36	ligand-dependent nuclear receptor binding	0.000112339	6	6
BP.37	alcohol metabolic process	1.05601e-08	26	43		MF.37	retinoid X receptor binding	0.000112339	6	6
BP.38	nucleobase-containing compound biosynthetic process	1.08716e-08	40	86		MF.38	zinc ion binding	0.000140428	13	22
BP.39	gene expression	1.09084e-08	44	100		MF.39	structure-specific DNA binding	0.000328668	9	13
BP.40	regulation of primary metabolic process	1.23213e-08	57	151		MF.40	peroxisome proliferator activated receptor binding	0.000523783	5	5
BP.41	heterocycle biosynthetic process	1.70966e-08	40	87		MF.41	RNA polymerase II transcription factor binding	0.000572087	7	9
BP.42	aromatic compound biosynthetic process	1.70966e-08	40	87		MF.42	transporter activity	0.000572087	7	9
BP.43	regulation of nucleobase-containing compound metabolic process	2.6614e-08	40	88		MF.43	drug binding	0.000572087	7	9
BP.44	regulation of gene expression	2.66793e-08	42	95		MF.44	steroid hormone receptor binding	0.000572087	7	9
BP.45	negative regulation of cellular macromolecule biosynthetic process	2.74248e-08	28	50		MF.45	transcription factor activity, RNA polymerase II transcription factor binding	0.000643234	6	7
BP.46	neutral lipid metabolic process	3.2485e-08	15	18		MF.46	macromolecular complex binding	0.000891146	19	44
BP.47	acylglycerol metabolic process	3.2485e-08	15	18		MF.47	double-stranded DNA binding	0.00155709	7	10
BP.48	triglyceride metabolic process	3.2485e-08	15	18		MF.48	triglyceride lipase activity	0.00241845	4	4
BP.49	positive regulation of macromolecule biosynthetic process	4.16297e-08	34	69		MF.49	protein binding	0.00251949	53	183
BP.50	negative regulation of nitrogen compound metabolic process	5.23928e-08	29	54		MF.50	protein dimerization activity	0.00567936	19	50
BP.51	regulation of biological process	5.37865e-08	67	201		MF.51	transcriptional repressor activity, RNA polymerase II transcription factor binding	0.00999714	4	5
BP.52	regulation of metabolic process	5.85322e-08	58	160		MF.52	activating transcription factor binding	0.00999714	4	5
BP.53	alcohol biosynthetic process	6.22837e-08	18	25		MF.53	repressing transcription factor binding	0.00999714	4	5
BP.54	negative regulation of transcription, DNA-templated	8.72755e-08	27	49		MF.54	binding	0.0105173	76	304
BP.55	nucleobase-containing compound metabolic process	9.02469e-08	42	98		MF.55	RNA polymerase II distal enhancer sequence-specific DNA binding	0.01106	3	3
BP.56	negative regulation of macromolecule biosynthetic process	9.12376e-08	28	52		MF.56	transcriptional activator activity, RNA polymerase II transcription factor binding	0.01106	3	3
BP.57	negative regulation of biosynthetic process	9.23407e-08	29	55		MF.57	xenobiotic-transporting ATPase activity	0.01106	3	3
BP.58	negative regulation of cellular biosynthetic process	9.23407e-08	29	55		MF.58	drug transmembrane transporter activity	0.01106	3	3
BP.59	single-organism biosynthetic process	1.30268e-07	45	110		MF.59	primary active transmembrane transporter activity	0.01106	3	3
BP.60	regulation of cellular process	1.30444e-07	63	185		MF.60	P-P-bond-hydrolysis-driven transmembrane transporter activity	0.01106	3	3
BP.61	cholesterol biosynthetic process	1.30642e-07	13	15		MF.61	hydrolase activity, acting on acid anhydrides, catalyzing transmembrane movement of substances	0.01106	3	3
BP.62	secondary alcohol biosynthetic process	1.30642e-07	13	15		MF.62	ATPase activity, coupled to transmembrane movement of substances	0.01106	3	3
BP.63	negative regulation of nucleic acid-templated transcription	1.57535e-07	27	50		MF.63	xenobiotic transporter activity	0.01106	3	3
BP.64	negative regulation of nucleobase-containing compound metabolic process	1.60834e-07	28	53		MF.64	ATPase activity, coupled to movement of substances	0.01106	3	3
BP.65	positive regulation of gene expression	1.74076e-07	34	72		MF.65	drug transporter activity	0.01106	3	3
BP.66	regulation of cellular metabolic process	2.06575e-07	54	147		MF.66	transcriptional repressor activity, RNA polymerase II activating transcription factor binding	0.01106	3	3
BP.67	regulation of cellular biosynthetic process	2.21092e-07	43	104		MF.67	fatty acid binding	0.0121504	7	13
BP.68	intracellular receptor signaling pathway	2.33528e-07	17	24		MF.68	receptor binding	0.0231499	19	56
BP.69	organic hydroxy compound metabolic process	2.39443e-07	31	63		MF.69	core promoter sequence-specific DNA binding	0.0248294	4	6
BP.70	negative regulation of RNA biosynthetic process	2.77818e-07	27	51		MF.70	active transmembrane transporter activity	0.0248294	4	6
BP.71	negative regulation of macromolecule metabolic process	3.1164e-07	33	70		MF.71	transmembrane transporter activity	0.0248294	4	6
BP.72	regulation of macromolecule metabolic process	3.18173e-07	50	132		MF.72	substrate-specific transporter activity	0.0248294	4	6
BP.73	cellular nitrogen compound biosynthetic process	3.6073e-07	41	98		MF.73	estrogen receptor binding	0.0248294	4	6
BP.74	regulation of nitrogen compound metabolic process	3.6073e-07	41	98		MF.74	core promoter binding	0.03019	5	9
BP.75	positive regulation of metabolic process	4.20169e-07	47	121		MF.75	organic cyclic compound binding	0.0352646	53	201
BP.76	positive regulation of biological process	4.48274e-07	56	158		MF.76	transcriptional repressor activity, RNA polymerase II core promoter proximal region sequence-specific binding	0.0369847	3	4
BP.77	negative regulation of gene expression	4.69754e-07	28	55		MF.77	alcohol sulfotransferase activity	0.0369847	3	4
BP.78	negative regulation of RNA metabolic process	4.79325e-07	27	52		MF.78	lipid transporter activity	0.0369847	3	4
BP.79	positive regulation of nucleobase-containing compound metabolic process	4.87175e-07	33	71		MF.79	sulfotransferase activity	0.0369847	3	4
BP.80	biological regulation	5.14265e-07	70	224		MF.80	chromatin DNA binding	0.0369847	3	4
BP.81	positive regulation of macromolecule metabolic process	5.2153e-07	41	99		MF.81	heterocyclic compound binding	0.0474811	52	199
BP.82	positive regulation of cellular metabolic process	5.33229e-07	45	114
BP.83	positive regulation of cellular process	5.4992e-07	53	146
BP.84	cellular response to lipid	8.10067e-07	27	53
BP.85	positive regulation of biosynthetic process	1.03557e-06	36	83
BP.86	negative regulation of cellular metabolic process	1.47322e-06	34	77
BP.87	negative regulation of metabolic process	2.18398e-06	34	78
BP.88	lipid storage	2.37822e-06	11	13
BP.89	response to lipid	3.00095e-06	38	93
BP.90	positive regulation of cellular biosynthetic process	6.69842e-06	34	81
BP.91	maintenance of location	7.47241e-06	12	16
BP.92	cellular developmental process	8.22972e-06	38	96
BP.93	positive regulation of nitrogen compound metabolic process	1.1472e-05	33	79
BP.94	cellular nitrogen compound metabolic process	1.18693e-05	45	124
BP.95	cellular response to steroid hormone stimulus	1.28245e-05	17	29
BP.96	cell differentiation	1.414e-05	37	94
BP.97	heterocycle metabolic process	1.47264e-05	42	113
BP.98	cellular aromatic compound metabolic process	1.52164e-05	43	117
BP.99	cell proliferation	1.72028e-05	28	63
BP.100	rhythmic process	2.01775e-05	16	27
BP.101	response to steroid hormone	2.19829e-05	29	67
BP.102	regulation of developmental process	2.52872e-05	28	64
BP.103	negative regulation of biological process	2.66841e-05	43	119
BP.104	localization	2.66841e-05	43	119
BP.105	negative regulation of transcription from RNA polymerase II promoter	2.91005e-05	19	36
BP.106	response to oxygen-containing compound	5.89323e-05	42	118
BP.107	small molecule biosynthetic process	6.33877e-05	31	77
BP.108	cellular response to organic cyclic compound	7.07532e-05	22	47
BP.109	fat cell differentiation	7.40623e-05	13	21
BP.110	regulation of lipid metabolic process	7.52394e-05	21	44
BP.111	cell communication	7.65222e-05	42	119
BP.112	cholesterol storage	0.000115134	6	6
BP.113	regulation of cholesterol storage	0.000115134	6	6
BP.114	sequestering of triglyceride	0.000115134	6	6
BP.115	glycerolipid metabolic process	0.000122219	16	30
BP.116	regulation of cell proliferation	0.000128656	24	55
BP.117	regulation of multicellular organismal process	0.000142048	30	76
BP.118	regulation of lipid storage	0.00015476	8	10
BP.119	triglyceride biosynthetic process	0.000160178	7	8
BP.120	neutral lipid biosynthetic process	0.000160178	7	8
BP.121	acylglycerol biosynthetic process	0.000160178	7	8
BP.122	single-multicellular organism process	0.000189432	51	160
BP.123	regulation of biological quality	0.000202697	44	131
BP.124	multicellular organismal process	0.000219552	52	165
BP.125	lipid metabolic process	0.000237119	56	183
BP.126	positive regulation of lipid metabolic process	0.000309817	14	26
BP.127	negative regulation of cellular process	0.000321981	38	109
BP.128	response to hormone	0.00032777	39	113
BP.129	lipid localization	0.000331832	17	35
BP.130	regulation of multicellular organismal development	0.000335613	22	51
BP.131	chromatin organization	0.000345992	11	18
BP.132	chromatin modification	0.000345992	11	18
BP.133	developmental process	0.0003832	50	159
BP.134	single-organism developmental process	0.0003832	50	159
BP.135	nitrogen compound metabolic process	0.000389349	45	138
BP.136	cellular response to hormone stimulus	0.000509046	26	66
BP.137	cellular response to organic substance	0.00051794	38	111
BP.138	protein deacetylation	0.000534451	5	5
BP.139	negative regulation of lipid storage	0.000534451	5	5
BP.140	regulation of sequestering of triglyceride	0.000534451	5	5
BP.141	receptor biosynthetic process	0.000534451	5	5
BP.142	protein deacylation	0.000534451	5	5
BP.143	regulation of cholesterol biosynthetic process	0.000534451	5	5
BP.144	macromolecule deacylation	0.000534451	5	5
BP.145	cellular response to oxygen-containing compound	0.000579347	27	70
BP.146	body fluid secretion	0.000587752	7	9
BP.147	secretion by tissue	0.000587752	7	9
BP.148	single-organism localization	0.000610708	35	100
BP.149	lactation	0.000658568	6	7
BP.150	white fat cell differentiation	0.000658568	6	7
BP.151	response to lipoprotein particle	0.000658568	6	7
BP.152	regulation of triglyceride metabolic process	0.000658568	6	7
BP.153	macromolecule localization	0.000770574	30	82
BP.154	positive regulation of cell proliferation	0.000772969	17	37
BP.155	circadian rhythm	0.000774896	9	14
BP.156	response to organic cyclic compound	0.000793689	36	105
BP.157	signaling	0.000815865	38	113
BP.158	single organism signaling	0.000815865	38	113
BP.159	hormone transport	0.000830021	13	25
BP.160	regulation of lipid biosynthetic process	0.000830021	13	25
BP.161	response to organic substance	0.000841464	53	176
BP.162	negative regulation of molecular function	0.000845615	15	31
BP.163	regulation of cell differentiation	0.000849654	20	47
BP.164	transport	0.000947921	34	98
BP.165	establishment of localization	0.000975384	35	102
BP.166	system process	0.00104513	18	41
BP.167	reproductive structure development	0.00104513	18	41
BP.168	reproductive system development	0.00104513	18	41
BP.169	tissue development	0.00106691	25	65
BP.170	regulation of steroid biosynthetic process	0.00112909	8	12
BP.171	single-organism transport	0.0011557	33	95
BP.172	secretion	0.00118902	20	48
BP.173	positive regulation of developmental process	0.00133715	19	45
BP.174	response to endogenous stimulus	0.00150407	41	128
BP.175	isoprenoid biosynthetic process	0.00159807	7	10
BP.176	regulation of response to stimulus	0.00176256	32	93
BP.177	regulation of hormone levels	0.00185751	19	46
BP.178	placenta development	0.00188563	10	18
BP.179	peptide hormone secretion	0.00206274	11	21
BP.180	regulation of body fluid levels	0.00206274	11	21
BP.181	chromosome organization	0.00206274	11	21
BP.182	regulation of nervous system development	0.00206274	11	21
BP.183	regulation of cell development	0.00211766	13	27
BP.184	signal release	0.00213138	12	24
BP.185	hormone secretion	0.00213138	12	24
BP.186	cellular response to acid chemical	0.00213138	12	24
BP.187	sterol transport	0.00215374	6	8
BP.188	cellular component disassembly	0.00215374	6	8
BP.189	cholesterol transport	0.00215374	6	8
BP.190	regulation of alcohol biosynthetic process	0.00215374	6	8
BP.191	signal transduction	0.00229968	34	102
BP.192	defense response	0.00233048	17	40
BP.193	covalent chromatin modification	0.00239151	8	13
BP.194	histone modification	0.00239151	8	13
BP.195	glycerolipid biosynthetic process	0.00239151	8	13
BP.196	positive regulation of fatty acid metabolic process	0.00239151	8	13
BP.197	regulation of receptor biosynthetic process	0.00245717	4	4
BP.198	negative regulation of sequestering of triglyceride	0.00245717	4	4
BP.199	drug transport	0.00245717	4	4
BP.200	histone deacetylation	0.00245717	4	4
BP.201	intracellular estrogen receptor signaling pathway	0.00245717	4	4
BP.202	regulation of intracellular estrogen receptor signaling pathway	0.00245717	4	4
BP.203	xenobiotic transport	0.00245717	4	4
BP.204	positive regulation of phagocytosis	0.00245717	4	4
BP.205	response to low-density lipoprotein particle	0.00245717	4	4
BP.206	developmental process involved in reproduction	0.00254141	19	47
BP.207	positive regulation of triglyceride metabolic process	0.00263103	5	6
BP.208	regulation of plasma lipoprotein particle levels	0.00263103	5	6
BP.209	macromolecule metabolic process	0.00270068	52	178
BP.210	response to external stimulus	0.00273162	32	95
BP.211	cellular response to endogenous stimulus	0.00292867	28	80
BP.212	regulation of localization	0.00307135	29	84
BP.213	peptide secretion	0.00335476	11	22
BP.214	negative regulation of cell proliferation	0.00335476	11	22
BP.215	regulation of hormone secretion	0.00335476	11	22
BP.216	cytokine-mediated signaling pathway	0.00358602	7	11
BP.217	myeloid cell differentiation	0.00358602	7	11
BP.218	negative regulation of protein transport	0.00358602	7	11
BP.219	anatomical structure development	0.00365455	43	141
BP.220	response to acid chemical	0.00390834	18	45
BP.221	system development	0.00398406	40	129
BP.222	regulation of response to external stimulus	0.00400456	15	35
BP.223	secretion by cell	0.00438391	14	32
BP.224	regulation of transport	0.00457861	24	67
BP.225	cellular macromolecule metabolic process	0.004598	49	168
BP.226	nitrogen compound transport	0.00473626	13	29
BP.227	growth	0.0049916	16	39
BP.228	cellular response to cytokine stimulus	0.00503183	12	26
BP.229	response to hypoxia	0.0052286	11	23
BP.230	peptide transport	0.0052286	11	23
BP.231	regulation of defense response	0.0052286	11	23
BP.232	response to decreased oxygen levels	0.0052286	11	23
BP.233	amide transport	0.0052286	11	23
BP.234	insulin secretion	0.0052685	10	20
BP.235	regulation of neurogenesis	0.0052685	10	20
BP.236	regulation of peptide hormone secretion	0.0052685	10	20
BP.237	positive regulation of fatty acid oxidation	0.00528571	6	9
BP.238	multicellular organismal development	0.00552355	41	135
BP.239	response to wounding	0.00558229	15	36
BP.240	positive regulation of multicellular organismal process	0.00576659	21	57
BP.241	homeostatic process	0.0061318	25	72
BP.242	regulation of secretion by cell	0.00679427	13	30
BP.243	regulation of smooth muscle cell proliferation	0.00702571	7	12
BP.244	organ development	0.00728422	36	116
BP.245	protein secretion	0.00736317	12	27
BP.246	negative regulation of developmental process	0.00736317	12	27
BP.247	response to oxygen levels	0.00736317	12	27
BP.248	myeloid leukocyte differentiation	0.00756219	5	7
BP.249	phagocytosis	0.00756219	5	7
BP.250	zymogen activation	0.00756219	5	7
BP.251	receptor metabolic process	0.00756219	5	7
BP.252	regulation of cholesterol metabolic process	0.00756219	5	7
BP.253	response to drug	0.00761591	25	73
BP.254	response to vitamin	0.00794175	8	15
BP.255	regulation of peptide secretion	0.00818283	10	21
BP.256	response to chemical	0.0089704	57	208
BP.257	single organism reproductive process	0.00931534	21	59
BP.258	positive regulation of cell differentiation	0.00951093	13	31
BP.259	negative regulation of multicellular organismal process	0.00951093	13	31
BP.260	organic substance transport	0.00973547	26	78
BP.261	regulation of cellular component organization	0.00997553	22	63
BP.262	mitophagy	0.010148	4	5
BP.263	bile acid biosynthetic process	0.010148	4	5
BP.264	macrophage derived foam cell differentiation	0.010148	4	5
BP.265	regulation of macrophage derived foam cell differentiation	0.010148	4	5
BP.266	muscle cell migration	0.010148	4	5
BP.267	smooth muscle cell migration	0.010148	4	5
BP.268	regulation of smooth muscle cell migration	0.010148	4	5
BP.269	intracellular steroid hormone receptor signaling pathway	0.010148	4	5
BP.270	negative regulation of protein binding	0.010148	4	5
BP.271	methylation	0.010148	4	5
BP.272	response to progesterone	0.010148	4	5
BP.273	regulation of intracellular steroid hormone receptor signaling pathway	0.010148	4	5
BP.274	macromolecule methylation	0.010148	4	5
BP.275	regulation of phagocytosis	0.010148	4	5
BP.276	acylglycerol homeostasis	0.010148	4	5
BP.277	mitochondrion disassembly	0.010148	4	5
BP.278	triglyceride homeostasis	0.010148	4	5
BP.279	foam cell differentiation	0.010148	4	5
BP.280	organelle disassembly	0.010148	4	5
BP.281	cell-cell signaling	0.0102504	15	38
BP.282	regulation of growth	0.0104749	12	28
BP.283	response to abiotic stimulus	0.0105579	23	67
BP.284	response to light stimulus	0.0108172	6	10
BP.285	cholesterol homeostasis	0.0108172	6	10
BP.286	response to amino acid	0.0108172	6	10
BP.287	sterol homeostasis	0.0108172	6	10
BP.288	response to extracellular stimulus	0.0108624	20	56
BP.289	response to nutrient levels	0.0108624	20	56
BP.290	response to dietary excess	0.0111905	3	3
BP.291	cardiac ventricle morphogenesis	0.0111905	3	3
BP.292	drug transmembrane transport	0.0111905	3	3
BP.293	positive regulation of cholesterol storage	0.0111905	3	3
BP.294	negative regulation of cholesterol storage	0.0111905	3	3
BP.295	triglyceride catabolic process	0.0111905	3	3
BP.296	monocyte differentiation	0.0111905	3	3
BP.297	positive regulation of sterol transport	0.0111905	3	3
BP.298	positive regulation of cholesterol transport	0.0111905	3	3
BP.299	circadian regulation of gene expression	0.0111905	3	3
BP.300	plasma lipoprotein particle clearance	0.0111905	3	3
BP.301	response to platelet-derived growth factor	0.0111905	3	3
BP.302	cellular response to platelet-derived growth factor stimulus	0.0111905	3	3
BP.303	growth involved in symbiotic interaction	0.0111905	3	3
BP.304	growth of symbiont involved in interaction with host	0.0111905	3	3
BP.305	growth of symbiont in host	0.0111905	3	3
BP.306	regulation of growth of symbiont in host	0.0111905	3	3
BP.307	negative regulation of growth of symbiont in host	0.0111905	3	3
BP.308	modulation of growth of symbiont involved in interaction with host	0.0111905	3	3
BP.309	negative regulation of growth of symbiont involved in interaction with host	0.0111905	3	3
BP.310	farnesyl diphosphate metabolic process	0.0111905	3	3
BP.311	neutral lipid catabolic process	0.0111905	3	3
BP.312	acylglycerol catabolic process	0.0111905	3	3
BP.313	negative regulation of smooth muscle cell proliferation	0.0111905	3	3
BP.314	response to interleukin-6	0.0111905	3	3
BP.315	cellular response to interleukin-6	0.0111905	3	3
BP.316	regulation of protein deacetylation	0.0111905	3	3
BP.317	positive regulation of protein deacetylation	0.0111905	3	3
BP.318	response to thyroid hormone	0.0111905	3	3
BP.319	response to L-glutamate	0.0111905	3	3
BP.320	regulation of protein secretion	0.0113982	11	25
BP.321	response to organonitrogen compound	0.0114918	25	75
BP.322	response to nitrogen compound	0.0114918	25	75
BP.323	response to insulin	0.0115864	14	35
BP.324	chemical homeostasis	0.0116694	21	60
BP.325	regulation of fatty acid metabolic process	0.0122062	10	22
BP.326	regulation of peptide transport	0.0122062	10	22
BP.327	reproductive process	0.0123819	22	64
BP.328	phospholipid biosynthetic process	0.0124323	7	13
BP.329	smooth muscle cell proliferation	0.0124323	7	13
BP.330	cellular response to fatty acid	0.0124323	7	13
BP.331	cell surface receptor signaling pathway	0.0126333	19	53
BP.332	response to radiation	0.0127833	9	19
BP.333	regulation of insulin secretion	0.0127833	9	19
BP.334	regulation of steroid metabolic process	0.0129504	8	16
BP.335	negative regulation of response to external stimulus	0.0129504	8	16
BP.336	positive regulation of lipid biosynthetic process	0.0129504	8	16
BP.337	response to cytokine	0.0130189	13	32
BP.338	anatomical structure morphogenesis	0.0136169	20	57
BP.339	cellular component organization	0.0139031	37	124
BP.340	cellular component organization or biogenesis	0.0139031	37	124
BP.341	organ morphogenesis	0.0145257	12	29
BP.342	regulation of response to stress	0.0153333	16	43
BP.343	negative regulation of transport	0.0160668	11	26
BP.344	gluconeogenesis	0.0165763	5	8
BP.345	bile acid metabolic process	0.0165763	5	8
BP.346	hexose biosynthetic process	0.0165763	5	8
BP.347	regulation of endocytosis	0.0165763	5	8
BP.348	regulation of response to extracellular stimulus	0.0165763	5	8
BP.349	regulation of response to nutrient levels	0.0165763	5	8
BP.350	positive regulation of innate immune response	0.0165763	5	8
BP.351	monosaccharide biosynthetic process	0.0165763	5	8
BP.352	negative regulation of inflammatory response	0.0165763	5	8
BP.353	positive regulation of immune response	0.0165763	5	8
BP.354	negative regulation of binding	0.0165763	5	8
BP.355	isoprenoid metabolic process	0.0175736	10	23
BP.356	regulation of homeostatic process	0.0175736	10	23
BP.357	carbohydrate homeostasis	0.0175736	10	23
BP.358	glucose homeostasis	0.0175736	10	23
BP.359	regulation of response to wounding	0.0175736	10	23
BP.360	regulation of protein transport	0.0176001	15	40
BP.361	cellular response to organonitrogen compound	0.0176001	15	40
BP.362	cellular response to nitrogen compound	0.0176001	15	40
BP.363	regulation of cellular localization	0.018412	18	51
BP.364	response to activity	0.0189318	9	20
BP.365	response to fatty acid	0.0189318	9	20
BP.366	regulation of innate immune response	0.0194946	6	11
BP.367	regulation of fat cell differentiation	0.0194946	6	11
BP.368	negative regulation of growth	0.0194946	6	11
BP.369	regulation of protein localization	0.0195793	16	44
BP.370	regulation of establishment of protein localization	0.0195793	16	44
BP.371	regulation of cellular ketone metabolic process	0.01968	12	30
BP.372	regulation of anatomical structure morphogenesis	0.01968	12	30
BP.373	response to estradiol	0.0199518	8	17
BP.374	muscle cell proliferation	0.0199518	8	17
BP.375	innate immune response	0.0199518	8	17
BP.376	epithelial cell proliferation	0.0199518	8	17
BP.377	response to mechanical stimulus	0.0203175	7	14
BP.378	regulation of cell communication	0.0207598	27	86
BP.379	positive regulation of response to stimulus	0.0242238	19	56
BP.380	organophosphate biosynthetic process	0.0245195	10	24
BP.381	activation of innate immune response	0.0251821	4	6
BP.382	pattern recognition receptor signaling pathway	0.0251821	4	6
BP.383	activation of immune response	0.0251821	4	6
BP.384	immune response-activating signal transduction	0.0251821	4	6
BP.385	innate immune response-activating signal transduction	0.0251821	4	6
BP.386	immune response-regulating signaling pathway	0.0251821	4	6
BP.387	activation of cysteine-type endopeptidase activity involved in apoptotic process	0.0251821	4	6
BP.388	positive regulation of steroid biosynthetic process	0.0251821	4	6
BP.389	regulation of sterol transport	0.0251821	4	6
BP.390	regulation of cholesterol transport	0.0251821	4	6
BP.391	multicellular organism growth	0.0251821	4	6
BP.392	peroxisome proliferator activated receptor signaling pathway	0.0251821	4	6
BP.393	regulation of myeloid cell differentiation	0.0251821	4	6
BP.394	positive regulation of endocytosis	0.0251821	4	6
BP.395	brown fat cell differentiation	0.0251821	4	6
BP.396	activation of cysteine-type endopeptidase activity	0.0251821	4	6
BP.397	protein localization	0.0253656	20	60
BP.398	ion transport	0.0284952	15	42
BP.399	in utero embryonic development	0.0293037	8	18
BP.400	glucose metabolic process	0.0293037	8	18
BP.401	response to glucose	0.0293037	8	18
BP.402	hexose metabolic process	0.0293037	8	18
BP.403	cellular response to extracellular stimulus	0.0293037	8	18
BP.404	cellular response to nutrient levels	0.0293037	8	18
BP.405	regulation of protein targeting	0.0293037	8	18
BP.406	lipid transport	0.0295407	11	28
BP.407	regulation of cellular catabolic process	0.0295407	11	28
BP.408	negative regulation of cellular protein metabolic process	0.0295407	11	28
BP.409	response to stress	0.0297808	36	125
BP.410	negative regulation of defense response	0.0306895	5	9
BP.411	regulation of circadian rhythm	0.0306895	5	9
BP.412	symbiosis, encompassing mutualism through parasitism	0.0306895	5	9
BP.413	interspecies interaction between organisms	0.0306895	5	9
BP.414	positive regulation of smooth muscle cell proliferation	0.0306895	5	9
BP.415	response to peptide hormone	0.0307441	16	46
BP.416	response to peptide	0.0307441	16	46
BP.417	positive regulation of immune system process	0.0311463	7	15
BP.418	organic hydroxy compound transport	0.0311463	7	15
BP.419	mammary gland development	0.0311463	7	15
BP.420	regulation of epithelial cell proliferation	0.0311463	7	15
BP.421	regulation of binding	0.0319635	6	12
BP.422	maternal process involved in female pregnancy	0.0319635	6	12
BP.423	neuron death	0.0319635	6	12
BP.424	cellular response to oxygen levels	0.0319635	6	12
BP.425	regulation of neuron death	0.0319635	6	12
BP.426	negative regulation of response to wounding	0.0319635	6	12
BP.427	aging	0.0339529	12	32
BP.428	cellular response to stimulus	0.0368508	50	187
BP.429	response to carbohydrate	0.0372309	9	22
BP.430	response to estrogen	0.0372309	9	22
BP.431	negative regulation of cell differentiation	0.0372309	9	22
BP.432	membrane organization	0.0372309	9	22
BP.433	toll-like receptor signaling pathway	0.0373904	3	4
BP.434	regulation of myeloid leukocyte differentiation	0.0373904	3	4
BP.435	glycerol metabolic process	0.0373904	3	4
BP.436	chromatin remodeling	0.0373904	3	4
BP.437	amino acid transport	0.0373904	3	4
BP.438	regulation of collagen metabolic process	0.0373904	3	4
BP.439	regulation of triglyceride biosynthetic process	0.0373904	3	4
BP.440	positive regulation of triglyceride biosynthetic process	0.0373904	3	4
BP.441	negative regulation of neuron projection development	0.0373904	3	4
BP.442	alditol metabolic process	0.0373904	3	4
BP.443	polyol metabolic process	0.0373904	3	4
BP.444	digestive system process	0.0373904	3	4
BP.445	negative regulation of cell projection organization	0.0373904	3	4
BP.446	collagen metabolic process	0.0373904	3	4
BP.447	collagen biosynthetic process	0.0373904	3	4
BP.448	regulation of collagen biosynthetic process	0.0373904	3	4
BP.449	regulation of chromosome organization	0.0373904	3	4
BP.450	response to vitamin A	0.0373904	3	4
BP.451	negative regulation of protein import into nucleus	0.0373904	3	4
BP.452	regulation of muscle adaptation	0.0373904	3	4
BP.453	negative regulation of multi-organism process	0.0373904	3	4
BP.454	regulation of multicellular organismal metabolic process	0.0373904	3	4
BP.455	regulation of epidermis development	0.0373904	3	4
BP.456	positive regulation of epidermis development	0.0373904	3	4
BP.457	negative regulation of nucleocytoplasmic transport	0.0373904	3	4
BP.458	defense response to Gram-positive bacterium	0.0373904	3	4
BP.459	cellular response to estrogen stimulus	0.0373904	3	4
BP.460	protein-lipid complex subunit organization	0.0373904	3	4
BP.461	plasma lipoprotein particle organization	0.0373904	3	4
BP.462	DNA biosynthetic process	0.0373904	3	4
BP.463	negative regulation of intracellular protein transport	0.0373904	3	4
BP.464	negative regulation of protein localization to nucleus	0.0373904	3	4
BP.465	positive regulation of transcription from RNA polymerase II promoter involved in cellular response to chemical stimulus	0.0373904	3	4
BP.466	regulation of mitophagy	0.0373904	3	4
BP.467	negative regulation of cytoplasmic transport	0.0373904	3	4
BP.468	negative regulation of protein import	0.0373904	3	4
BP.469	regulation of cholesterol homeostasis	0.0373904	3	4
BP.470	regulation of DNA biosynthetic process	0.0373904	3	4
BP.471	regulation of secretion	0.0377722	13	36
BP.472	gland development	0.0378585	16	47
BP.473	negative regulation of protein metabolic process	0.0387166	11	29
BP.474	cellular response to chemical stimulus	0.0393053	40	144
BP.475	protein transport	0.0398066	17	51
BP.476	cardiovascular system development	0.0410399	14	40
BP.477	circulatory system development	0.0410399	14	40
BP.478	response to hexose	0.0413186	8	19
BP.479	forebrain development	0.0413186	8	19
BP.480	regulation of intracellular protein transport	0.0413186	8	19
BP.481	establishment of protein localization	0.0414237	18	55
BP.482	establishment of localization in cell	0.0414237	18	55
BP.483	response to alcohol	0.0414237	18	55
BP.484	cellular response to stress	0.0427413	19	59
BP.485	sex differentiation	0.0440173	10	26
BP.486	carbohydrate derivative metabolic process	0.0440173	10	26
BP.487	response to alkaloid	0.0452987	7	16
BP.488	regulation of inflammatory response	0.0452987	7	16
BP.489	regulation of sequence-specific DNA binding transcription factor activity	0.0452987	7	16
BP.490	cellular response to biotic stimulus	0.0452987	7	16
BP.491	macromolecule modification	0.0456881	26	87
BP.492	response to nutrient	0.0473233	13	37
BP.493	cellular ketone metabolic process	0.0473233	13	37
BP.494	multicellular organismal reproductive process	0.0473233	13	37
BP.495	cell development	0.0480254	17	52
BP.496	single-organism process	0.0486232	82	344
BP.497	pyruvate metabolic process	0.0486752	4	7
BP.498	carbohydrate catabolic process	0.0486752	4	7
BP.499	negative regulation of cell migration	0.0486752	4	7
BP.500	response to vitamin D	0.0486752	4	7
BP.501	hormone biosynthetic process	0.0486752	4	7
BP.502	cellular carbohydrate catabolic process	0.0486752	4	7
BP.503	single-organism carbohydrate catabolic process	0.0486752	4	7
BP.504	negative regulation of neuron differentiation	0.0486752	4	7
BP.505	positive regulation of steroid metabolic process	0.0486752	4	7
BP.506	negative regulation of protein secretion	0.0486752	4	7
BP.507	positive regulation of lipid catabolic process	0.0486752	4	7
BP.508	anion homeostasis	0.0486752	4	7
BP.509	negative regulation of cell motility	0.0486752	4	7
BP.510	leukocyte differentiation	0.0487045	6	13
BP.511	positive regulation of cell development	0.0487045	6	13
BP.512	positive regulation of defense response	0.0487045	6	13
BP.513	regulation of fatty acid oxidation	0.0487045	6	13
BP.514	cellular response to molecule of bacterial origin	0.0487045	6	13
BP.515	cellular response to lipopolysaccharide	0.0487045	6	13
BP.516	generation of neurons	0.0497378	11	30
BP.517	regulation of system process	0.0498677	9	23
BP.518	developmental growth	0.0498677	9	23
BP.519	cellular response to external stimulus	0.0498677	9	23

## Sheet: sub-module 3
	Term	Pvalue	Count	Size			Term	Pvalue	Count	Size			Term	Pvalue	Count	Size			Term	Pvalue	Count	Size
BP.1	cellular protein catabolic process	1.61438e-30	33	43		MF.1	peptidase activity, acting on L-amino acid peptides	1.26182e-23	22	25		CC.1	proteasome complex	6.79897e-51	40	40		KEGG	Proteasome	1.57828e-41	34	34
BP.2	cellular macromolecule catabolic process	1.61438e-30	33	43		MF.2	endopeptidase activity	7.49171e-23	20	21		CC.2	protein complex	2.11736e-25	43	117
BP.3	proteolysis involved in cellular protein catabolic process	1.61438e-30	33	43		MF.3	peptidase activity	4.12222e-22	22	27		CC.3	macromolecular complex	4.58368e-24	43	124
BP.4	ubiquitin-dependent protein catabolic process	1.03053e-29	32	41		MF.4	threonine-type endopeptidase activity	3.54087e-20	17	17		CC.4	proteasome core complex	3.28659e-18	17	17
BP.5	modification-dependent protein catabolic process	1.03053e-29	32	41		MF.5	threonine-type peptidase activity	3.54087e-20	17	17		CC.5	proteasome regulatory particle	4.40647e-17	16	16
BP.6	modification-dependent macromolecule catabolic process	1.03053e-29	32	41		MF.6	hydrolase activity	2.63492e-14	28	85		CC.6	proteasome accessory complex	4.40647e-17	16	16
BP.7	proteolysis	8.94165e-27	36	64		MF.7	TBP-class protein binding	4.16928e-07	6	6		CC.7	nucleus	1.76037e-12	40	169
BP.8	macromolecule catabolic process	5.06696e-26	33	52		MF.8	proteasome-activating ATPase activity	4.16928e-07	6	6		CC.8	proteasome regulatory particle, base subcomplex	1.42965e-09	9	9
BP.9	protein catabolic process	5.06696e-26	33	52		MF.9	ATPase activity, coupled	6.63726e-05	6	10		CC.9	cytosolic proteasome complex	1.42965e-09	9	9
BP.10	proteasomal protein catabolic process	2.10632e-24	28	37		MF.10	ATPase activity	0.000120795	7	15		CC.10	proteasome core complex, alpha-subunit complex	1.51135e-08	8	8
BP.11	proteasome-mediated ubiquitin-dependent protein catabolic process	2.10632e-24	28	37		MF.11	pyrophosphatase activity	0.000200431	7	16		CC.11	cytosolic part	6.61213e-08	9	11
BP.12	proteasomal ubiquitin-independent protein catabolic process	1.73228e-18	17	17		MF.12	hydrolase activity, acting on acid anhydrides	0.000200431	7	16		CC.12	extracellular organelle	1.89315e-07	28	110
BP.13	cellular protein metabolic process	2.99223e-13	37	139		MF.13	hydrolase activity, acting on acid anhydrides, in phosphorus-containing anhydrides	0.000200431	7	16		CC.13	extracellular membrane-bounded organelle	1.89315e-07	28	110
BP.14	protein metabolic process	2.99431e-13	38	149		MF.14	nucleoside-triphosphatase activity	0.000200431	7	16		CC.14	extracellular exosome	1.89315e-07	28	110
BP.15	macromolecule metabolic process	3.83463e-10	38	178		MF.15	ubiquitin-like protein binding	0.00274395	3	4		CC.15	extracellular vesicle	1.89315e-07	28	110
BP.16	cellular macromolecule metabolic process	4.81411e-10	37	168		MF.16	ubiquitin binding	0.00274395	3	4		CC.16	membrane-bounded vesicle	7.93808e-07	29	124
BP.17	organic substance catabolic process	1.35484e-08	33	144		MF.17	lipopolysaccharide binding	0.00835053	2	2		CC.17	vesicle	9.79707e-07	29	125
BP.18	cellular catabolic process	2.61549e-08	33	147		MF.18	ubiquitin-specific protease activity	0.00835053	2	2		CC.18	nuclear proteasome complex	1.56595e-06	6	6
BP.19	ER-associated ubiquitin-dependent protein catabolic process	9.05801e-07	7	8		MF.19	cysteine-type peptidase activity	0.00835053	2	2		CC.19	extracellular region part	4.82046e-06	29	133
BP.20	ERAD pathway	9.05801e-07	7	8		MF.20	ubiquitin-like protein-specific protease activity	0.00835053	2	2		CC.20	cytoplasmic mRNA processing body	1.5371e-05	5	5
BP.21	catabolic process	1.33774e-06	33	167		MF.21	ubiquitinyl hydrolase activity	0.00835053	2	2		CC.21	extracellular region	2.04821e-05	29	141
BP.22	cellular macromolecular complex assembly	4.11224e-06	10	19		MF.22	enzyme regulator activity	0.0102266	6	22		CC.22	nuclear lumen	6.70052e-05	21	87
BP.23	regulation of RNA polymerase II transcriptional preinitiation complex assembly	8.25239e-06	6	7		MF.23	molecular function regulator	0.0160427	6	24		CC.23	ribonucleoprotein granule	8.43963e-05	5	6
BP.24	positive regulation of RNA polymerase II transcriptional preinitiation complex assembly	8.25239e-06	6	7		MF.24	transcription factor binding	0.0321078	8	43		CC.24	cytoplasmic ribonucleoprotein granule	8.43963e-05	5	6
BP.25	RNA polymerase II transcriptional preinitiation complex assembly	8.25239e-06	6	7		MF.25	metallopeptidase activity	0.0444276	2	4		CC.25	spermatoproteasome complex	0.000147404	4	4
BP.26	DNA-templated transcriptional preinitiation complex assembly	8.25239e-06	6	7								CC.26	nucleoplasm	0.000479316	17	70
BP.27	regulation of transcription initiation from RNA polymerase II promoter	3.02922e-05	6	8								CC.27	nuclear part	0.000585931	21	99
BP.28	positive regulation of transcription initiation from RNA polymerase II promoter	3.02922e-05	6	8								CC.28	ribonucleoprotein complex	0.00417309	5	11
BP.29	protein-DNA complex assembly	3.02922e-05	6	8								CC.29	organelle lumen	0.0079188	21	118
BP.30	positive regulation of proteasomal protein catabolic process	3.02922e-05	6	8								CC.30	intracellular organelle lumen	0.0079188	21	118
BP.31	positive regulation of proteolysis involved in cellular protein catabolic process	3.02922e-05	6	8								CC.31	membrane-enclosed lumen	0.00992966	21	120
BP.32	positive regulation of cellular protein catabolic process	3.02922e-05	6	8								CC.32	inclusion body	0.0117003	3	5
BP.33	regulation of DNA-templated transcription, initiation	3.02922e-05	6	8								CC.33	proteasome storage granule	0.0126732	2	2
BP.34	positive regulation of DNA-templated transcription, initiation	3.02922e-05	6	8								CC.34	centrosome	0.0215428	3	6
BP.35	transcription initiation from RNA polymerase II promoter	8.33925e-05	6	9								CC.35	myofibril	0.0352556	2	3
BP.36	protein-DNA complex subunit organization	8.33925e-05	6	9								CC.36	sarcomere	0.0352556	2	3
BP.37	proteasome assembly	0.000129514	4	4								CC.37	contractile fiber	0.0352556	2	3
BP.38	regulation of protein catabolic process	0.00017561	9	22								CC.38	contractile fiber part	0.0352556	2	3
BP.39	regulation of proteasomal protein catabolic process	0.000191306	6	10								CC.39	membrane-bounded organelle	0.0365014	42	337
BP.40	regulation of proteolysis involved in cellular protein catabolic process	0.000191306	6	10
BP.41	regulation of cellular protein catabolic process	0.000191306	6	10
BP.42	positive regulation of protein complex assembly	0.000232355	7	14
BP.43	DNA-templated transcription, initiation	0.00038619	6	11
BP.44	response to endoplasmic reticulum stress	0.00039978	7	15
BP.45	regulation of protein complex assembly	0.00039978	7	15
BP.46	positive regulation of proteolysis	0.00101719	7	17
BP.47	positive regulation of protein catabolic process	0.00120767	6	13
BP.48	positive regulation of cellular component biogenesis	0.00152712	7	18
BP.49	regulation of proteolysis	0.0064924	8	28
BP.50	protein complex assembly	0.00716796	11	47
BP.51	protein complex biogenesis	0.00716796	11	47
BP.52	positive regulation of cellular component organization	0.00938952	10	42
BP.53	macromolecular complex assembly	0.0101095	11	49
BP.54	positive regulation of establishment of protein localization to mitochondrion	0.0106885	3	5
BP.55	positive regulation of protein targeting to mitochondrion	0.0106885	3	5
BP.56	negative regulation of inflammatory response to antigenic stimulus	0.0118939	2	2
BP.57	histone deubiquitination	0.0118939	2	2
BP.58	protein deubiquitination	0.0118939	2	2
BP.59	antigen processing and presentation	0.0118939	2	2
BP.60	protein modification by small protein removal	0.0118939	2	2
BP.61	positive regulation of inclusion body assembly	0.0118939	2	2
BP.62	regulation of catabolic process	0.0121583	9	37
BP.63	regulation of cellular component biogenesis	0.0126058	7	25
BP.64	protein complex subunit organization	0.0139254	11	51
BP.65	positive regulation of cellular catabolic process	0.0149348	6	20
BP.66	regulation of protein targeting to mitochondrion	0.0197348	3	6
BP.67	macromolecular complex subunit organization	0.0231954	13	69
BP.68	cellular protein complex assembly	0.0237995	4	11
BP.69	positive regulation of catabolic process	0.0300533	6	23
BP.70	response to virus	0.0318931	3	7
BP.71	regulation of establishment of protein localization to mitochondrion	0.0318931	3	7
BP.72	inflammatory response to antigenic stimulus	0.0331711	2	3
BP.73	regulation of inflammatory response to antigenic stimulus	0.0331711	2	3
BP.74	cellular component assembly	0.0364312	11	58
BP.75	cellular component biogenesis	0.041066	11	59

## Sheet: sub-module 4
	Term	Pvalue	Count	Size			Term	Pvalue	Count	Size			Term	Pvalue	Count	Size			Term	Pvalue	Count	Size
BP.1	icosanoid metabolic process	1.2972e-22	35	37		MF.1	iron ion binding	1.70058e-22	46	59		CC.1	endoplasmic reticulum	1.14211e-18	54	93		KEGG.1	Arachidonic acid metabolism	1.08878e-29	42	43
BP.2	fatty acid derivative metabolic process	1.2972e-22	35	37		MF.2	heme binding	3.81522e-21	38	44		CC.2	endoplasmic reticulum membrane	1.59702e-16	46	75		KEGG.2	Retinol metabolism	8.84541e-25	39	42
BP.3	arachidonic acid metabolic process	3.68147e-22	31	31		MF.3	tetrapyrrole binding	2.08105e-20	38	45		CC.3	nuclear outer membrane-endoplasmic reticulum membrane network	1.59702e-16	46	75		KEGG.3	Metabolism of xenobiotics by cytochrome P450	2.81361e-20	32	34
BP.4	unsaturated fatty acid metabolic process	7.85809e-21	34	37		MF.4	oxidoreductase activity, acting on paired donors, with incorporation or reduction of molecular oxygen, reduced flavin or flavoprotein as one donor, and incorporation of one atom of oxygen	2.72788e-18	26	26		CC.4	endoplasmic reticulum part	1.59702e-16	46	75		KEGG.4	Drug metabolism - cytochrome P450	6.72516e-20	34	38
BP.5	xenobiotic metabolic process	4.83072e-17	30	34		MF.5	oxidoreductase activity, acting on paired donors, with incorporation or reduction of molecular oxygen	8.06469e-17	38	51		CC.5	endomembrane system	5.94384e-16	59	120		KEGG.5	Linoleic acid metabolism	5.27905e-19	27	27
BP.6	response to xenobiotic stimulus	4.83072e-17	30	34		MF.6	monooxygenase activity	1.58035e-16	36	47		CC.6	bounding membrane of organelle	1.98596e-11	46	93		KEGG.6	Metabolic pathways	1.67924e-18	71	161
BP.7	cellular response to xenobiotic stimulus	4.83072e-17	30	34		MF.7	arachidonic acid monooxygenase activity	1.14041e-14	21	21		CC.7	membrane part	2.02884e-10	54	127		KEGG.7	Drug metabolism - other enzymes	7.16962e-14	20	20
BP.8	long-chain fatty acid metabolic process	1.15372e-15	32	40		MF.8	aromatase activity	5.83236e-14	20	20		CC.8	organelle membrane	1.10612e-07	49	124		KEGG.8	Steroid hormone biosynthesis	1.85175e-13	25	29
BP.9	single-organism metabolic process	1.77253e-13	90	288		MF.9	arachidonic acid epoxygenase activity	2.94904e-13	19	19		CC.9	membrane	0.000602869	61	209		KEGG.9	Vascular smooth muscle contraction	1.84189e-12	18	18
BP.10	uronic acid metabolic process	1.27475e-12	18	18		MF.10	metal ion binding	4.45634e-13	59	126		CC.10	cytoplasmic part	0.0161965	68	262		KEGG.10	Starch and sucrose metabolism	4.48405e-11	16	16
BP.11	glucuronate metabolic process	1.27475e-12	18	18		MF.11	catalytic activity	1.2158e-12	90	291		CC.11	nuclear envelope	0.0171583	5	8		KEGG.11	Porphyrin and chlorophyll metabolism	4.48405e-11	16	16
BP.12	cellular glucuronidation	1.27475e-12	18	18		MF.12	phospholipase A2 activity	1.47452e-12	18	18		CC.12	intrinsic component of membrane	0.0266731	25	79		KEGG.12	Other types of O-glycan biosynthesis	4.48405e-11	16	16
BP.13	flavonoid glucuronidation	1.27475e-12	18	18		MF.13	UDP-glycosyltransferase activity	1.47452e-12	18	18		CC.13	integral component of membrane	0.0310664	24	76		KEGG.13	Ascorbate and aldarate metabolism	1.33353e-10	17	18
BP.14	flavonoid biosynthetic process	6.35629e-12	17	17		MF.14	glucuronosyltransferase activity	1.47452e-12	18	18								KEGG.14	Pentose and glucuronate interconversions	1.02537e-09	17	19
BP.15	drug metabolic process	1.06e-11	21	24		MF.15	transferase activity, transferring glycosyl groups	1.47452e-12	18	18								KEGG.15	Glycerophospholipid metabolism	1.03664e-09	14	14
BP.16	epoxygenase P450 pathway	3.1352e-11	16	16		MF.16	transferase activity, transferring hexosyl groups	1.47452e-12	18	18								KEGG.16	Ether lipid metabolism	1.03664e-09	14	14
BP.17	flavonoid metabolic process	3.51374e-11	19	21		MF.17	cation binding	1.93647e-12	59	129								KEGG.17	Pancreatic secretion	1.25119e-08	14	15
BP.18	monocarboxylic acid metabolic process	7.90714e-11	61	146		MF.18	transition metal ion binding	3.83848e-12	46	86								KEGG.18	GnRH signaling pathway	1.25119e-08	14	15
BP.19	drug catabolic process	9.27425e-11	17	18		MF.19	oxidoreductase activity	1.39093e-11	52	108								KEGG.19	alpha-Linolenic acid metabolism	8.05032e-08	14	16
BP.20	exogenous drug catabolic process	9.27425e-11	17	18		MF.20	steroid hydroxylase activity	6.36169e-11	21	25								KEGG.20	VEGF signaling pathway	1.14016e-06	15	20
BP.21	organic acid metabolic process	1.72273e-08	64	173		MF.21	oxygen binding	1.06186e-10	17	18								KEGG.21	Long-term depression	1.32597e-06	14	18
BP.22	lipid metabolic process	1.05018e-07	65	183		MF.22	phospholipase activity	1.83967e-10	18	20								KEGG.22	Fc epsilon RI signaling pathway	1.08288e-05	14	20
BP.23	carboxylic acid metabolic process	1.4017e-07	62	171		MF.23	carboxylic ester hydrolase activity	4.64239e-09	18	22								KEGG.23	Fat digestion and absorption	1.08288e-05	14	20
BP.24	oxoacid metabolic process	1.4017e-07	62	171		MF.24	lipase activity	1.72773e-08	18	23								KEGG.24	Toxoplasmosis	4.01047e-05	15	24
BP.25	cellular lipid metabolic process	3.28138e-07	56	149		MF.25	dioxygenase activity	8.07904e-06	8	8								KEGG.25	MAPK signaling pathway	0.00190478	14	28
BP.26	icosanoid biosynthetic process	7.55073e-07	11	12		MF.26	calcium ion binding	1.60756e-05	11	14								KEGG.26	Caffeine metabolism	0.0141769	3	3
BP.27	fatty acid derivative biosynthetic process	7.55073e-07	11	12		MF.27	oxidoreductase activity, acting on single donors with incorporation of molecular oxygen	3.61123e-05	7	7
BP.28	linoleic acid metabolic process	7.57945e-06	8	8		MF.28	oxidoreductase activity, acting on single donors with incorporation of molecular oxygen, incorporation of two atoms of oxygen	3.61123e-05	7	7
BP.29	xenobiotic glucuronidation	7.57945e-06	8	8		MF.29	calcium-dependent phospholipase A2 activity	3.61123e-05	7	7
BP.30	oxidation-reduction process	8.53637e-06	52	144		MF.30	retinoic acid binding	0.000159926	6	6
BP.31	unsaturated fatty acid biosynthetic process	1.54763e-05	10	12		MF.31	retinoid binding	0.000159926	6	6
BP.32	glycerophospholipid metabolic process	1.54763e-05	10	12		MF.32	isoprenoid binding	0.000159926	6	6
BP.33	phospholipid metabolic process	2.0294e-05	19	34		MF.33	hydrolase activity, acting on ester bonds	0.000184753	19	38
BP.34	single-organism process	2.60689e-05	90	344		MF.34	aldehyde oxidase activity	0.00305198	4	4
BP.35	phospholipid catabolic process	3.41532e-05	7	7		MF.35	arachidonate 12-lipoxygenase activity	0.00305198	4	4
BP.36	lipoxygenase pathway	3.41532e-05	7	7		MF.36	oxidoreductase activity, acting on the aldehyde or oxo group of donors, oxygen as acceptor	0.00305198	4	4
BP.37	small molecule metabolic process	9.8721e-05	65	209		MF.37	2 iron, 2 sulfur cluster binding	0.00305198	4	4
BP.38	cellular response to chemical stimulus	0.000181782	49	144		MF.38	ion binding	0.00654917	62	216
BP.39	secondary metabolic process	0.000220169	7	8		MF.39	lipid binding	0.00898747	16	39
BP.40	monosaccharide metabolic process	0.000255487	18	36		MF.40	oxidoreductase activity, acting on the aldehyde or oxo group of donors	0.00968193	5	7
BP.41	leukotriene metabolic process	0.000674453	5	5		MF.41	UDP-N-acetylmuramate dehydrogenase activity	0.0124527	4	5
BP.42	phenylpropanoid metabolic process	0.000674453	5	5		MF.42	lysophospholipase activity	0.0131551	3	3
BP.43	coumarin metabolic process	0.000674453	5	5		MF.43	retinoic acid 4-hydroxylase activity	0.0131551	3	3
BP.44	arachidonic acid secretion	0.000674453	5	5		MF.44	oxidoreductase activity, acting on paired donors, with incorporation or reduction of molecular oxygen, reduced iron-sulfur protein as one donor, and incorporation of one atom of oxygen	0.0131551	3	3
BP.45	arachidonate transport	0.000674453	5	5		MF.45	alkane 1-monooxygenase activity	0.0131551	3	3
BP.46	icosanoid secretion	0.000862368	6	7		MF.46	calcium-independent phospholipase A2 activity	0.0131551	3	3
BP.47	icosanoid transport	0.000862368	6	7		MF.47	arachidonic acid omega-hydroxylase activity	0.0131551	3	3
BP.48	fatty acid derivative transport	0.000862368	6	7		MF.48	NAD binding	0.0411072	6	12
BP.49	terpenoid metabolic process	0.0027674	10	18		MF.49	demethylase activity	0.0434645	3	4
BP.50	biphenyl metabolic process	0.00295662	4	4
BP.51	long-chain fatty acid biosynthetic process	0.00295662	4	4
BP.52	lauric acid metabolic process	0.00295662	4	4
BP.53	hepoxilin metabolic process	0.00295662	4	4
BP.54	hepoxilin biosynthetic process	0.00295662	4	4
BP.55	benzene-containing compound metabolic process	0.00328437	5	6
BP.56	retinoic acid metabolic process	0.00328437	5	6
BP.57	single-organism carbohydrate metabolic process	0.00375621	18	43
BP.58	lipid catabolic process	0.00437412	26	71
BP.59	fatty acid metabolic process	0.00447051	37	112
BP.60	response to chemical	0.00570757	60	208
BP.61	acid secretion	0.00676956	6	9
BP.62	response to drug	0.00693109	26	73
BP.63	cellular hormone metabolic process	0.00755206	10	20
BP.64	carbohydrate metabolic process	0.00904022	18	46
BP.65	diterpenoid metabolic process	0.00922868	7	12
BP.66	response to calcium ion	0.00933939	5	7
BP.67	prostaglandin biosynthetic process	0.0120853	4	5
BP.68	porphyrin-containing compound metabolic process	0.0120853	4	5
BP.69	dibenzo-p-dioxin metabolic process	0.0120853	4	5
BP.70	water homeostasis	0.0120853	4	5
BP.71	tetrapyrrole metabolic process	0.0120853	4	5
BP.72	prostanoid biosynthetic process	0.0120853	4	5
BP.73	multicellular organismal water homeostasis	0.0120853	4	5
BP.74	medium-chain fatty acid metabolic process	0.0120853	4	5
BP.75	cellular response to stimulus	0.0121055	54	187
BP.76	isoprenoid catabolic process	0.012846	3	3
BP.77	vitamin catabolic process	0.012846	3	3
BP.78	toxin metabolic process	0.012846	3	3
BP.79	response to herbicide	0.012846	3	3
BP.80	monoterpenoid metabolic process	0.012846	3	3
BP.81	diterpenoid catabolic process	0.012846	3	3
BP.82	terpenoid catabolic process	0.012846	3	3
BP.83	positive regulation of icosanoid secretion	0.012846	3	3
BP.84	retinoic acid catabolic process	0.012846	3	3
BP.85	fat-soluble vitamin catabolic process	0.012846	3	3
BP.86	glycerophospholipid catabolic process	0.012846	3	3
BP.87	response to methylmercury	0.012846	3	3
BP.88	establishment of skin barrier	0.012846	3	3
BP.89	retinoid metabolic process	0.0137035	6	10
BP.90	metabolic process	0.0160835	90	366
BP.91	isoprenoid metabolic process	0.0243281	10	23
BP.92	hormone metabolic process	0.0243281	10	23
BP.93	cellular response to corticosteroid stimulus	0.0244315	6	11
BP.94	cellular response to glucocorticoid stimulus	0.0244315	6	11
BP.95	prostanoid metabolic process	0.029687	4	6
BP.96	prostaglandin metabolic process	0.029687	4	6
BP.97	ethanolamine-containing compound metabolic process	0.029687	4	6
BP.98	cellular response to antibiotic	0.029687	4	6
BP.99	cellular response to toxic substance	0.029687	4	6
BP.100	organophosphate metabolic process	0.0324132	19	55
BP.101	organophosphate catabolic process	0.039587	7	15
BP.102	response to stimulus	0.040946	65	244
BP.103	steroid catabolic process	0.0425141	3	4
BP.104	response to insecticide	0.0425141	3	4
BP.105	regulation of icosanoid secretion	0.0425141	3	4
BP.106	regulation of water loss via skin	0.0425141	3	4
BP.107	xenobiotic catabolic process	0.0425141	3	4
BP.108	progesterone metabolic process	0.0425141	3	4
BP.109	demethylation	0.0425141	3	4
BP.110	positive regulation of fatty acid transport	0.0425141	3	4
BP.111	catabolic process	0.0435586	47	167

## Sheet: sub-module 5
	Term	Pvalue	Count	Size			Term	Pvalue	Count	Size			Term	Pvalue	Count	Size			Term	Pvalue	Count	Size
BP.1	leukocyte aggregation	7.10229e-05	3	11		MF.1	phosphatidylinositol phospholipase C activity	0.010582	1	1		CC.1	anchored component of plasma membrane	0.010582	1	1		KEGG.1	Folate biosynthesis	0.00952381	1	1
BP.2	leukocyte cell-cell adhesion	0.00012261	3	13		MF.2	phospholipase C activity	0.010582	1	1		CC.2	extracellular region part	0.0148795	4	133		KEGG.2	Cytosolic DNA-sensing pathway	0.00952381	1	1
BP.3	homotypic cell-cell adhesion	0.000155733	3	14		MF.3	sepiapterin reductase activity	0.010582	1	1		CC.3	extracellular region	0.0188447	4	141		KEGG.3	Cytokine-cytokine receptor interaction	0.018987	1	2
BP.4	chronic inflammatory response	0.000247778	2	3		MF.4	microtubule binding	0.010582	1	1		CC.4	anchored component of membrane	0.0314939	1	3		KEGG.4	Rheumatoid arthritis	0.018987	1	2
BP.5	neutrophil chemotaxis	0.000493811	2	4		MF.5	phosphoric diester hydrolase activity	0.010582	1	1		CC.5	extracellular space	0.0374523	2	32		KEGG.5	Prion diseases	0.037732	1	4
BP.6	granulocyte chemotaxis	0.000493811	2	4		MF.6	phospholipase activator activity	0.010582	1	1		CC.6	external side of plasma membrane	0.0418246	1	4		KEGG.6	Natural killer cell mediated cytotoxicity	0.0470144	1	5
BP.7	granulocyte migration	0.000493811	2	4		MF.7	protein tyrosine kinase activator activity	0.010582	1	1								KEGG.7	NOD-like receptor signaling pathway	0.0470144	1	5
BP.8	neutrophil migration	0.000493811	2	4		MF.8	receptor signaling protein tyrosine kinase activator activity	0.010582	1	1
BP.9	single organismal cell-cell adhesion	0.00064818	3	22		MF.9	receptor inhibitor activity	0.010582	1	1
BP.10	single organism cell adhesion	0.00074387	3	23		MF.10	CCR1 chemokine receptor binding	0.010582	1	1
BP.11	cell-cell adhesion	0.00074387	3	23		MF.11	CCR4 chemokine receptor binding	0.010582	1	1
BP.12	myeloid leukocyte migration	0.000820113	2	5		MF.12	CCR5 chemokine receptor binding	0.010582	1	1
BP.13	myeloid leukocyte activation	0.00122582	2	6		MF.13	Toll-like receptor binding	0.010582	1	1
BP.14	leukocyte chemotaxis	0.00122582	2	6		MF.14	Toll-like receptor 4 binding	0.010582	1	1
BP.15	cell adhesion	0.0013618	3	28		MF.15	chemoattractant activity	0.010582	1	1
BP.16	biological adhesion	0.00151576	3	29		MF.16	protein self-association	0.010582	1	1
BP.17	positive regulation of inflammatory response	0.00171008	2	7		MF.17	chemokine receptor antagonist activity	0.010582	1	1
BP.18	leukocyte migration	0.00171008	2	7		MF.18	receptor antagonist activity	0.010582	1	1
BP.19	cell chemotaxis	0.00227202	2	8		MF.19	RAGE receptor binding	0.010582	1	1
BP.20	neurogenesis	0.00245632	3	34		MF.20	lipase activator activity	0.010582	1	1
BP.21	positive regulation of response to wounding	0.00291079	2	9		MF.21	chemokine activity	0.0210798	1	2
BP.22	T cell activation	0.00362555	2	10		MF.22	kinase activator activity	0.0210798	1	2
BP.23	T cell aggregation	0.00362555	2	10		MF.23	protein kinase activator activity	0.0210798	1	2
BP.24	lymphocyte aggregation	0.00362555	2	10		MF.24	receptor regulator activity	0.0210798	1	2
BP.25	lymphocyte activation	0.00441545	2	11		MF.25	chemokine receptor binding	0.0210798	1	2
BP.26	positive regulation of response to external stimulus	0.00527964	2	12		MF.26	CCR chemokine receptor binding	0.0210798	1	2
BP.27	positive regulation of defense response	0.00621728	2	13		MF.27	protein homodimerization activity	0.0309998	2	29
BP.28	immune system process	0.00647303	3	47		MF.28	tubulin binding	0.0314939	1	3
BP.29	chemotaxis	0.00722754	2	14		MF.29	cytokine activity	0.0418246	1	4
BP.30	taxis	0.00722754	2	14		MF.30	enzyme activator activity	0.0418246	1	4
BP.31	leukocyte activation	0.00830958	2	15		MF.31	kinase regulator activity	0.0418246	1	4
BP.32	cell development	0.00872643	3	52		MF.32	protein kinase regulator activity	0.0418246	1	4
BP.33	regulation of inflammatory response	0.00946257	2	16		MF.33	icosanoid binding	0.0418246	1	4
BP.34	L-phenylalanine metabolic process	0.0104987	1	1		MF.34	icosatetraenoic acid binding	0.0418246	1	4
BP.35	tetrahydrobiopterin biosynthetic process	0.0104987	1	1		MF.35	arachidonic acid binding	0.0418246	1	4
BP.36	inflammatory cell apoptotic process	0.0104987	1	1		MF.36	fatty acid derivative binding	0.0418246	1	4
BP.37	response to isoquinoline alkaloid	0.0104987	1	1
BP.38	viral gene expression	0.0104987	1	1
BP.39	viral transcription	0.0104987	1	1
BP.40	pteridine metabolic process	0.0104987	1	1
BP.41	pseudopodium organization	0.0104987	1	1
BP.42	pseudopodium assembly	0.0104987	1	1
BP.43	activation of phospholipase D activity	0.0104987	1	1
BP.44	response to vitamin K	0.0104987	1	1
BP.45	negative regulation of viral transcription	0.0104987	1	1
BP.46	myeloid cell apoptotic process	0.0104987	1	1
BP.47	regulation of myeloid cell apoptotic process	0.0104987	1	1
BP.48	negative regulation of myeloid cell apoptotic process	0.0104987	1	1
BP.49	response to alkyl hydroperoxide	0.0104987	1	1
BP.50	cell-cell adhesion mediated by integrin	0.0104987	1	1
BP.51	regulation of cell-cell adhesion mediated by integrin	0.0104987	1	1
BP.52	positive regulation of cell-cell adhesion mediated by integrin	0.0104987	1	1
BP.53	peptidyl-cysteine S-trans-nitrosylation	0.0104987	1	1
BP.54	helper T cell diapedesis	0.0104987	1	1
BP.55	T-helper 1 cell extravasation	0.0104987	1	1
BP.56	T-helper 1 cell diapedesis	0.0104987	1	1
BP.57	CD8-positive, alpha-beta T cell extravasation	0.0104987	1	1
BP.58	granulocyte activation	0.0104987	1	1
BP.59	neutrophil activation	0.0104987	1	1
BP.60	positive regulation of tyrosine phosphorylation of STAT protein	0.0104987	1	1
BP.61	pteridine-containing compound metabolic process	0.0104987	1	1
BP.62	pteridine-containing compound biosynthetic process	0.0104987	1	1
BP.63	response to morphine	0.0104987	1	1
BP.64	modulation by host of viral transcription	0.0104987	1	1
BP.65	negative regulation by host of viral transcription	0.0104987	1	1
BP.66	multi-organism metabolic process	0.0104987	1	1
BP.67	tetrahydrobiopterin metabolic process	0.0104987	1	1
BP.68	regulation of viral transcription	0.0104987	1	1
BP.69	voluntary musculoskeletal movement	0.0104987	1	1
BP.70	diapedesis	0.0104987	1	1
BP.71	interaction with symbiont	0.0104987	1	1
BP.72	modification by host of symbiont morphology or physiology	0.0104987	1	1
BP.73	modulation of transcription in other organism involved in symbiotic interaction	0.0104987	1	1
BP.74	modulation by host of symbiont transcription	0.0104987	1	1
BP.75	regulation of mast cell chemotaxis	0.0104987	1	1
BP.76	positive regulation of mast cell chemotaxis	0.0104987	1	1
BP.77	regulation of chemokine-mediated signaling pathway	0.0104987	1	1
BP.78	negative regulation of chemokine-mediated signaling pathway	0.0104987	1	1
BP.79	negative regulation of lymphocyte apoptotic process	0.0104987	1	1
BP.80	negative regulation of T cell apoptotic process	0.0104987	1	1
BP.81	neutrophil aggregation	0.0104987	1	1
BP.82	cellular response to vitamin K	0.0104987	1	1
BP.83	cellular response to morphine	0.0104987	1	1
BP.84	cellular response to isoquinoline alkaloid	0.0104987	1	1
BP.85	cellular response to alkyl hydroperoxide	0.0104987	1	1
BP.86	macrophage apoptotic process	0.0104987	1	1
BP.87	erythrose 4-phosphate/phosphoenolpyruvate family amino acid metabolic process	0.0104987	1	1
BP.88	negative regulation of leukocyte apoptotic process	0.0104987	1	1
BP.89	regulation of macrophage apoptotic process	0.0104987	1	1
BP.90	negative regulation of macrophage apoptotic process	0.0104987	1	1
BP.91	positive regulation of natural killer cell chemotaxis	0.0104987	1	1
BP.92	innate immune response	0.0106857	2	17
BP.93	nervous system development	0.01393	3	61
BP.94	cell activation	0.0162631	2	21
BP.95	regulation of peptide secretion	0.0162631	2	21
BP.96	peptide secretion	0.0178245	2	22
BP.97	positive regulation of hydrolase activity	0.0178245	2	22
BP.98	regulation of peptide transport	0.0178245	2	22
BP.99	immune response	0.0194513	2	23
BP.100	peptide transport	0.0194513	2	23
BP.101	regulation of defense response	0.0194513	2	23
BP.102	amide transport	0.0194513	2	23
BP.103	regulation of response to wounding	0.0194513	2	23
BP.104	negative regulation of cytokine-mediated signaling pathway	0.0209145	1	2
BP.105	leukocyte migration involved in inflammatory response	0.0209145	1	2
BP.106	monocyte chemotaxis	0.0209145	1	2
BP.107	mast cell chemotaxis	0.0209145	1	2
BP.108	tyrosine phosphorylation of STAT protein	0.0209145	1	2
BP.109	regulation of G-protein coupled receptor protein signaling pathway	0.0209145	1	2
BP.110	aromatic amino acid family metabolic process	0.0209145	1	2
BP.111	positive regulation of macrophage chemotaxis	0.0209145	1	2
BP.112	T cell chemotaxis	0.0209145	1	2
BP.113	regulation of T cell chemotaxis	0.0209145	1	2
BP.114	positive regulation of T cell chemotaxis	0.0209145	1	2
BP.115	astrocyte development	0.0209145	1	2
BP.116	protein nitrosylation	0.0209145	1	2
BP.117	peptidyl-cysteine S-nitrosylation	0.0209145	1	2
BP.118	peptidyl-cysteine modification	0.0209145	1	2
BP.119	positive regulation of blood coagulation	0.0209145	1	2
BP.120	positive regulation of mononuclear cell proliferation	0.0209145	1	2
BP.121	response to hydroperoxide	0.0209145	1	2
BP.122	cell adhesion mediated by integrin	0.0209145	1	2
BP.123	regulation of cell adhesion mediated by integrin	0.0209145	1	2
BP.124	positive regulation of cell adhesion mediated by integrin	0.0209145	1	2
BP.125	helper T cell extravasation	0.0209145	1	2
BP.126	natural killer cell chemotaxis	0.0209145	1	2
BP.127	positive regulation of T cell proliferation	0.0209145	1	2
BP.128	norepinephrine metabolic process	0.0209145	1	2
BP.129	serotonin metabolic process	0.0209145	1	2
BP.130	indole-containing compound metabolic process	0.0209145	1	2
BP.131	regulation of tyrosine phosphorylation of STAT protein	0.0209145	1	2
BP.132	negative regulation of viral genome replication	0.0209145	1	2
BP.133	integrin biosynthetic process	0.0209145	1	2
BP.134	regulation of integrin biosynthetic process	0.0209145	1	2
BP.135	mast cell activation	0.0209145	1	2
BP.136	negative regulation of G-protein coupled receptor protein signaling pathway	0.0209145	1	2
BP.137	eosinophil chemotaxis	0.0209145	1	2
BP.138	negative regulation of viral process	0.0209145	1	2
BP.139	positive regulation of lymphocyte proliferation	0.0209145	1	2
BP.140	positive regulation of coagulation	0.0209145	1	2
BP.141	positive chemotaxis	0.0209145	1	2
BP.142	response to high density lipoprotein particle	0.0209145	1	2
BP.143	negative regulation of response to cytokine stimulus	0.0209145	1	2
BP.144	chemokine-mediated signaling pathway	0.0209145	1	2
BP.145	regulation of T cell apoptotic process	0.0209145	1	2
BP.146	positive regulation of T cell apoptotic process	0.0209145	1	2
BP.147	positive regulation of leukocyte proliferation	0.0209145	1	2
BP.148	cellular response to high density lipoprotein particle stimulus	0.0209145	1	2
BP.149	cellular response to hydroperoxide	0.0209145	1	2
BP.150	mononuclear cell migration	0.0209145	1	2
BP.151	regulation of mononuclear cell migration	0.0209145	1	2
BP.152	eosinophil migration	0.0209145	1	2
BP.153	T cell extravasation	0.0209145	1	2
BP.154	regulation of monocyte chemotaxis	0.0209145	1	2
BP.155	positive regulation of monocyte chemotaxis	0.0209145	1	2
BP.156	mast cell migration	0.0209145	1	2
BP.157	positive regulation of hemostasis	0.0209145	1	2
BP.158	primary amino compound metabolic process	0.0209145	1	2
BP.159	negative regulation of viral life cycle	0.0209145	1	2
BP.160	positive regulation of lymphocyte migration	0.0209145	1	2
BP.161	regulation of T cell migration	0.0209145	1	2
BP.162	positive regulation of T cell migration	0.0209145	1	2
BP.163	regulation of natural killer cell chemotaxis	0.0209145	1	2
BP.164	positive regulation of intrinsic apoptotic signaling pathway	0.0209145	1	2
BP.165	neuron differentiation	0.0211424	2	24
BP.166	regulation of multicellular organismal process	0.0262945	3	76
BP.167	peptidyl-amino acid modification	0.0265946	2	27
BP.168	inflammatory response	0.0285356	2	28
BP.169	response to ethanol	0.0285356	2	28
BP.170	response to molecule of bacterial origin	0.0305371	2	29
BP.171	cell migration	0.0305371	2	29
BP.172	response to lipopolysaccharide	0.0305371	2	29
BP.173	cell motility	0.0305371	2	29
BP.174	localization of cell	0.0305371	2	29
BP.175	nitrogen compound transport	0.0305371	2	29
BP.176	positive regulation of intracellular signal transduction	0.0305371	2	29
BP.177	positive regulation of myeloid leukocyte differentiation	0.0312478	1	3
BP.178	cellular calcium ion homeostasis	0.0312478	1	3
BP.179	exocytosis	0.0312478	1	3
BP.180	regulation of phospholipase activity	0.0312478	1	3
BP.181	positive regulation of phospholipase activity	0.0312478	1	3
BP.182	regulation of macrophage chemotaxis	0.0312478	1	3
BP.183	positive regulation of smooth muscle cell migration	0.0312478	1	3
BP.184	osteoclast differentiation	0.0312478	1	3
BP.185	actin cytoskeleton reorganization	0.0312478	1	3
BP.186	regulation of mononuclear cell proliferation	0.0312478	1	3
BP.187	positive regulation of homotypic cell-cell adhesion	0.0312478	1	3
BP.188	regulation of multicellular organism growth	0.0312478	1	3
BP.189	regulation of T cell proliferation	0.0312478	1	3
BP.190	cellular extravasation	0.0312478	1	3
BP.191	regulation of osteoclast differentiation	0.0312478	1	3
BP.192	positive regulation of osteoclast differentiation	0.0312478	1	3
BP.193	positive regulation of JAK-STAT cascade	0.0312478	1	3
BP.194	macrophage chemotaxis	0.0312478	1	3
BP.195	lymphocyte chemotaxis	0.0312478	1	3
BP.196	regulation of lymphocyte proliferation	0.0312478	1	3
BP.197	positive regulation of T cell activation	0.0312478	1	3
BP.198	multicellular organismal movement	0.0312478	1	3
BP.199	musculoskeletal movement	0.0312478	1	3
BP.200	positive regulation of lymphocyte activation	0.0312478	1	3
BP.201	modification of morphology or physiology of other organism involved in symbiotic interaction	0.0312478	1	3
BP.202	calcium ion homeostasis	0.0312478	1	3
BP.203	regulation of protein tyrosine kinase activity	0.0312478	1	3
BP.204	positive regulation of protein tyrosine kinase activity	0.0312478	1	3
BP.205	regulation of lymphocyte apoptotic process	0.0312478	1	3
BP.206	positive regulation of lymphocyte apoptotic process	0.0312478	1	3
BP.207	T cell apoptotic process	0.0312478	1	3
BP.208	regulation of leukocyte proliferation	0.0312478	1	3
BP.209	cellular response to ammonium ion	0.0312478	1	3
BP.210	cellular response to lipoprotein particle stimulus	0.0312478	1	3
BP.211	regulation of granulocyte chemotaxis	0.0312478	1	3
BP.212	cellular divalent inorganic cation homeostasis	0.0312478	1	3
BP.213	divalent inorganic cation homeostasis	0.0312478	1	3
BP.214	lymphocyte migration	0.0312478	1	3
BP.215	T cell migration	0.0312478	1	3
BP.216	positive regulation of wound healing	0.0312478	1	3
BP.217	regulation of lymphocyte chemotaxis	0.0312478	1	3
BP.218	positive regulation of leukocyte cell-cell adhesion	0.0312478	1	3
BP.219	regulation of leukocyte apoptotic process	0.0312478	1	3
BP.220	positive regulation of leukocyte apoptotic process	0.0312478	1	3
BP.221	regulation of lymphocyte migration	0.0312478	1	3
BP.222	movement of cell or subcellular component	0.0325983	2	30
BP.223	generation of neurons	0.0325983	2	30
BP.224	locomotion	0.0368966	2	32
BP.225	response to bacterium	0.0391323	2	33
BP.226	positive regulation of cell death	0.0391323	2	33
BP.227	positive regulation of apoptotic process	0.0391323	2	33
BP.228	positive regulation of programmed cell death	0.0391323	2	33
BP.229	regulation of hydrolase activity	0.0391323	2	33
BP.230	fever generation	0.0414992	1	4
BP.231	positive regulation of acute inflammatory response	0.0414992	1	4
BP.232	positive regulation of leukocyte migration	0.0414992	1	4
BP.233	positive regulation of leukocyte chemotaxis	0.0414992	1	4
BP.234	positive regulation of leukocyte activation	0.0414992	1	4
BP.235	regulation of myeloid leukocyte differentiation	0.0414992	1	4
BP.236	response to zinc ion	0.0414992	1	4
BP.237	viral genome replication	0.0414992	1	4
BP.238	regulation of fever generation	0.0414992	1	4
BP.239	positive regulation of fever generation	0.0414992	1	4
BP.240	lipopolysaccharide-mediated signaling pathway	0.0414992	1	4
BP.241	modification of morphology or physiology of other organism	0.0414992	1	4
BP.242	dopamine metabolic process	0.0414992	1	4
BP.243	negative regulation of multi-organism process	0.0414992	1	4
BP.244	regulation of viral genome replication	0.0414992	1	4
BP.245	astrocyte differentiation	0.0414992	1	4
BP.246	regulation of viral process	0.0414992	1	4
BP.247	regulation of lipase activity	0.0414992	1	4
BP.248	positive regulation of lipase activity	0.0414992	1	4
BP.249	lymphocyte apoptotic process	0.0414992	1	4
BP.250	cellular response to amino acid stimulus	0.0414992	1	4
BP.251	leukocyte apoptotic process	0.0414992	1	4
BP.252	positive regulation of leukocyte differentiation	0.0414992	1	4
BP.253	regulation of viral life cycle	0.0414992	1	4
BP.254	regulation of response to external stimulus	0.0437726	2	35
BP.255	organonitrogen compound biosynthetic process	0.0437726	2	35
BP.256	response to wounding	0.0461758	2	36
BP.257	regulation of secretion	0.0461758	2	36
BP.258	cell differentiation	0.048043	3	94
BP.259	response to external biotic stimulus	0.0486333	2	37
BP.260	response to other organism	0.0486333	2	37

## Sheet: sub-module 6
	Term	Pvalue	Count	Size			Term	Pvalue	Count	Size			Term	Pvalue	Count	Size			Term	Pvalue	Count	Size
BP.1	signal transduction	4.42345e-17	33	102		MF.1	protein phosphatase type 2A regulator activity	4.97624e-08	7	7		CC.1	protein phosphatase type 2A complex	4.02391e-09	8	8		KEGG.1	mRNA surveillance pathway	8.72999e-12	10	10
BP.2	signaling	2.10076e-15	33	113		MF.2	phosphatase regulator activity	4.97624e-08	7	7		CC.2	protein serine/threonine phosphatase complex	4.02391e-09	8	8		KEGG.2	Oocyte meiosis	9.05916e-11	10	11
BP.3	single organism signaling	2.10076e-15	33	113		MF.3	protein phosphatase regulator activity	4.97624e-08	7	7		CC.3	phosphatase complex	4.02391e-09	8	8		KEGG.3	Tight junction	1.33569e-10	9	9
BP.4	cell communication	1.42064e-14	33	119		MF.4	kinase binding	3.41832e-07	13	30		CC.4	chromosomal region	3.88147e-06	6	7		KEGG.4	Wnt signaling pathway	1.16732e-08	11	18
BP.5	regulation of macromolecule metabolic process	6.07912e-13	33	132		MF.5	enzyme binding	7.28648e-07	20	74		CC.5	chromosome, centromeric region	3.87773e-05	5	6		KEGG.5	Neurotrophin signaling pathway	1.65053e-08	8	9
BP.6	regulation of phosphate metabolic process	1.91825e-12	24	63		MF.6	protein kinase binding	4.88237e-06	11	26		CC.6	cell projection part	5.0871e-05	8	17		KEGG.6	Hepatitis C	1.95579e-08	10	15
BP.7	regulation of phosphorus metabolic process	1.91825e-12	24	63		MF.7	phosphoprotein phosphatase activity	6.96051e-06	5	5		CC.7	catalytic complex	0.000406095	9	27		KEGG.7	Chagas disease (American trypanosomiasis)	2.44879e-08	9	12
BP.8	regulation of signal transduction	5.63019e-12	25	72		MF.8	protein serine/threonine phosphatase activity	6.96051e-06	5	5		CC.8	spindle pole	0.000870064	3	3		KEGG.8	Chemokine signaling pathway	2.66809e-07	8	11
BP.9	phosphate-containing compound metabolic process	7.83282e-12	29	103		MF.9	insulin receptor binding	6.96051e-06	5	5		CC.9	spindle	0.00221713	4	7		KEGG.9	Focal adhesion	2.40685e-06	6	7
BP.10	regulation of response to stimulus	5.28315e-11	27	93		MF.10	phosphatase activity	4.01547e-05	6	9		CC.10	cell projection membrane	0.00221713	4	7		KEGG.10	Renal cell carcinoma	2.40685e-06	6	7
BP.11	regulation of protein modification process	5.94625e-11	22	59		MF.11	enzyme regulator activity	6.19472e-05	9	22		CC.11	non-membrane-bounded organelle	0.00284423	14	70		KEGG.11	Glioma	4.74388e-06	5	5
BP.12	macromolecule metabolic process	8.96786e-11	35	178		MF.12	hormone activity	7.88858e-05	4	4		CC.12	intracellular non-membrane-bounded organelle	0.00284423	14	70		KEGG.12	Insulin signaling pathway	1.87856e-05	9	21
BP.13	cellular macromolecule metabolic process	1.93462e-10	34	168		MF.13	protein binding	9.18432e-05	29	183		CC.13	ciliary part	0.0032436	3	4		KEGG.13	mTOR signaling pathway	2.66269e-05	5	6
BP.14	regulation of signaling	3.58634e-10	25	84		MF.14	phosphoric ester hydrolase activity	9.32013e-05	6	10		CC.14	cytoskeletal part	0.00326204	6	17		KEGG.14	B cell receptor signaling pathway	2.66269e-05	5	6
BP.15	phosphorus metabolic process	3.75649e-10	29	117		MF.15	molecular function regulator	0.000140887	9	24		CC.15	cytosol	0.00381012	15	80		KEGG.15	Chronic myeloid leukemia	2.66269e-05	5	6
BP.16	regulation of metabolic process	5.0197e-10	33	160		MF.16	protein kinase C binding	0.000366587	4	5		CC.16	cytoskeleton	0.00489323	7	24		KEGG.16	Non-small cell lung cancer	2.66269e-05	5	6
BP.17	cellular protein modification process	6.62267e-10	25	86		MF.17	protein phosphatase 2A binding	0.000366587	4	5		CC.17	chromosome	0.0061604	6	19		KEGG.17	Carbohydrate digestion and absorption	5.90139e-05	4	4
BP.18	regulation of cell communication	6.62267e-10	25	86		MF.18	protein phosphatase binding	0.000651848	5	9		CC.18	chromosomal part	0.0061604	6	19		KEGG.18	Pancreatic cancer	5.90139e-05	4	4
BP.19	protein modification process	6.62267e-10	25	86		MF.19	insulin-like growth factor receptor binding	0.000870064	3	3		CC.19	plasma membrane	0.00667764	13	68		KEGG.19	Prostate cancer	5.95678e-05	7	14
BP.20	macromolecule modification	8.93414e-10	25	87		MF.20	phosphatase binding	0.0012105	5	10		CC.20	endosome	0.00689854	4	9		KEGG.20	ErbB signaling pathway	8.71771e-05	5	7
BP.21	regulation of protein phosphatase type 2A activity	3.77508e-09	8	8		MF.21	macromolecular complex binding	0.00136394	11	44		CC.21	plasma membrane part	0.00727115	8	32		KEGG.21	Progesterone-mediated oocyte maturation	8.71771e-05	5	7
BP.22	regulation of cellular metabolic process	3.91929e-09	31	147		MF.22	protein complex binding	0.00168612	8	26		CC.22	plasma membrane protein complex	0.00755912	3	5		KEGG.22	Endometrial cancer	8.71771e-05	5	7
BP.23	protein dephosphorylation	5.02714e-09	11	16		MF.23	DNA binding	0.00438748	10	43		CC.23	nucleus	0.00776501	24	169		KEGG.23	Osteoclast differentiation	0.000217452	5	8
BP.24	dephosphorylation	5.02714e-09	11	16		MF.24	transcription factor activity, RNA polymerase II distal enhancer sequence-specific binding	0.00689854	4	9		CC.24	ciliary basal body	0.00934697	2	2		KEGG.24	Aldosterone-regulated sodium reabsorption	0.000708166	3	3
BP.25	regulation of cellular process	5.74709e-09	34	185		MF.25	phosphotyrosine binding	0.00934697	2	2		CC.25	macromolecular complex	0.0109237	19	124		KEGG.25	Pathways in cancer	0.000713828	8	25
BP.26	cell surface receptor signaling pathway	6.64133e-09	19	53		MF.26	epidermal growth factor receptor binding	0.00934697	2	2		CC.26	cell periphery	0.0128395	13	73		KEGG.26	Toll-like receptor signaling pathway	0.000775027	4	6
BP.27	regulation of protein metabolic process	7.81765e-09	24	87		MF.27	neurotrophin receptor binding	0.00934697	2	2		CC.27	microtubule cytoskeleton	0.0134503	5	16		KEGG.27	Jak-STAT signaling pathway	0.000775027	4	6
BP.28	cellular response to stimulus	8.34713e-09	34	187		MF.28	neurotrophin TRK receptor binding	0.00934697	2	2		CC.28	plasma membrane region	0.0135428	6	22		KEGG.28	T cell receptor signaling pathway	0.000775027	4	6
BP.29	regulation of primary metabolic process	8.99117e-09	31	151		MF.29	neurotrophin TRKA receptor binding	0.00934697	2	2		CC.29	protein complex	0.0136149	18	117		KEGG.29	Fc gamma R-mediated phagocytosis	0.000775027	4	6
BP.30	regulation of cellular protein metabolic process	1.16886e-08	23	81		MF.30	receptor tyrosine kinase binding	0.00934697	2	2		CC.30	cell-cell junction	0.014096	3	6		KEGG.30	Colorectal cancer	0.000775027	4	6
BP.31	intracellular signal transduction	1.40791e-08	19	55		MF.31	angiotensin receptor binding	0.00934697	2	2		CC.31	cilium	0.014096	3	6		KEGG.31	Acute myeloid leukemia	0.000775027	4	6
BP.32	regulation of catalytic activity	3.57195e-08	20	64		MF.32	type 1 angiotensin receptor binding	0.00934697	2	2		CC.32	membrane protein complex	0.014096	3	6		KEGG.32	Type II diabetes mellitus	0.000775027	4	6
BP.33	cell development	4.17167e-08	18	52		MF.33	signaling adaptor activity	0.00934697	2	2		CC.33	membrane region	0.0151855	7	29		KEGG.33	Maturity onset diabetes of the young	0.000775027	4	6
BP.34	phosphorylation	5.66125e-08	19	59		MF.34	protein kinase B binding	0.00934697	2	2		CC.34	cell projection	0.0215928	8	38		KEGG.34	TGF-beta signaling pathway	0.00169216	4	7
BP.35	regulation of phosphorylation	5.97555e-08	18	53		MF.35	protein phosphorylated amino acid binding	0.00934697	2	2		CC.35	secretory granule	0.0230052	3	7		KEGG.35	Apoptosis	0.00265562	3	4
BP.36	apoptotic process	9.03204e-08	20	67		MF.36	ephrin receptor binding	0.00934697	2	2		CC.36	endosome membrane	0.0263008	2	3		KEGG.36	Melanoma	0.00265562	3	4
BP.37	regulation of biological process	9.94536e-08	34	201		MF.37	phosphoprotein binding	0.00934697	2	2		CC.37	postsynaptic density	0.0263008	2	3		KEGG.37	Regulation of actin cytoskeleton	0.00265562	3	4
BP.38	negative regulation of response to stimulus	1.19282e-07	17	49		MF.38	14-3-3 protein binding	0.00934697	2	2		CC.38	endosomal part	0.0263008	2	3		KEGG.38	Natural killer cell mediated cytotoxicity	0.00622492	3	5
BP.39	regulation of phosphatase activity	1.47194e-07	8	10		MF.39	protein tyrosine kinase binding	0.00934697	2	2		CC.39	postsynapse	0.0263008	2	3		KEGG.39	Bacterial invasion of epithelial cells	0.00820948	2	2
BP.40	regulation of dephosphorylation	1.47194e-07	8	10		MF.40	G-protein coupled receptor binding	0.0106906	4	10		CC.40	whole membrane	0.0349594	9	49		KEGG.40	Small cell lung cancer	0.0191618	3	7
BP.41	regulation of protein dephosphorylation	1.47194e-07	8	10		MF.41	protein serine/threonine kinase activity	0.0106906	4	10		CC.41	cytoplasmic membrane-bounded vesicle	0.0355189	5	20		KEGG.41	Regulation of autophagy	0.0232121	2	3
BP.42	regulation of phosphoprotein phosphatase activity	1.47194e-07	8	10		MF.42	nucleic acid binding transcription factor activity	0.0108121	8	34		CC.42	transcription factor complex	0.0433021	5	21		KEGG.42	Fc epsilon RI signaling pathway	0.0269361	5	20
BP.43	programmed cell death	1.62303e-07	20	69		MF.43	transcription factor activity, sequence-specific DNA binding	0.0108121	8	34		CC.43	cytoplasmic vesicle	0.0433021	5	21		KEGG.43	MAPK signaling pathway	0.0318383	6	28
BP.44	positive regulation of cellular process	2.12234e-07	29	146		MF.44	receptor binding	0.0110989	11	56		CC.44	cell junction	0.048376	4	15
BP.45	anatomical structure morphogenesis	2.29419e-07	18	57		MF.45	protein domain specific binding	0.0134503	5	16		CC.45	ruffle	0.049358	2	4
BP.46	positive regulation of biological process	2.76712e-07	30	158		MF.46	protein heterodimerization activity	0.0135428	6	22		CC.46	cell leading edge	0.049358	2	4
BP.47	cell death	2.84775e-07	20	71		MF.47	sequence-specific DNA binding	0.0155189	8	36		CC.47	leading edge membrane	0.049358	2	4
BP.48	death	2.84775e-07	20	71		MF.48	RNA polymerase II transcription factor activity, sequence-specific DNA binding	0.022025	7	31		CC.48	ruffle membrane	0.049358	2	4
BP.49	negative regulation of signal transduction	3.16896e-07	14	35		MF.49	protein binding, bridging	0.0263008	2	3
BP.50	regulation of molecular function	3.57048e-07	21	79		MF.50	binding, bridging	0.0263008	2	3
BP.51	response to stimulus	6.00867e-07	36	244		MF.51	growth factor receptor binding	0.0263008	2	3
BP.52	cellular component organization	8.23063e-07	26	124		MF.52	protein kinase activity	0.029279	4	13
BP.53	cellular component organization or biogenesis	8.23063e-07	26	124		MF.53	structure-specific DNA binding	0.029279	4	13
BP.54	enzyme linked receptor protein signaling pathway	1.20234e-06	12	28		MF.54	nucleic acid binding	0.0470399	11	68
BP.55	negative regulation of cellular process	1.42421e-06	24	109		MF.55	core promoter binding	0.0480532	3	9
BP.56	insulin receptor signaling pathway	1.46464e-06	7	9		MF.56	protein C-terminus binding	0.049358	2	4
BP.57	regulation of developmental process	1.78906e-06	18	64
BP.58	negative regulation of biological process	1.80596e-06	25	119
BP.59	cell differentiation	1.98481e-06	22	94
BP.60	protein metabolic process	2.27122e-06	28	149
BP.61	negative regulation of cell communication	2.30611e-06	14	40
BP.62	negative regulation of signaling	2.30611e-06	14	40
BP.63	protein phosphorylation	2.40031e-06	16	52
BP.64	regulation of protein phosphorylation	2.47939e-06	15	46
BP.65	cellular developmental process	3.03026e-06	22	96
BP.66	anatomical structure development	3.2098e-06	27	141
BP.67	biological regulation	3.70267e-06	34	224
BP.68	positive regulation of macromolecule metabolic process	5.58093e-06	22	99
BP.69	anatomical structure formation involved in morphogenesis	5.85088e-06	13	37
BP.70	positive regulation of macromolecule biosynthetic process	6.4127e-06	18	69
BP.71	gene expression	6.79921e-06	22	100
BP.72	positive regulation of response to stimulus	7.55278e-06	16	56
BP.73	regulation of hydrolase activity	1.00239e-05	12	33
BP.74	regulation of cellular macromolecule biosynthetic process	1.03032e-05	20	86
BP.75	regulation of glucose metabolic process	1.16024e-05	7	11
BP.76	cellular protein metabolic process	1.17875e-05	26	139
BP.77	positive regulation of signal transduction	1.20178e-05	14	45
BP.78	regulation of gene expression	1.27126e-05	21	95
BP.79	positive regulation of metabolic process	1.33337e-05	24	121
BP.80	positive regulation of glucose metabolic process	1.37609e-05	6	8
BP.81	positive regulation of cell communication	1.48829e-05	15	52
BP.82	cellular response to insulin stimulus	1.64199e-05	10	24
BP.83	regulation of MAPK cascade	1.64199e-05	10	24
BP.84	apoptotic signaling pathway	1.64278e-05	11	29
BP.85	organelle organization	1.69128e-05	17	66
BP.86	positive regulation of cellular biosynthetic process	1.81064e-05	19	81
BP.87	positive regulation of cellular metabolic process	1.86102e-05	23	114
BP.88	cellular macromolecule biosynthetic process	1.8917e-05	20	89
BP.89	regulation of cell differentiation	2.16085e-05	14	47
BP.90	regulation of macromolecule biosynthetic process	2.30052e-05	20	90
BP.91	regulation of kinase activity	2.42075e-05	11	30
BP.92	organ development	2.62415e-05	23	116
BP.93	positive regulation of biosynthetic process	2.72488e-05	19	83
BP.94	regulation of intracellular signal transduction	3.00911e-05	13	42
BP.95	regulation of cell proliferation	3.26501e-05	15	55
BP.96	regulation of apoptotic process	3.41773e-05	16	62
BP.97	regulation of programmed cell death	3.41773e-05	16	62
BP.98	positive regulation of kinase activity	3.68814e-05	9	21
BP.99	positive regulation of transferase activity	3.68814e-05	9	21
BP.100	cellular process involved in reproduction in multicellular organism	3.83533e-05	6	9
BP.101	regulation of carbohydrate biosynthetic process	3.83533e-05	6	9
BP.102	nucleic acid metabolic process	4.04056e-05	19	85
BP.103	cell proliferation	4.30353e-05	16	63
BP.104	macromolecule biosynthetic process	4.87203e-05	20	94
BP.105	system development	4.94679e-05	24	129
BP.106	regulation of transferase activity	4.97782e-05	11	32
BP.107	positive regulation of nucleobase-containing compound metabolic process	5.13675e-05	17	71
BP.108	regulation of metal ion transport	5.21208e-05	7	13
BP.109	regulation of reactive oxygen species metabolic process	5.21208e-05	7	13
BP.110	regulation of cell death	5.38937e-05	16	64
BP.111	developmental process	5.3904e-05	27	159
BP.112	single-organism developmental process	5.3904e-05	27	159
BP.113	positive regulation of nitrogen compound metabolic process	5.68117e-05	18	79
BP.114	negative regulation of developmental process	5.71803e-05	10	27
BP.115	positive regulation of signaling	6.29451e-05	14	51
BP.116	regulation of nucleobase-containing compound metabolic process	7.1079e-05	19	88
BP.117	regulation of glycogen biosynthetic process	7.64208e-05	4	4
BP.118	endoderm development	7.64208e-05	4	4
BP.119	positive regulation of glucose transport	7.64208e-05	4	4
BP.120	regulation of glucan biosynthetic process	7.64208e-05	4	4
BP.121	regulation of polysaccharide metabolic process	7.64208e-05	4	4
BP.122	regulation of polysaccharide biosynthetic process	7.64208e-05	4	4
BP.123	signal transduction in response to DNA damage	7.64208e-05	4	4
BP.124	regulation of lipid kinase activity	7.64208e-05	4	4
BP.125	positive regulation of glycogen biosynthetic process	7.64208e-05	4	4
BP.126	positive regulation of glucose import	7.64208e-05	4	4
BP.127	regulation of glycogen metabolic process	7.64208e-05	4	4
BP.128	positive regulation of glycogen metabolic process	7.64208e-05	4	4
BP.129	glucose metabolic process	8.03321e-05	8	18
BP.130	hexose metabolic process	8.03321e-05	8	18
BP.131	MAPK cascade	8.28782e-05	10	28
BP.132	signal transduction by protein phosphorylation	8.28782e-05	10	28
BP.133	cellular response to peptide hormone stimulus	8.28782e-05	10	28
BP.134	cellular response to peptide	8.28782e-05	10	28
BP.135	single organism reproductive process	8.46722e-05	15	59
BP.136	tissue morphogenesis	8.88494e-05	9	23
BP.137	response to peptide hormone	9.18118e-05	13	46
BP.138	response to peptide	9.18118e-05	13	46
BP.139	metal ion transport	9.68766e-05	7	14
BP.140	cell fate commitment	9.68766e-05	7	14
BP.141	transcription from RNA polymerase II promoter	0.00010262	16	67
BP.142	developmental process involved in reproduction	0.000118654	13	47
BP.143	multicellular organismal development	0.000121815	24	135
BP.144	transmembrane receptor protein tyrosine kinase signaling pathway	0.000129031	8	19
BP.145	response to insulin	0.000130627	11	35
BP.146	nervous system development	0.000131544	15	61
BP.147	response to growth factor	0.000132307	9	24
BP.148	cellular response to growth factor stimulus	0.000132307	9	24
BP.149	regulation of multicellular organismal process	0.000139268	17	76
BP.150	negative regulation of cellular metabolic process	0.000167956	17	77
BP.151	cellular response to DNA damage stimulus	0.000182042	6	11
BP.152	positive regulation of cellular carbohydrate metabolic process	0.000182042	6	11
BP.153	peptidyl-serine phosphorylation	0.000182042	6	11
BP.154	peptidyl-serine modification	0.000182042	6	11
BP.155	protein kinase B signaling	0.000182042	6	11
BP.156	positive regulation of carbohydrate metabolic process	0.000182042	6	11
BP.157	negative regulation of macromolecule metabolic process	0.000187186	16	70
BP.158	morphogenesis of an epithelium	0.000199961	8	20
BP.159	cation transport	0.000199961	8	20
BP.160	negative regulation of metabolic process	0.000201786	17	78
BP.161	positive regulation of phosphorus metabolic process	0.000219026	12	43
BP.162	positive regulation of phosphate metabolic process	0.000219026	12	43
BP.163	negative regulation of multicellular organismal process	0.000226418	10	31
BP.164	transcription, DNA-templated	0.000241537	17	79
BP.165	regulation of transcription, DNA-templated	0.000241537	17	79
BP.166	nucleic acid-templated transcription	0.000241537	17	79
BP.167	regulation of nucleic acid-templated transcription	0.000241537	17	79
BP.168	reproductive process	0.000244711	15	64
BP.169	regulation of cellular biosynthetic process	0.000259732	20	104
BP.170	positive regulation of gene expression	0.000273398	16	72
BP.171	tube morphogenesis	0.000278839	7	16
BP.172	negative regulation of phosphorylation	0.000278839	7	16
BP.173	RNA biosynthetic process	0.000288082	17	80
BP.174	regulation of RNA metabolic process	0.000288082	17	80
BP.175	regulation of RNA biosynthetic process	0.000288082	17	80
BP.176	regulation of transcription from RNA polymerase II promoter	0.000297983	15	65
BP.177	G-protein coupled receptor signaling pathway	0.000300416	5	8
BP.178	positive regulation of protein modification process	0.000305354	11	38
BP.179	positive regulation of phosphorylation	0.000305354	11	38
BP.180	positive regulation of protein serine/threonine kinase activity	0.000338202	6	12
BP.181	RNA metabolic process	0.000342398	17	81
BP.182	cellular response to stress	0.000380932	14	59
BP.183	nucleobase-containing compound metabolic process	0.000381988	19	98
BP.184	regulation of nitrogen compound metabolic process	0.000381988	19	98
BP.185	cell cycle	0.000409776	10	33
BP.186	positive regulation of cell death	0.000409776	10	33
BP.187	positive regulation of apoptotic process	0.000409776	10	33
BP.188	positive regulation of programmed cell death	0.000409776	10	33
BP.189	response to stress	0.00041452	22	125
BP.190	chordate embryonic development	0.000438726	8	22
BP.191	negative regulation of cell differentiation	0.000438726	8	22
BP.192	mitotic cell cycle	0.000440434	7	17
BP.193	regulation of cellular carbohydrate metabolic process	0.000440434	7	17
BP.194	multicellular organismal process	0.000470624	26	165
BP.195	cellular response to organonitrogen compound	0.000509627	11	40
BP.196	cardiovascular system development	0.000509627	11	40
BP.197	circulatory system development	0.000509627	11	40
BP.198	cellular response to nitrogen compound	0.000509627	11	40
BP.199	behavior	0.000523799	9	28
BP.200	negative regulation of cellular protein metabolic process	0.000523799	9	28
BP.201	positive regulation of protein phosphorylation	0.000540497	10	34
BP.202	embryo development	0.000540497	10	34
BP.203	neurogenesis	0.000540497	10	34
BP.204	regulation of biosynthetic process	0.000545337	20	109
BP.205	mitotic cell cycle process	0.000583415	6	13
BP.206	stress-activated protein kinase signaling cascade	0.000627995	5	9
BP.207	regulation of peptidyl-serine phosphorylation	0.000627995	5	9
BP.208	positive regulation of peptidyl-serine phosphorylation	0.000627995	5	9
BP.209	glucose import	0.000627995	5	9
BP.210	stress-activated MAPK cascade	0.000627995	5	9
BP.211	in utero embryonic development	0.00066959	7	18
BP.212	regulation of carbohydrate metabolic process	0.00066959	7	18
BP.213	negative regulation of phosphorus metabolic process	0.00066959	7	18
BP.214	positive regulation of protein kinase activity	0.00066959	7	18
BP.215	negative regulation of phosphate metabolic process	0.00066959	7	18
BP.216	stem cell differentiation	0.00066959	7	18
BP.217	negative regulation of cellular component organization	0.00066959	7	18
BP.218	reactive oxygen species metabolic process	0.00066959	7	18
BP.219	positive regulation of transcription, DNA-templated	0.000680919	14	62
BP.220	positive regulation of RNA metabolic process	0.000680919	14	62
BP.221	positive regulation of RNA biosynthetic process	0.000680919	14	62
BP.222	positive regulation of nucleic acid-templated transcription	0.000680919	14	62
BP.223	organ morphogenesis	0.000706475	9	29
BP.224	cell migration	0.000706475	9	29
BP.225	cell motility	0.000706475	9	29
BP.226	negative regulation of protein metabolic process	0.000706475	9	29
BP.227	localization of cell	0.000706475	9	29
BP.228	negative regulation of gene expression	0.000710484	13	55
BP.229	cellular response to oxygen-containing compound	0.000745727	15	70
BP.230	nucleobase-containing compound biosynthetic process	0.000772969	17	86
BP.231	endoderm formation	0.00084962	3	3
BP.232	endodermal cell fate commitment	0.00084962	3	3
BP.233	regulation of sodium ion transport	0.00084962	3	3
BP.234	regulation of systemic arterial blood pressure mediated by a chemical signal	0.00084962	3	3
BP.235	developmental programmed cell death	0.00084962	3	3
BP.236	regulation of epithelial to mesenchymal transition	0.00084962	3	3
BP.237	negative regulation of epithelial to mesenchymal transition	0.00084962	3	3
BP.238	positive regulation of sodium ion transport	0.00084962	3	3
BP.239	negative regulation of transmembrane transport	0.00084962	3	3
BP.240	negative regulation of ion transmembrane transport	0.00084962	3	3
BP.241	endodermal cell differentiation	0.00084962	3	3
BP.242	regulation of phosphatidylinositol 3-kinase activity	0.00084962	3	3
BP.243	positive regulation of phosphatidylinositol 3-kinase activity	0.00084962	3	3
BP.244	cell fate commitment involved in formation of primary germ layer	0.00084962	3	3
BP.245	positive regulation of lipid kinase activity	0.00084962	3	3
BP.246	positive regulation of cellular response to insulin stimulus	0.00084962	3	3
BP.247	negative regulation of stem cell differentiation	0.00084962	3	3
BP.248	blood vessel development	0.000871837	8	24
BP.249	vasculature development	0.000871837	8	24
BP.250	embryo development ending in birth or egg hatching	0.000871837	8	24
BP.251	neuron differentiation	0.000871837	8	24
BP.252	single-multicellular organism process	0.000884997	25	160
BP.253	heterocycle biosynthetic process	0.00090125	17	87
BP.254	aromatic compound biosynthetic process	0.00090125	17	87
BP.255	negative regulation of transcription from RNA polymerase II promoter	0.000907922	10	36
BP.256	movement of cell or subcellular component	0.000938675	9	30
BP.257	pattern specification process	0.000948319	6	14
BP.258	carbohydrate biosynthetic process	0.000948319	6	14
BP.259	negative regulation of intracellular signal transduction	0.000948319	6	14
BP.260	negative regulation of catalytic activity	0.000984917	7	19
BP.261	formation of primary germ layer	0.000991461	4	6
BP.262	locomotory behavior	0.000991461	4	6
BP.263	regulation of glucose transport	0.000991461	4	6
BP.264	regulation of glucose import	0.000991461	4	6
BP.265	positive regulation of protein metabolic process	0.00104468	13	57
BP.266	positive regulation of cell proliferation	0.00115799	10	37
BP.267	tissue development	0.00116587	14	65
BP.268	apoptotic mitochondrial changes	0.00116691	5	10
BP.269	regulation of transmembrane transport	0.00116691	5	10
BP.270	positive regulation of reactive oxygen species metabolic process	0.00116691	5	10
BP.271	regulation of multicellular organismal development	0.00129979	12	51
BP.272	cellular response to chemical stimulus	0.00139296	23	144
BP.273	epithelium development	0.00146251	10	38
BP.274	epithelial tube morphogenesis	0.001468	6	15
BP.275	reproduction	0.00157026	11	45
BP.276	central nervous system development	0.00157026	11	45
BP.277	negative regulation of RNA metabolic process	0.00157522	12	52
BP.278	locomotion	0.00159136	9	32
BP.279	response to abiotic stimulus	0.00163262	14	67
BP.280	response to organonitrogen compound	0.00168826	15	75
BP.281	response to nitrogen compound	0.00168826	15	75
BP.282	response to oxygen-containing compound	0.00180709	20	118
BP.283	growth	0.00183012	10	39
BP.284	positive regulation of catalytic activity	0.00183012	10	39
BP.285	negative regulation of nucleobase-containing compound metabolic process	0.00189801	12	53
BP.286	positive regulation of transcription from RNA polymerase II promoter	0.00189801	12	53
BP.287	gamete generation	0.00196122	7	21
BP.288	cell-type specific apoptotic process	0.00196122	7	21
BP.289	carbohydrate transport	0.00198764	5	11
BP.290	hexose transport	0.00198764	5	11
BP.291	monosaccharide transport	0.00198764	5	11
BP.292	glucose transport	0.00198764	5	11
BP.293	regulation of cell development	0.00211209	8	27
BP.294	polysaccharide biosynthetic process	0.00215173	4	7
BP.295	embryonic placenta development	0.00215173	4	7
BP.296	glycogen biosynthetic process	0.00215173	4	7
BP.297	germ cell development	0.00215173	4	7
BP.298	gastrulation	0.00215173	4	7
BP.299	glucan biosynthetic process	0.00215173	4	7
BP.300	negative regulation of peptidase activity	0.00215173	4	7
BP.301	regulation of cell morphogenesis involved in differentiation	0.00215173	4	7
BP.302	negative regulation of endopeptidase activity	0.00215173	4	7
BP.303	developmental maturation	0.00215173	4	7
BP.304	cellular polysaccharide biosynthetic process	0.00215173	4	7
BP.305	cell maturation	0.00215173	4	7
BP.306	homeostasis of number of cells	0.00215173	4	7
BP.307	protein heterooligomerization	0.00215173	4	7
BP.308	regulation of stem cell differentiation	0.00215173	4	7
BP.309	regulation of cell cycle process	0.0021815	6	16
BP.310	Wnt signaling pathway	0.0021815	6	16
BP.311	regulation of protein serine/threonine kinase activity	0.0021815	6	16
BP.312	negative regulation of nitrogen compound metabolic process	0.00227429	12	54
BP.313	cellular response to organic substance	0.00231487	19	111
BP.314	embryonic morphogenesis	0.00267172	7	22
BP.315	regulation of apoptotic signaling pathway	0.00267172	7	22
BP.316	establishment of protein localization	0.0027107	12	55
BP.317	negative regulation of apoptotic process	0.00279326	10	41
BP.318	negative regulation of programmed cell death	0.00279326	10	41
BP.319	reproductive structure development	0.00279326	10	41
BP.320	reproductive system development	0.00279326	10	41
BP.321	regulation of cellular component organization	0.00294645	13	63
BP.322	heterocycle metabolic process	0.00295622	19	113
BP.323	neuron development	0.00313117	6	17
BP.324	DNA metabolic process	0.00316581	5	12
BP.325	negative regulation of proteolysis	0.00316581	5	12
BP.326	release of cytochrome c from mitochondria	0.00316922	3	4
BP.327	negative regulation of immune effector process	0.00316922	3	4
BP.328	sodium ion transport	0.00316922	3	4
BP.329	small GTPase mediated signal transduction	0.00316922	3	4
BP.330	Ras protein signal transduction	0.00316922	3	4
BP.331	peripheral nervous system development	0.00316922	3	4
BP.332	positive regulation of DNA replication	0.00316922	3	4
BP.333	regulation of cellular response to insulin stimulus	0.00316922	3	4
BP.334	positive regulation of phospholipid metabolic process	0.00316922	3	4
BP.335	positive regulation of extrinsic apoptotic signaling pathway	0.00316922	3	4
BP.336	brain development	0.00321884	9	35
BP.337	head development	0.00321884	9	35
BP.338	negative regulation of transcription, DNA-templated	0.00338703	11	49
BP.339	cell cycle process	0.00356701	7	23
BP.340	regulation of cell migration	0.00356701	7	23
BP.341	carbohydrate homeostasis	0.00356701	7	23
BP.342	regulation of locomotion	0.00356701	7	23
BP.343	glucose homeostasis	0.00356701	7	23
BP.344	developmental growth	0.00356701	7	23
BP.345	regulation of cellular component movement	0.00356701	7	23
BP.346	regulation of cell motility	0.00356701	7	23
BP.347	regulation of cell morphogenesis	0.00400305	4	8
BP.348	activation of protein kinase activity	0.00400305	4	8
BP.349	regulation of stress-activated MAPK cascade	0.00400305	4	8
BP.350	positive regulation of nitric oxide biosynthetic process	0.00400305	4	8
BP.351	fibroblast proliferation	0.00400305	4	8
BP.352	negative regulation of hydrolase activity	0.00400305	4	8
BP.353	lung epithelium development	0.00400305	4	8
BP.354	regulation of stress-activated protein kinase signaling cascade	0.00400305	4	8
BP.355	protein localization to plasma membrane	0.00400305	4	8
BP.356	positive regulation of reactive oxygen species biosynthetic process	0.00400305	4	8
BP.357	positive regulation of nitric oxide metabolic process	0.00400305	4	8
BP.358	protein localization to cell periphery	0.00400305	4	8
BP.359	negative regulation of nucleic acid-templated transcription	0.00404167	11	50
BP.360	negative regulation of cellular macromolecule biosynthetic process	0.00404167	11	50
BP.361	cellular nitrogen compound biosynthetic process	0.00407793	17	98
BP.362	regulation of response to stress	0.00413268	10	43
BP.363	negative regulation of protein modification process	0.00436196	6	18
BP.364	muscle cell differentiation	0.00436196	6	18
BP.365	positive regulation of MAPK cascade	0.00436196	6	18
BP.366	embryonic organ development	0.00436196	6	18
BP.367	generation of neurons	0.00446535	8	30
BP.368	regulation of ion transport	0.00467679	7	24
BP.369	muscle structure development	0.00467679	7	24
BP.370	cellular aromatic compound metabolic process	0.00471033	19	117
BP.371	regionalization	0.00477981	5	13
BP.372	regulation of mitotic cell cycle	0.00477981	5	13
BP.373	cell division	0.00477981	5	13
BP.374	canonical Wnt signaling pathway	0.00477981	5	13
BP.375	intrinsic apoptotic signaling pathway	0.00477981	5	13
BP.376	protein transport	0.00479568	11	51
BP.377	negative regulation of RNA biosynthetic process	0.00479568	11	51
BP.378	regulation of catabolic process	0.00489916	9	37
BP.379	negative regulation of cell death	0.00497352	10	44
BP.380	tube development	0.00559068	8	31
BP.381	negative regulation of molecular function	0.00559068	8	31
BP.382	negative regulation of macromolecule biosynthetic process	0.00565971	11	52
BP.383	angiogenesis	0.00592059	6	19
BP.384	transmembrane transport	0.00592059	6	19
BP.385	positive regulation of molecular function	0.00594587	10	45
BP.386	positive regulation of developmental process	0.00594587	10	45
BP.387	single-organism organelle organization	0.00594587	10	45
BP.388	multicellular organism reproduction	0.00596571	9	38
BP.389	cellular protein localization	0.00596571	9	38
BP.390	cellular macromolecule localization	0.00596571	9	38
BP.391	mitochondrion organization	0.00603215	7	25
BP.392	heart development	0.00603215	7	25
BP.393	regulation of protein kinase activity	0.00603215	7	25
BP.394	regulation of cell cycle	0.00603215	7	25
BP.395	regulation of anatomical structure size	0.00603215	7	25
BP.396	protein localization	0.00606187	12	60
BP.397	positive regulation of cellular protein metabolic process	0.00664492	11	53
BP.398	glycogen metabolic process	0.00670309	4	9
BP.399	cellular glucan metabolic process	0.00670309	4	9
BP.400	energy reserve metabolic process	0.00670309	4	9
BP.401	calcium ion transport	0.00670309	4	9
BP.402	response to osmotic stress	0.00670309	4	9
BP.403	plasma membrane organization	0.00670309	4	9
BP.404	glial cell differentiation	0.00670309	4	9
BP.405	cellular carbohydrate biosynthetic process	0.00670309	4	9
BP.406	regulation of ion transmembrane transport	0.00670309	4	9
BP.407	regulation of neuron apoptotic process	0.00670309	4	9
BP.408	glucan metabolic process	0.00670309	4	9
BP.409	cellular polysaccharide metabolic process	0.00670309	4	9
BP.410	cell cycle phase transition	0.00670309	4	9
BP.411	mitotic cell cycle phase transition	0.00670309	4	9
BP.412	regulation of nitric oxide biosynthetic process	0.00670309	4	9
BP.413	regulation of behavior	0.00670309	4	9
BP.414	neuron apoptotic process	0.00670309	4	9
BP.415	regulation of calcium ion transport	0.00670309	4	9
BP.416	divalent metal ion transport	0.00670309	4	9
BP.417	divalent inorganic cation transport	0.00670309	4	9
BP.418	regulation of cellular response to growth factor stimulus	0.00670309	4	9
BP.419	regulation of reactive oxygen species biosynthetic process	0.00670309	4	9
BP.420	morphogenesis of a branching structure	0.00690842	5	14
BP.421	negative regulation of protein phosphorylation	0.00690842	5	14
BP.422	chemotaxis	0.00690842	5	14
BP.423	taxis	0.00690842	5	14
BP.424	morphogenesis of a branching epithelium	0.00690842	5	14
BP.425	aging	0.00692378	8	32
BP.426	G1/S transition of mitotic cell cycle	0.00739002	3	5
BP.427	activation of MAPK activity	0.00739002	3	5
BP.428	negative regulation of cytokine production	0.00739002	3	5
BP.429	DNA replication	0.00739002	3	5
BP.430	regulation of DNA replication	0.00739002	3	5
BP.431	mitotic nuclear division	0.00739002	3	5
BP.432	JNK cascade	0.00739002	3	5
BP.433	feeding behavior	0.00739002	3	5
BP.434	intrinsic apoptotic signaling pathway in response to DNA damage	0.00739002	3	5
BP.435	negative regulation of cell morphogenesis involved in differentiation	0.00739002	3	5
BP.436	positive regulation of MAP kinase activity	0.00739002	3	5
BP.437	cell cycle G1/S phase transition	0.00739002	3	5
BP.438	regulation of JNK cascade	0.00739002	3	5
BP.439	lung alveolus development	0.00739002	3	5
BP.440	tissue remodeling	0.00739002	3	5
BP.441	detection of stimulus	0.00739002	3	5
BP.442	regulation of protein kinase B signaling	0.00739002	3	5
BP.443	positive regulation of protein kinase B signaling	0.00739002	3	5
BP.444	labyrinthine layer development	0.00739002	3	5
BP.445	regulation of cell cycle G1/S phase transition	0.00739002	3	5
BP.446	regulation of phospholipid metabolic process	0.00739002	3	5
BP.447	regulation of G1/S transition of mitotic cell cycle	0.00739002	3	5
BP.448	sexual reproduction	0.00766523	7	26
BP.449	epithelial cell differentiation	0.00766523	7	26
BP.450	cellular carbohydrate metabolic process	0.00766523	7	26
BP.451	blood vessel morphogenesis	0.00785474	6	20
BP.452	immune system process	0.00834132	10	47
BP.453	negative regulation of biosynthetic process	0.00902606	11	55
BP.454	negative regulation of cellular biosynthetic process	0.00902606	11	55
BP.455	cell cycle checkpoint	0.00920017	2	2
BP.456	DNA damage checkpoint	0.00920017	2	2
BP.457	oocyte maturation	0.00920017	2	2
BP.458	mesodermal cell fate commitment	0.00920017	2	2
BP.459	endodermal cell fate specification	0.00920017	2	2
BP.460	neurological system process involved in regulation of systemic arterial blood pressure	0.00920017	2	2
BP.461	regulation of systemic arterial blood pressure by hormone	0.00920017	2	2
BP.462	regulation of blood volume by renin-angiotensin	0.00920017	2	2
BP.463	regulation of systemic arterial blood pressure by renin-angiotensin	0.00920017	2	2
BP.464	cAMP biosynthetic process	0.00920017	2	2
BP.465	mitotic cell cycle checkpoint	0.00920017	2	2
BP.466	endodermal cell fate determination	0.00920017	2	2
BP.467	adult locomotory behavior	0.00920017	2	2
BP.468	detection of chemical stimulus	0.00920017	2	2
BP.469	negative regulation of cell fate commitment	0.00920017	2	2
BP.470	negative regulation of plasma membrane long-chain fatty acid transport	0.00920017	2	2
BP.471	fibroblast migration	0.00920017	2	2
BP.472	regulation of fibroblast migration	0.00920017	2	2
BP.473	negative regulation of cell cycle process	0.00920017	2	2
BP.474	Schwann cell differentiation	0.00920017	2	2
BP.475	Schwann cell development	0.00920017	2	2
BP.476	stem cell division	0.00920017	2	2
BP.477	cerebral cortex cell migration	0.00920017	2	2
BP.478	forebrain cell migration	0.00920017	2	2
BP.479	cerebral cortex GABAergic interneuron differentiation	0.00920017	2	2
BP.480	cerebral cortex neuron differentiation	0.00920017	2	2
BP.481	myelination in peripheral nervous system	0.00920017	2	2
BP.482	telencephalon cell migration	0.00920017	2	2
BP.483	DNA damage response, signal transduction by p53 class mediator	0.00920017	2	2
BP.484	regulation of cAMP biosynthetic process	0.00920017	2	2
BP.485	DNA integrity checkpoint	0.00920017	2	2
BP.486	mitotic G1 DNA damage checkpoint	0.00920017	2	2
BP.487	receptor internalization	0.00920017	2	2
BP.488	protein destabilization	0.00920017	2	2
BP.489	regulation of protein autophosphorylation	0.00920017	2	2
BP.490	peripheral nervous system myelin maintenance	0.00920017	2	2
BP.491	peripheral nervous system axon ensheathment	0.00920017	2	2
BP.492	oxygen homeostasis	0.00920017	2	2
BP.493	gas homeostasis	0.00920017	2	2
BP.494	positive regulation of dephosphorylation	0.00920017	2	2
BP.495	positive regulation of protein dephosphorylation	0.00920017	2	2
BP.496	regulation of gluconeogenesis by regulation of transcription from RNA polymerase II promoter	0.00920017	2	2
BP.497	superoxide anion generation	0.00920017	2	2
BP.498	myelin maintenance	0.00920017	2	2
BP.499	glucose import in response to insulin stimulus	0.00920017	2	2
BP.500	mitotic DNA damage checkpoint	0.00920017	2	2
BP.501	mitotic DNA integrity checkpoint	0.00920017	2	2
BP.502	G1 DNA damage checkpoint	0.00920017	2	2
BP.503	mitotic G1/S transition checkpoint	0.00920017	2	2
BP.504	respiratory burst	0.00920017	2	2
BP.505	regulation of insulin receptor signaling pathway	0.00920017	2	2
BP.506	positive regulation of insulin receptor signaling pathway	0.00920017	2	2
BP.507	mesodermal cell differentiation	0.00920017	2	2
BP.508	endocrine process	0.00920017	2	2
BP.509	regulation of respiratory burst	0.00920017	2	2
BP.510	Clara cell differentiation	0.00920017	2	2
BP.511	Type II pneumocyte differentiation	0.00920017	2	2
BP.512	apoptotic process involved in morphogenesis	0.00920017	2	2
BP.513	lung secretory cell differentiation	0.00920017	2	2
BP.514	protein trimerization	0.00920017	2	2
BP.515	protein heterotrimerization	0.00920017	2	2
BP.516	regulation of cell cycle arrest	0.00920017	2	2
BP.517	positive regulation of cell cycle arrest	0.00920017	2	2
BP.518	signal transduction involved in cell cycle checkpoint	0.00920017	2	2
BP.519	signal transduction involved in DNA integrity checkpoint	0.00920017	2	2
BP.520	signal transduction involved in mitotic cell cycle checkpoint	0.00920017	2	2
BP.521	signal transduction involved in DNA damage checkpoint	0.00920017	2	2
BP.522	signal transduction involved in mitotic G1 DNA damage checkpoint	0.00920017	2	2
BP.523	negative regulation of release of cytochrome c from mitochondria	0.00920017	2	2
BP.524	neuronal stem cell population maintenance	0.00920017	2	2
BP.525	GABAergic neuron differentiation	0.00920017	2	2
BP.526	negative regulation of cell cycle phase transition	0.00920017	2	2
BP.527	negative regulation of mitotic cell cycle phase transition	0.00920017	2	2
BP.528	intracellular signal transduction involved in G1 DNA damage checkpoint	0.00920017	2	2
BP.529	signal transduction involved in mitotic DNA damage checkpoint	0.00920017	2	2
BP.530	signal transduction involved in mitotic DNA integrity checkpoint	0.00920017	2	2
BP.531	apoptotic process involved in development	0.00920017	2	2
BP.532	negative regulation of cell cycle G1/S phase transition	0.00920017	2	2
BP.533	negative regulation of anion transmembrane transport	0.00920017	2	2
BP.534	negative regulation of G1/S transition of mitotic cell cycle	0.00920017	2	2
BP.535	regulation of glucose import in response to insulin stimulus	0.00920017	2	2
BP.536	positive regulation of glucose import in response to insulin stimulus	0.00920017	2	2
BP.537	peptidyl-amino acid modification	0.00960883	7	27
BP.538	regulation of organelle organization	0.00960883	7	27
BP.539	neuron projection development	0.00962863	5	15
BP.540	positive regulation of ion transport	0.00962863	5	15
BP.541	cellular nitrogen compound metabolic process	0.00992909	19	124
BP.542	cell morphogenesis	0.0102121	6	21
BP.543	regulation of cellular response to stress	0.0102121	6	21
BP.544	cellular response to endogenous stimulus	0.0102298	14	80
BP.545	polysaccharide metabolic process	0.0103939	4	10
BP.546	negative regulation of cell development	0.0103939	4	10
BP.547	monovalent inorganic cation transport	0.0103939	4	10
BP.548	pallium development	0.0103939	4	10
BP.549	ion transmembrane transport	0.0103939	4	10
BP.550	response to hydrogen peroxide	0.0103939	4	10
BP.551	regulation of generation of precursor metabolites and energy	0.0103939	4	10
BP.552	development of primary female sexual characteristics	0.0103939	4	10
BP.553	regulation of lipid catabolic process	0.0103939	4	10
BP.554	positive regulation of DNA metabolic process	0.0103939	4	10
BP.555	extrinsic apoptotic signaling pathway	0.0103939	4	10
BP.556	homeostatic process	0.0105847	13	72
BP.557	regulation of response to external stimulus	0.0124094	8	35
BP.558	cell morphogenesis involved in differentiation	0.0130137	5	16
BP.559	respiratory tube development	0.0130137	5	16
BP.560	lung development	0.0130137	5	16
BP.561	positive regulation of cell migration	0.0130137	5	16
BP.562	positive regulation of locomotion	0.0130137	5	16
BP.563	positive regulation of cell cycle	0.0130137	5	16
BP.564	positive regulation of cellular component movement	0.0130137	5	16
BP.565	regulation of peptidase activity	0.0130137	5	16
BP.566	regulation of endopeptidase activity	0.0130137	5	16
BP.567	positive regulation of cell motility	0.0130137	5	16
BP.568	positive regulation of organelle organization	0.0130398	6	22
BP.569	cellular component morphogenesis	0.0130398	6	22
BP.570	regulation of protein catabolic process	0.0130398	6	22
BP.571	cell fate specification	0.0137886	3	6
BP.572	regulation of systemic arterial blood pressure	0.0137886	3	6
BP.573	endothelium development	0.0137886	3	6
BP.574	mesoderm development	0.0137886	3	6
BP.575	phosphatidylinositol 3-kinase signaling	0.0137886	3	6
BP.576	glial cell development	0.0137886	3	6
BP.577	regulation of fatty acid beta-oxidation	0.0137886	3	6
BP.578	cardiocyte differentiation	0.0137886	3	6
BP.579	odontogenesis of dentin-containing tooth	0.0137886	3	6
BP.580	odontogenesis	0.0137886	3	6
BP.581	negative regulation of cysteine-type endopeptidase activity involved in apoptotic process	0.0137886	3	6
BP.582	negative regulation of MAPK cascade	0.0137886	3	6
BP.583	endothelial cell differentiation	0.0137886	3	6
BP.584	phosphatidylinositol-mediated signaling	0.0137886	3	6
BP.585	inositol lipid-mediated signaling	0.0137886	3	6
BP.586	positive regulation of peptidyl-tyrosine phosphorylation	0.0137886	3	6
BP.587	lung morphogenesis	0.0137886	3	6
BP.588	lung cell differentiation	0.0137886	3	6
BP.589	lung epithelial cell differentiation	0.0137886	3	6
BP.590	neural precursor cell proliferation	0.0137886	3	6
BP.591	cellular response to mechanical stimulus	0.0137886	3	6
BP.592	negative regulation of cellular response to growth factor stimulus	0.0137886	3	6
BP.593	negative regulation of cysteine-type endopeptidase activity	0.0137886	3	6
BP.594	regulation of immune system process	0.0145595	7	29
BP.595	response to oxidative stress	0.0145595	7	29
BP.596	positive regulation of intracellular signal transduction	0.0145595	7	29
BP.597	single-organism cellular localization	0.0145595	7	29
BP.598	monosaccharide metabolic process	0.0148152	8	36
BP.599	localization	0.0151473	18	119
BP.600	endomembrane system organization	0.0151974	4	11
BP.601	regulation of cellular component size	0.0151974	4	11
BP.602	female sex differentiation	0.0151974	4	11
BP.603	regulation of DNA metabolic process	0.0151974	4	11
BP.604	striated muscle cell differentiation	0.0151974	4	11
BP.605	protein localization to membrane	0.0151974	4	11
BP.606	regulation of localization	0.0162336	14	84
BP.607	gonad development	0.0163832	6	23
BP.608	positive regulation of catabolic process	0.0163832	6	23
BP.609	development of primary sexual characteristics	0.0163832	6	23
BP.610	regulation of lipid metabolic process	0.0166765	9	44
BP.611	cytokine production	0.0171314	5	17
BP.612	respiratory system development	0.0171314	5	17
BP.613	cellular response to abiotic stimulus	0.0171314	5	17
BP.614	multicellular organismal reproductive process	0.0175506	8	37
BP.615	regulation of cellular ketone metabolic process	0.0176316	7	30
BP.616	regulation of anatomical structure morphogenesis	0.0176316	7	30
BP.617	chemical homeostasis	0.0179671	11	60
BP.618	single-organism process	0.0186567	37	344
BP.619	organic cyclic compound biosynthetic process	0.0187207	17	112
BP.620	single-organism cellular process	0.0189002	35	311
BP.621	protein oligomerization	0.0202853	6	24
BP.622	positive regulation of cell differentiation	0.0211436	7	31
BP.623	ameboidal-type cell migration	0.0212133	4	12
BP.624	peptide metabolic process	0.0212133	4	12
BP.625	nitric oxide biosynthetic process	0.0212133	4	12
BP.626	transmembrane receptor protein serine/threonine kinase signaling pathway	0.0212133	4	12
BP.627	gliogenesis	0.0212133	4	12
BP.628	positive regulation of growth	0.0212133	4	12
BP.629	nitric oxide metabolic process	0.0212133	4	12
BP.630	branching morphogenesis of an epithelial tube	0.0212133	4	12
BP.631	ERK1 and ERK2 cascade	0.0212133	4	12
BP.632	neuron death	0.0212133	4	12
BP.633	cellular response to oxygen levels	0.0212133	4	12
BP.634	regulation of neuron death	0.0212133	4	12
BP.635	reactive nitrogen species metabolic process	0.0212133	4	12
BP.636	negative regulation of apoptotic signaling pathway	0.0212133	4	12
BP.637	protein localization to nucleus	0.0220427	5	18
BP.638	stem cell population maintenance	0.0225162	3	7
BP.639	ovulation cycle process	0.0225162	3	7
BP.640	signal transduction in absence of ligand	0.0225162	3	7
BP.641	regulation of MAP kinase activity	0.0225162	3	7
BP.642	regulation of fibroblast proliferation	0.0225162	3	7
BP.643	regulation of peptidyl-tyrosine phosphorylation	0.0225162	3	7
BP.644	regulation of chemotaxis	0.0225162	3	7
BP.645	smooth muscle cell differentiation	0.0225162	3	7
BP.646	negative regulation of canonical Wnt signaling pathway	0.0225162	3	7
BP.647	regulation of transmembrane receptor protein serine/threonine kinase signaling pathway	0.0225162	3	7
BP.648	extrinsic apoptotic signaling pathway in absence of ligand	0.0225162	3	7
BP.649	maintenance of cell number	0.0225162	3	7
BP.650	regulation of cell cycle phase transition	0.0225162	3	7
BP.651	regulation of mitotic cell cycle phase transition	0.0225162	3	7
BP.652	circulatory system process	0.0247863	6	25
BP.653	blood circulation	0.0247863	6	25
BP.654	protein complex assembly	0.0256679	9	47
BP.655	protein complex biogenesis	0.0256679	9	47
BP.656	ovulation from ovarian follicle	0.0259013	2	3
BP.657	vasculogenesis	0.0259013	2	3
BP.658	cell fate determination	0.0259013	2	3
BP.659	somitogenesis	0.0259013	2	3
BP.660	regulation of heart rate	0.0259013	2	3
BP.661	outflow tract morphogenesis	0.0259013	2	3
BP.662	receptor-mediated endocytosis	0.0259013	2	3
BP.663	hyperosmotic response	0.0259013	2	3
BP.664	cell cycle arrest	0.0259013	2	3
BP.665	epidermal growth factor receptor signaling pathway	0.0259013	2	3
BP.666	cell aging	0.0259013	2	3
BP.667	regulation of actin polymerization or depolymerization	0.0259013	2	3
BP.668	actin polymerization or depolymerization	0.0259013	2	3
BP.669	embryonic pattern specification	0.0259013	2	3
BP.670	dorsal/ventral pattern formation	0.0259013	2	3
BP.671	oocyte differentiation	0.0259013	2	3
BP.672	regulation of cell fate commitment	0.0259013	2	3
BP.673	regulation of gastrulation	0.0259013	2	3
BP.674	positive regulation of autophagy	0.0259013	2	3
BP.675	regulation of plasma membrane long-chain fatty acid transport	0.0259013	2	3
BP.676	plasma membrane long-chain fatty acid transport	0.0259013	2	3
BP.677	neural tube patterning	0.0259013	2	3
BP.678	forebrain generation of neurons	0.0259013	2	3
BP.679	forebrain neuron differentiation	0.0259013	2	3
BP.680	actin filament polymerization	0.0259013	2	3
BP.681	regulation of cAMP metabolic process	0.0259013	2	3
BP.682	regulation of actin filament length	0.0259013	2	3
BP.683	regulation of actin filament polymerization	0.0259013	2	3
BP.684	positive regulation of actin filament polymerization	0.0259013	2	3
BP.685	regulation of protein polymerization	0.0259013	2	3
BP.686	positive regulation of protein polymerization	0.0259013	2	3
BP.687	negative regulation of stress-activated MAPK cascade	0.0259013	2	3
BP.688	segmentation	0.0259013	2	3
BP.689	ERBB signaling pathway	0.0259013	2	3
BP.690	negative regulation of innate immune response	0.0259013	2	3
BP.691	negative regulation of mitotic cell cycle	0.0259013	2	3
BP.692	cAMP metabolic process	0.0259013	2	3
BP.693	protein autophosphorylation	0.0259013	2	3
BP.694	insulin-like growth factor receptor signaling pathway	0.0259013	2	3
BP.695	oogenesis	0.0259013	2	3
BP.696	oocyte development	0.0259013	2	3
BP.697	neuron fate commitment	0.0259013	2	3
BP.698	negative regulation of lipid catabolic process	0.0259013	2	3
BP.699	protein polymerization	0.0259013	2	3
BP.700	iron ion homeostasis	0.0259013	2	3
BP.701	transition metal ion homeostasis	0.0259013	2	3
BP.702	lung saccule development	0.0259013	2	3
BP.703	embryonic placenta morphogenesis	0.0259013	2	3
BP.704	labyrinthine layer morphogenesis	0.0259013	2	3
BP.705	negative regulation of stress-activated protein kinase signaling cascade	0.0259013	2	3
BP.706	signal transduction by p53 class mediator	0.0259013	2	3
BP.707	regulation of release of cytochrome c from mitochondria	0.0259013	2	3
BP.708	execution phase of apoptosis	0.0259013	2	3
BP.709	positive regulation of cell junction assembly	0.0259013	2	3
BP.710	fatty acid transmembrane transport	0.0259013	2	3
BP.711	regulation of anion transmembrane transport	0.0259013	2	3
BP.712	negative regulation of fatty acid transport	0.0259013	2	3
BP.713	positive regulation of extrinsic apoptotic signaling pathway in absence of ligand	0.0259013	2	3
BP.714	response to radiation	0.0278006	5	19
BP.715	forebrain development	0.0278006	5	19
BP.716	telencephalon development	0.028517	4	13
BP.717	stem cell development	0.028517	4	13
BP.718	cellular localization	0.0290776	11	64
BP.719	sex differentiation	0.0299226	6	26
BP.720	positive regulation of lipid metabolic process	0.0299226	6	26
BP.721	response to chemical	0.0313568	26	208
BP.722	system process	0.0322619	8	41
BP.723	single-organism localization	0.0332749	15	100
BP.724	positive regulation of multicellular organismal process	0.0333353	10	57
BP.725	macromolecular complex assembly	0.0333574	9	49
BP.726	epithelial to mesenchymal transition	0.0336241	3	8
BP.727	anterior/posterior pattern specification	0.0336241	3	8
BP.728	response to ionizing radiation	0.0336241	3	8
BP.729	peptidyl-tyrosine phosphorylation	0.0336241	3	8
BP.730	peptidyl-tyrosine modification	0.0336241	3	8
BP.731	hippocampus development	0.0336241	3	8
BP.732	negative regulation of Wnt signaling pathway	0.0336241	3	8
BP.733	negative regulation of kinase activity	0.0336241	3	8
BP.734	vasoconstriction	0.0336241	3	8
BP.735	negative regulation of cell cycle	0.0336241	3	8
BP.736	positive regulation of developmental growth	0.0336241	3	8
BP.737	metal ion homeostasis	0.0336241	3	8
BP.738	cation homeostasis	0.0336241	3	8
BP.739	cell chemotaxis	0.0336241	3	8
BP.740	regulation of canonical Wnt signaling pathway	0.0336241	3	8
BP.741	inorganic ion homeostasis	0.0336241	3	8
BP.742	regulation of extrinsic apoptotic signaling pathway	0.0336241	3	8
BP.743	response to endogenous stimulus	0.0337672	18	128
BP.744	response to activity	0.0344493	5	20
BP.745	energy derivation by oxidation of organic compounds	0.0344493	5	20
BP.746	cell projection organization	0.0344493	5	20
BP.747	positive regulation of cellular catabolic process	0.0344493	5	20
BP.748	nitrogen compound metabolic process	0.0349136	19	138
BP.749	rhythmic process	0.0357265	6	27
BP.750	response to oxygen levels	0.0357265	6	27
BP.751	cellular response to hormone stimulus	0.0362483	11	66
BP.752	ion transport	0.0369922	8	42
BP.753	positive regulation of cellular component organization	0.0369922	8	42
BP.754	response to reactive oxygen species	0.0371604	4	14
BP.755	cytoskeleton organization	0.0371604	4	14
BP.756	cellular response to oxidative stress	0.0371604	4	14
BP.757	regulation of cysteine-type endopeptidase activity involved in apoptotic process	0.0371604	4	14
BP.758	reactive oxygen species biosynthetic process	0.0371604	4	14
BP.759	regulation of cysteine-type endopeptidase activity	0.0371604	4	14
BP.760	cellular component assembly	0.0374026	10	58
BP.761	establishment of localization	0.03972	15	102
BP.762	cellular component biogenesis	0.0418144	10	59
BP.763	immune system development	0.0420234	5	21
BP.764	response to monosaccharide	0.0420234	5	21
BP.765	single-organism carbohydrate metabolic process	0.0421829	8	43
BP.766	cell adhesion	0.0422257	6	28
BP.767	regulation of proteolysis	0.0422257	6	28
BP.768	regulation of cellular catabolic process	0.0422257	6	28
BP.769	protein localization to organelle	0.0422257	6	28
BP.770	regulation of growth	0.0422257	6	28
BP.771	regulation of cellular localization	0.042565	9	51
BP.772	protein complex subunit organization	0.042565	9	51
BP.773	regulation of biological quality	0.0429319	18	131
BP.774	response to hormone	0.0461083	16	113
BP.775	regulation of immune effector process	0.0470846	3	9
BP.776	translation	0.0470846	3	9
BP.777	regulation of translation	0.0470846	3	9
BP.778	female gamete generation	0.0470846	3	9
BP.779	female gonad development	0.0470846	3	9
BP.780	posttranscriptional regulation of gene expression	0.0470846	3	9
BP.781	limbic system development	0.0470846	3	9
BP.782	actin filament-based process	0.0470846	3	9
BP.783	actin cytoskeleton organization	0.0470846	3	9
BP.784	regulation of Wnt signaling pathway	0.0470846	3	9
BP.785	regulation of circadian rhythm	0.0470846	3	9
BP.786	negative regulation of ion transport	0.0470846	3	9
BP.787	neuron projection morphogenesis	0.0470846	3	9
BP.788	meiotic cell cycle	0.0470846	3	9
BP.789	anatomical structure homeostasis	0.0470846	3	9
BP.790	regulation of ERK1 and ERK2 cascade	0.0470846	3	9
BP.791	positive regulation of apoptotic signaling pathway	0.0470846	3	9
BP.792	regulation of cytokine production	0.047172	4	15
BP.793	positive regulation of immune system process	0.047172	4	15
BP.794	vascular process in circulatory system	0.047172	4	15
BP.795	regulation of tube size	0.047172	4	15
BP.796	organelle fission	0.047172	4	15
BP.797	neurological system process	0.047172	4	15
BP.798	regulation of blood vessel size	0.047172	4	15
BP.799	single-organism transport	0.0475034	14	95
BP.800	macromolecule catabolic process	0.0477767	9	52
BP.801	protein catabolic process	0.0477767	9	52
BP.802	regulation of protein localization	0.047851	8	44
BP.803	regulation of establishment of protein localization	0.047851	8	44
BP.804	ovarian follicle development	0.0486333	2	4
BP.805	mesoderm formation	0.0486333	2	4
BP.806	endothelial cell development	0.0486333	2	4
BP.807	myeloid cell homeostasis	0.0486333	2	4
BP.808	cardiac muscle hypertrophy	0.0486333	2	4
BP.809	superoxide metabolic process	0.0486333	2	4
BP.810	smoothened signaling pathway	0.0486333	2	4
BP.811	regulation of smoothened signaling pathway	0.0486333	2	4
BP.812	cyclic nucleotide biosynthetic process	0.0486333	2	4
BP.813	response to gamma radiation	0.0486333	2	4
BP.814	regulation of receptor activity	0.0486333	2	4
BP.815	negative regulation of organelle organization	0.0486333	2	4
BP.816	negative regulation of mitochondrion organization	0.0486333	2	4
BP.817	response to muscle activity	0.0486333	2	4
BP.818	forebrain regionalization	0.0486333	2	4
BP.819	neural tube development	0.0486333	2	4
BP.820	central nervous system neuron differentiation	0.0486333	2	4
BP.821	signal transduction involved in regulation of gene expression	0.0486333	2	4
BP.822	erythrocyte differentiation	0.0486333	2	4
BP.823	BMP signaling pathway	0.0486333	2	4
BP.824	regulation of BMP signaling pathway	0.0486333	2	4
BP.825	regulation of cyclic nucleotide biosynthetic process	0.0486333	2	4
BP.826	regulation of actin cytoskeleton organization	0.0486333	2	4
BP.827	regulation of actin filament-based process	0.0486333	2	4
BP.828	erythrocyte homeostasis	0.0486333	2	4
BP.829	cell junction assembly	0.0486333	2	4
BP.830	myelination	0.0486333	2	4
BP.831	positive regulation of neuron apoptotic process	0.0486333	2	4
BP.832	negative regulation of fat cell differentiation	0.0486333	2	4
BP.833	positive regulation of gluconeogenesis	0.0486333	2	4
BP.834	positive regulation of fibroblast proliferation	0.0486333	2	4
BP.835	mesoderm morphogenesis	0.0486333	2	4
BP.836	regulation of oxidoreductase activity	0.0486333	2	4
BP.837	regulation of cytoskeleton organization	0.0486333	2	4
BP.838	positive regulation of cytoskeleton organization	0.0486333	2	4
BP.839	cyclic purine nucleotide metabolic process	0.0486333	2	4
BP.840	dopaminergic neuron differentiation	0.0486333	2	4
BP.841	response to BMP	0.0486333	2	4
BP.842	cellular response to BMP stimulus	0.0486333	2	4
BP.843	regulation of cellular ketone metabolic process by regulation of transcription from RNA polymerase II promoter	0.0486333	2	4
BP.844	regulation of establishment of protein localization to plasma membrane	0.0486333	2	4
BP.845	negative regulation of transmembrane receptor protein serine/threonine kinase signaling pathway	0.0486333	2	4
BP.846	anion transmembrane transport	0.0486333	2	4
BP.847	positive regulation of neuron death	0.0486333	2	4
BP.848	regulation of cell junction assembly	0.0486333	2	4
BP.849	regulation of protein localization to plasma membrane	0.0486333	2	4
BP.850	regulation of cell maturation	0.0486333	2	4
BP.851	organic acid transmembrane transport	0.0486333	2	4
BP.852	regulation of protein localization to cell periphery	0.0486333	2	4
BP.853	regulation of neural precursor cell proliferation	0.0486333	2	4
BP.854	macromolecular complex subunit organization	0.0493071	11	69
BP.855	biological adhesion	0.049443	6	29

## Sheet: sub-module 7
	Term	Pvalue	Count	Size			Term	Pvalue	Count	Size			Term	Pvalue	Count	Size			Term	Pvalue	Count	Size
BP.1	cellular amino acid metabolic process	2.65647e-10	12	26		MF.1	amino acid binding	3.09425e-06	5	6		CC.1	lytic vacuole	0.000493256	3	4		KEGG.1	Alanine, aspartate and glutamate metabolism	3.97779e-16	12	13
BP.2	cellular amino acid biosynthetic process	2.72015e-10	8	9		MF.2	oxidoreductase activity, acting on the CH-NH2 group of donors	1.05766e-05	4	4		CC.2	lysosome	0.000493256	3	4		KEGG.2	Tyrosine metabolism	1.45021e-09	8	10
BP.3	alpha-amino acid biosynthetic process	7.79591e-10	7	7		MF.3	oxidoreductase activity, acting on the CH-NH2 group of donors, oxygen as acceptor	1.05766e-05	4	4		CC.3	vacuole	0.00119122	3	5		KEGG.3	Phenylalanine metabolism	2.09775e-08	6	6
BP.4	alpha-amino acid metabolic process	1.38163e-07	9	20		MF.4	hydrolase activity, acting on carbon-nitrogen (but not peptide) bonds	1.05766e-05	4	4		CC.4	axon part	0.00119122	3	5		KEGG.4	Arginine and proline metabolism	2.96399e-08	7	9
BP.5	glutamine family amino acid metabolic process	4.74843e-07	6	8		MF.5	ligase activity, forming carbon-nitrogen bonds	2.66e-05	5	8		CC.5	axon terminus	0.00119122	3	5		KEGG.5	Histidine metabolism	1.41547e-07	6	7
BP.6	aspartate family amino acid metabolic process	2.3334e-06	5	6		MF.6	pyridoxal phosphate binding	5.07339e-05	4	5		CC.6	neuron projection terminus	0.00119122	3	5		KEGG.6	Cysteine and methionine metabolism	9.63066e-06	4	4
BP.7	organonitrogen compound metabolic process	2.61008e-06	14	73		MF.7	transferase activity, transferring nitrogenous groups	0.000761518	3	4		CC.7	synapse part	0.00230148	3	6		KEGG.7	Phenylalanine, tyrosine and tryptophan biosynthesis	9.63066e-06	4	4
BP.8	regulation of neurotransmitter levels	7.85884e-06	5	7		MF.8	catalytic activity	0.00197762	23	291		CC.8	membrane-bounded vesicle	0.0024805	13	124		KEGG.8	Glycine, serine and threonine metabolism	0.000187798	3	3
BP.9	aspartate metabolic process	8.4642e-06	4	4		MF.9	carboxy-lyase activity	0.00350937	3	6		CC.9	inhibitory synapse	0.00266655	2	2		KEGG.9	Metabolic pathways	0.000362234	17	161
BP.10	organonitrogen compound biosynthetic process	3.52863e-05	9	35		MF.10	L-amino-acid oxidase activity	0.00355073	2	2		CC.10	presynapse	0.00266655	2	2		KEGG.10	Tryptophan metabolism	0.00180645	5	17
BP.11	neurotransmitter metabolic process	4.07045e-05	4	5		MF.11	alcohol dehydrogenase (NAD) activity	0.00355073	2	2		CC.11	vesicle	0.00270108	13	125		KEGG.11	beta-Alanine metabolism	0.002411	4	11
BP.12	glutamate catabolic process	0.000168393	3	3		MF.12	L-aspartate:2-oxoglutarate aminotransferase activity	0.00355073	2	2		CC.12	extracellular organelle	0.00306128	12	110		KEGG.12	Taurine and hypotaurine metabolism	0.00345769	2	2
BP.13	aspartate family amino acid biosynthetic process	0.000168393	3	3		MF.13	carboxypeptidase activity	0.00355073	2	2		CC.13	extracellular membrane-bounded organelle	0.00306128	12	110		KEGG.13	Glycolysis / Gluconeogenesis	0.00561878	3	7
BP.14	dicarboxylic acid catabolic process	0.000168393	3	3		MF.14	glutamate decarboxylase activity	0.00355073	2	2		CC.14	extracellular exosome	0.00306128	12	110		KEGG.14	Type I diabetes mellitus	0.0309635	2	5
BP.15	dicarboxylic acid metabolic process	0.000382055	5	13		MF.15	primary amine oxidase activity	0.00355073	2	2		CC.15	extracellular vesicle	0.00306128	12	110
BP.16	glutamate metabolic process	0.00064818	3	4		MF.16	exopeptidase activity	0.00355073	2	2		CC.16	neuron part	0.00377916	6	32
BP.17	glutamine family amino acid catabolic process	0.00064818	3	4		MF.17	glutamate binding	0.00355073	2	2		CC.17	synapse	0.00601381	3	8
BP.18	organonitrogen compound catabolic process	0.00209461	5	18		MF.18	dipeptidase activity	0.00355073	2	2		CC.18	mitochondrial envelope	0.00646945	7	47
BP.19	primary alcohol metabolic process	0.00300134	3	6		MF.19	hydrolase activity, acting on carbon-nitrogen (but not peptide) bonds, in linear amides	0.00355073	2	2		CC.19	mitochondrial membrane	0.00646945	7	47
BP.20	cellular amino acid catabolic process	0.00306652	4	12		MF.20	carbon-nitrogen ligase activity, with glutamine as amido-N-donor	0.00355073	2	2		CC.20	axon	0.00692394	4	16
BP.21	urea cycle	0.00319105	2	2		MF.21	tripeptidase activity	0.00355073	2	2		CC.21	perikaryon	0.00774435	2	3
BP.22	ethanol metabolic process	0.00319105	2	2		MF.22	ethanol binding	0.00355073	2	2		CC.22	neuron projection	0.00788877	5	26
BP.23	ethanol oxidation	0.00319105	2	2		MF.23	alcohol binding	0.00355073	2	2		CC.23	extracellular region	0.0092989	13	141
BP.24	cellular aldehyde metabolic process	0.00319105	2	2		MF.24	L-phenylalanine aminotransferase activity	0.00355073	2	2		CC.24	organelle envelope	0.0143862	7	54
BP.25	fumarate metabolic process	0.00319105	2	2		MF.25	L-phenylalanine:2-oxoglutarate aminotransferase activity	0.00355073	2	2		CC.25	envelope	0.0143862	7	54
BP.26	arginine biosynthetic process	0.00319105	2	2		MF.26	cofactor binding	0.00419266	8	48		CC.26	neuronal cell body	0.0159759	3	11
BP.27	aspartate biosynthetic process	0.00319105	2	2		MF.27	identical protein binding	0.00481584	8	49		CC.27	extracellular region part	0.0177455	12	133
BP.28	aspartate catabolic process	0.00319105	2	2		MF.28	ligase activity	0.00564081	5	21		CC.28	mitochondrial outer membrane	0.0258462	3	13
BP.29	glutamine family amino acid biosynthetic process	0.00319105	2	2		MF.29	carboxylic acid binding	0.00690836	6	31		CC.29	cell body	0.0258462	3	13
BP.30	glutamate catabolic process to aspartate	0.00319105	2	2		MF.30	organic acid binding	0.00815795	6	32		CC.30	outer membrane	0.0317811	3	14
BP.31	glutamate catabolic process to 2-oxoglutarate	0.00319105	2	2		MF.31	carbon-carbon lyase activity	0.00905779	3	8		CC.31	organelle outer membrane	0.0317811	3	14
BP.32	neurotransmitter biosynthetic process	0.00319105	2	2		MF.32	transaminase activity	0.0102556	2	3		CC.32	mitochondrial part	0.0330352	7	63
BP.33	dicarboxylic acid biosynthetic process	0.00319105	2	2		MF.33	small molecule binding	0.015698	13	126		CC.33	cell projection	0.0394807	5	38
BP.34	cellular modified amino acid metabolic process	0.00505467	3	7		MF.34	metallopeptidase activity	0.0197496	2	4
BP.35	organic acid biosynthetic process	0.00635516	8	54		MF.35	transferase activity, transferring one-carbon groups	0.0197496	2	4
BP.36	carboxylic acid biosynthetic process	0.00635516	8	54		MF.36	anion binding	0.0239523	13	132
BP.37	nitrogen compound metabolic process	0.00663618	14	138
BP.38	amide biosynthetic process	0.00752016	4	15
BP.39	2-oxoglutarate metabolic process	0.00923636	2	3
BP.40	arginine metabolic process	0.00923636	2	3
BP.41	glutamine metabolic process	0.00923636	2	3
BP.42	aspartate family amino acid catabolic process	0.00923636	2	3
BP.43	response to amine	0.00923636	2	3
BP.44	urea metabolic process	0.00923636	2	3
BP.45	neurotransmitter catabolic process	0.00923636	2	3
BP.46	nitrogen cycle metabolic process	0.00923636	2	3
BP.47	alpha-amino acid catabolic process	0.0112361	3	9
BP.48	cellular amide metabolic process	0.0149908	4	18
BP.49	oxaloacetate metabolic process	0.0178245	2	4
BP.50	ammonium transport	0.0178245	2	4
BP.51	dopamine metabolic process	0.0178245	2	4
BP.52	catecholamine metabolic process	0.028668	2	5
BP.53	catechol-containing compound metabolic process	0.028668	2	5
BP.54	monoamine transport	0.028668	2	5
BP.55	response to ammonium ion	0.028668	2	5
BP.56	nucleoside biosynthetic process	0.0415013	2	6
BP.57	ribonucleoside biosynthetic process	0.0415013	2	6
BP.58	glycosyl compound biosynthetic process	0.0415013	2	6
BP.59	regeneration	0.0483962	3	15

## Sheet: sub-module 8
	Term	Pvalue	Count	Size			Term	Pvalue	Count	Size			Term	Pvalue	Count	Size			Term	Pvalue	Count	Size
BP.1	protein folding	2.3543e-24	17	17		MF.1	unfolded protein binding	2.48065e-17	13	13		CC.1	cytosol	6.179e-06	15	80		KEGG.1	Protein processing in endoplasmic reticulum	5.00242e-16	11	11
BP.2	response to heat	5.25118e-08	7	9		MF.2	ribonucleotide binding	9.16164e-11	19	66		CC.2	melanosome	6.0745e-05	4	5		KEGG.2	Antigen processing and presentation	2.21031e-08	8	13
BP.3	response to unfolded protein	6.52274e-07	5	5		MF.3	carbohydrate derivative binding	1.63146e-09	19	76		CC.3	pigment granule	6.0745e-05	4	5		KEGG.3	Spliceosome	3.42264e-07	5	5
BP.4	response to topologically incorrect protein	6.52274e-07	5	5		MF.4	ATP binding	1.71803e-09	17	58		CC.4	adherens junction	0.000174436	4	6		KEGG.4	Endocytosis	0.000105976	4	6
BP.5	protein refolding	6.52274e-07	5	5		MF.5	adenyl nucleotide binding	2.35e-09	17	59		CC.5	cell-substrate adherens junction	0.000174436	4	6		KEGG.5	Calcium signaling pathway	0.000158146	3	3
BP.6	cellular protein metabolic process	1.61673e-06	20	139		MF.6	adenyl ribonucleotide binding	2.35e-09	17	59		CC.6	focal adhesion	0.000174436	4	6		KEGG.6	Prion diseases	0.000609773	3	4
BP.7	protein metabolic process	6.13437e-06	20	149		MF.7	purine ribonucleoside triphosphate binding	5.77982e-09	17	62		CC.7	cell-substrate junction	0.000174436	4	6		KEGG.7	NOD-like receptor signaling pathway	0.00146946	3	5
BP.8	cellular macromolecule metabolic process	5.77243e-05	20	168		MF.8	nucleoside binding	7.70548e-09	17	63		CC.8	anchoring junction	0.000174436	4	6		KEGG.8	Parkinson's disease	0.00309372	2	2
BP.9	response to temperature stimulus	7.19654e-05	7	20		MF.9	purine nucleoside binding	7.70548e-09	17	63		CC.9	myelin sheath	0.000241554	5	11		KEGG.9	Toxoplasmosis	0.00732452	5	24
BP.10	response to stress	9.32023e-05	17	125		MF.10	purine nucleotide binding	7.70548e-09	17	63		CC.10	COP9 signalosome	0.000868493	3	4		KEGG.10	Prostate cancer	0.0384404	3	14
BP.11	macromolecule metabolic process	0.000164715	20	178		MF.11	ribonucleoside binding	7.70548e-09	17	63		CC.11	nucleus	0.00192859	18	169		KEGG.11	Pathways in cancer	0.0441866	4	25
BP.12	protein peptidyl-prolyl isomerization	0.000221317	3	3		MF.12	purine ribonucleoside binding	7.70548e-09	17	63		CC.12	basolateral plasma membrane	0.00208011	3	5
BP.13	peptidyl-proline modification	0.000221317	3	3		MF.13	purine ribonucleotide binding	7.70548e-09	17	63		CC.13	blood microparticle	0.00208011	3	5
BP.14	negative regulation of inclusion body assembly	0.000221317	3	3		MF.14	heat shock protein binding	2.35238e-08	8	11		CC.14	zona pellucida receptor complex	0.00387352	2	2
BP.15	cellular localization	0.000551348	11	64		MF.15	nucleotide binding	3.9297e-07	19	101		CC.15	endoplasmic reticulum lumen	0.00387352	2	2
BP.16	positive regulation of molecular function	0.000687201	9	45		MF.16	nucleoside phosphate binding	3.9297e-07	19	101		CC.16	smooth endoplasmic reticulum	0.00387352	2	2
BP.17	positive regulation of multi-organism process	0.00084838	3	4		MF.17	chaperone binding	2.00361e-05	5	7		CC.17	midbody	0.00387352	2	2
BP.18	apoptotic process	0.0008522	11	67		MF.18	small molecule binding	2.06256e-05	19	126		CC.18	cell junction	0.0107032	4	15
BP.19	response to abiotic stimulus	0.0008522	11	67		MF.19	anion binding	4.56853e-05	19	132		CC.19	brush border	0.0111673	2	3
BP.20	intracellular transport	0.000994885	7	29		MF.20	peptidyl-prolyl cis-trans isomerase activity	0.000291141	3	3		CC.20	brush border membrane	0.0111673	2	3
BP.21	single-organism intracellular transport	0.000994885	7	29		MF.21	cis-trans isomerase activity	0.000291141	3	3		CC.21	endoplasmic reticulum chaperone complex	0.0111673	2	3
BP.22	cellular protein localization	0.00105987	8	38		MF.22	ubiquitin protein ligase binding	0.00176798	4	9		CC.22	extracellular region part	0.0143571	14	133
BP.23	cellular macromolecule localization	0.00105987	8	38		MF.23	ubiquitin-like protein ligase binding	0.00176798	4	9		CC.23	non-membrane-bounded organelle	0.019114	9	70
BP.24	programmed cell death	0.00112224	11	69		MF.24	pyrimidine nucleoside binding	0.00456121	2	2		CC.24	intracellular non-membrane-bounded organelle	0.019114	9	70
BP.25	positive regulation of catalytic activity	0.00127962	8	39		MF.25	UTP binding	0.00456121	2	2		CC.25	apical plasma membrane	0.0201577	3	10
BP.26	cell death	0.0014614	11	71		MF.26	CTP binding	0.00456121	2	2		CC.26	cytoplasm	0.0201606	24	323
BP.27	death	0.0014614	11	71		MF.27	nitric-oxide synthase activity	0.00456121	2	2		CC.27	perinuclear region of cytoplasm	0.0210387	4	18
BP.28	protein localization	0.00148275	10	60		MF.28	sulfonylurea receptor binding	0.00456121	2	2		CC.28	extracellular region	0.0252691	14	141
BP.29	negative regulation of apoptotic process	0.00182981	8	41		MF.29	MHC protein complex binding	0.00456121	2	2		CC.29	cell surface	0.0305169	4	20
BP.30	negative regulation of programmed cell death	0.00182981	8	41		MF.30	MHC class II protein complex binding	0.00456121	2	2		CC.30	cytoplasmic membrane-bounded vesicle	0.0305169	4	20
BP.31	regulation of apoptotic process	0.00195554	10	62		MF.31	pyrimidine ribonucleoside binding	0.00456121	2	2		CC.31	cytoplasmic part	0.0322019	21	262
BP.32	regulation of programmed cell death	0.00195554	10	62		MF.32	deoxyribonucleotide binding	0.00456121	2	2		CC.32	inclusion body	0.03439	2	5
BP.33	viral life cycle	0.00203265	3	5		MF.33	purine deoxyribonucleotide binding	0.00456121	2	2		CC.33	cytoplasmic vesicle	0.036082	4	21
BP.34	inclusion body assembly	0.00203265	3	5		MF.34	pyrimidine ribonucleotide binding	0.00456121	2	2		CC.34	cell body	0.0422842	3	13
BP.35	regulation of inclusion body assembly	0.00203265	3	5		MF.35	adenyl deoxyribonucleotide binding	0.00456121	2	2		CC.35	apical part of cell	0.0422842	3	13
BP.36	cytoplasmic transport	0.00206374	6	24		MF.36	dATP binding	0.00456121	2	2
BP.37	regulation of cell death	0.00254691	10	64		MF.37	ribonucleoprotein complex binding	0.00456121	2	2
BP.38	regulation of catalytic activity	0.00254691	10	64		MF.38	Hsp90 protein binding	0.00456121	2	2
BP.39	protein localization to mitochondrion	0.00299431	4	11		MF.39	enzyme binding	0.00498891	11	74
BP.40	establishment of protein localization to mitochondrion	0.00299431	4	11		MF.40	RNA binding	0.00641754	6	27
BP.41	negative regulation of cell death	0.00299711	8	44		MF.41	protein binding	0.00757191	19	183
BP.42	intracellular protein transport	0.00323864	6	26		MF.42	heterocyclic compound binding	0.00787749	20	199
BP.43	establishment of protein localization	0.00329787	9	55		MF.43	organic cyclic compound binding	0.00914929	20	201
BP.44	establishment of localization in cell	0.00329787	9	55		MF.44	NADPH-hemoprotein reductase activity	0.0131014	2	3
BP.45	regulation of molecular function	0.00380353	11	79		MF.45	FMN binding	0.0131014	2	3
BP.46	cGMP biosynthetic process	0.00381268	2	2		MF.46	oxidoreductase activity, acting on NAD(P)H	0.0131014	2	3
BP.47	outer mitochondrial membrane organization	0.00381268	2	2		MF.47	oxidoreductase activity, acting on NAD(P)H, heme protein as acceptor	0.0131014	2	3
BP.48	binding of sperm to zona pellucida	0.00381268	2	2		MF.48	pyrimidine nucleotide binding	0.0131014	2	3
BP.49	cell-cell recognition	0.00381268	2	2		MF.49	ion channel binding	0.0131014	2	3
BP.50	regulation of cGMP biosynthetic process	0.00381268	2	2		MF.50	ATPase activity	0.0143422	4	15
BP.51	positive regulation of cGMP biosynthetic process	0.00381268	2	2		MF.51	poly(A) RNA binding	0.0147983	5	23
BP.52	endoplasmic reticulum unfolded protein response	0.00381268	2	2		MF.52	pyrophosphatase activity	0.0182234	4	16
BP.53	regulation of cyclase activity	0.00381268	2	2		MF.53	hydrolase activity, acting on acid anhydrides	0.0182234	4	16
BP.54	positive regulation of cyclase activity	0.00381268	2	2		MF.54	hydrolase activity, acting on acid anhydrides, in phosphorus-containing anhydrides	0.0182234	4	16
BP.55	regulation of guanylate cyclase activity	0.00381268	2	2		MF.55	nucleoside-triphosphatase activity	0.0182234	4	16
BP.56	positive regulation of guanylate cyclase activity	0.00381268	2	2		MF.56	binding	0.0219573	25	304
BP.57	regulation of nuclease activity	0.00381268	2	2		MF.57	Hsp70 protein binding	0.0250917	2	4
BP.58	positive regulation of nuclease activity	0.00381268	2	2		MF.58	glycoprotein binding	0.0400529	2	5
BP.59	positive regulation of ATPase activity	0.00381268	2	2
BP.60	cellular response to heat	0.00381268	2	2
BP.61	cellular response to unfolded protein	0.00381268	2	2
BP.62	sperm-egg recognition	0.00381268	2	2
BP.63	cellular response to topologically incorrect protein	0.00381268	2	2
BP.64	regulation of ATPase activity	0.00381268	2	2
BP.65	intracellular protein transmembrane import	0.00381268	2	2
BP.66	protein import into mitochondrial outer membrane	0.00381268	2	2
BP.67	positive regulation of viral genome replication	0.00381268	2	2
BP.68	positive regulation of viral process	0.00381268	2	2
BP.69	chaperone-mediated protein complex assembly	0.00381268	2	2
BP.70	regulation of lyase activity	0.00381268	2	2
BP.71	positive regulation of lyase activity	0.00381268	2	2
BP.72	chaperone-mediated protein folding	0.00381268	2	2
BP.73	response to interleukin-4	0.00381268	2	2
BP.74	cellular response to manganese ion	0.00381268	2	2
BP.75	cellular response to interleukin-4	0.00381268	2	2
BP.76	establishment of protein localization to mitochondrial membrane	0.00381268	2	2
BP.77	positive regulation of viral life cycle	0.00381268	2	2
BP.78	mitochondrial transmembrane transport	0.00381268	2	2
BP.79	mitochondrial membrane organization	0.00389619	3	6
BP.80	negative regulation of intrinsic apoptotic signaling pathway	0.00389619	3	6
BP.81	mitochondrial transport	0.00430051	4	12
BP.82	protein localization to organelle	0.00486104	6	28
BP.83	viral process	0.00653497	3	7
BP.84	multi-organism cellular process	0.00653497	3	7
BP.85	cellular protein modification process	0.00784934	11	86
BP.86	protein modification process	0.00784934	11	86
BP.87	protein transport	0.00803412	8	51
BP.88	establishment of protein localization to organelle	0.00822089	5	22
BP.89	macromolecule modification	0.00864046	11	87
BP.90	regulation of intrinsic apoptotic signaling pathway	0.0100218	3	8
BP.91	establishment of localization	0.0103501	12	102
BP.92	nitric oxide mediated signal transduction	0.0109954	2	3
BP.93	single fertilization	0.0109954	2	3
BP.94	cell recognition	0.0109954	2	3
BP.95	fertilization	0.0109954	2	3
BP.96	positive regulation of cyclic nucleotide biosynthetic process	0.0109954	2	3
BP.97	regulation of cGMP metabolic process	0.0109954	2	3
BP.98	positive regulation of cGMP metabolic process	0.0109954	2	3
BP.99	positive regulation of cell killing	0.0109954	2	3
BP.100	positive regulation of protein import into nucleus, translocation	0.0109954	2	3
BP.101	positive regulation of cell size	0.0109954	2	3
BP.102	cGMP metabolic process	0.0109954	2	3
BP.103	intracellular protein transmembrane transport	0.0109954	2	3
BP.104	protein transmembrane transport	0.0109954	2	3
BP.105	protein targeting to mitochondrion	0.0144092	3	9
BP.106	symbiosis, encompassing mutualism through parasitism	0.0144092	3	9
BP.107	interspecies interaction between organisms	0.0144092	3	9
BP.108	regulation of protein kinase activity	0.0145482	5	25
BP.109	regulation of anatomical structure size	0.0145482	5	25
BP.110	regulation of blood circulation	0.0166389	4	17
BP.111	cellular response to cytokine stimulus	0.017241	5	26
BP.112	macromolecule localization	0.0174626	10	82
BP.113	regulation of biological process	0.0189176	18	201
BP.114	regulation of cellular process	0.0197247	17	185
BP.115	regulation of multi-organism process	0.0197317	3	10
BP.116	regulation of protein modification process	0.019931	8	59
BP.117	peptidyl-amino acid modification	0.020253	5	27
BP.118	positive regulation of protein kinase activity	0.0204831	4	18
BP.119	intrinsic apoptotic signaling pathway in response to oxidative stress	0.0211424	2	4
BP.120	cyclic nucleotide biosynthetic process	0.0211424	2	4
BP.121	response to manganese ion	0.0211424	2	4
BP.122	viral genome replication	0.0211424	2	4
BP.123	positive regulation of cyclic nucleotide metabolic process	0.0211424	2	4
BP.124	regulation of cyclic nucleotide biosynthetic process	0.0211424	2	4
BP.125	regulation of cell killing	0.0211424	2	4
BP.126	regulation of protein ubiquitination	0.0211424	2	4
BP.127	positive regulation of protein binding	0.0211424	2	4
BP.128	regulation of protein import into nucleus, translocation	0.0211424	2	4
BP.129	cell death in response to oxidative stress	0.0211424	2	4
BP.130	negative regulation of protein catabolic process	0.0211424	2	4
BP.131	regulation of viral genome replication	0.0211424	2	4
BP.132	regulation of viral process	0.0211424	2	4
BP.133	cyclic purine nucleotide metabolic process	0.0211424	2	4
BP.134	negative regulation of cellular response to oxidative stress	0.0211424	2	4
BP.135	regulation of oxidative stress-induced intrinsic apoptotic signaling pathway	0.0211424	2	4
BP.136	negative regulation of oxidative stress-induced intrinsic apoptotic signaling pathway	0.0211424	2	4
BP.137	negative regulation of response to oxidative stress	0.0211424	2	4
BP.138	regulation of oxidative stress-induced cell death	0.0211424	2	4
BP.139	negative regulation of oxidative stress-induced cell death	0.0211424	2	4
BP.140	regulation of protein modification by small protein conjugation or removal	0.0211424	2	4
BP.141	regulation of viral life cycle	0.0211424	2	4
BP.142	transport	0.0223327	11	98
BP.143	single-organism localization	0.0260412	11	100
BP.144	negative regulation of protein metabolic process	0.0272927	5	29
BP.145	regulation of cellular localization	0.0287847	7	51
BP.146	regulation of phosphate metabolic process	0.0293299	8	63
BP.147	regulation of phosphorus metabolic process	0.0293299	8	63
BP.148	regulation of kinase activity	0.031346	5	30
BP.149	nitric oxide biosynthetic process	0.0332441	3	12
BP.150	nitric oxide metabolic process	0.0332441	3	12
BP.151	positive regulation of blood circulation	0.0332441	3	12
BP.152	reactive nitrogen species metabolic process	0.0332441	3	12
BP.153	negative regulation of apoptotic signaling pathway	0.0332441	3	12
BP.154	cell killing	0.0338823	2	5
BP.155	heart process	0.0338823	2	5
BP.156	regulation of heart contraction	0.0338823	2	5
BP.157	second-messenger-mediated signaling	0.0338823	2	5
BP.158	positive regulation of nucleotide biosynthetic process	0.0338823	2	5
BP.159	positive regulation of binding	0.0338823	2	5
BP.160	heart contraction	0.0338823	2	5
BP.161	positive regulation of purine nucleotide biosynthetic process	0.0338823	2	5
BP.162	regulation of cellular response to oxidative stress	0.0338823	2	5
BP.163	regulation of response to oxidative stress	0.0338823	2	5
BP.164	regulation of intracellular transport	0.0351666	4	21
BP.165	positive regulation of kinase activity	0.0351666	4	21
BP.166	positive regulation of transferase activity	0.0351666	4	21
BP.167	negative regulation of biological process	0.0374145	12	119
BP.168	localization	0.0374145	12	119
BP.169	response to cytokine	0.0405732	5	32
BP.170	regulation of transferase activity	0.0405732	5	32
BP.171	positive regulation of phosphorus metabolic process	0.0408996	6	43
BP.172	positive regulation of phosphate metabolic process	0.0408996	6	43
BP.173	positive regulation of hydrolase activity	0.0411545	4	22
BP.174	intrinsic apoptotic signaling pathway	0.0414331	3	13
BP.175	positive regulation of cytoplasmic transport	0.0414331	3	13
BP.176	regulation of protein localization	0.0453209	6	44
BP.177	regulation of establishment of protein localization	0.0453209	6	44
BP.178	regulation of cellular protein metabolic process	0.0457617	9	81
BP.179	regulation of hydrolase activity	0.045764	5	33
BP.180	protein targeting	0.0477016	4	23
BP.181	regulation of system process	0.0477016	4	23
BP.182	single-organism transport	0.0480762	10	95
BP.183	negative regulation of cellular process	0.0488361	11	109
BP.184	protein import into nucleus, translocation	0.0488754	2	6
BP.185	regulation of cytokine-mediated signaling pathway	0.0488754	2	6
BP.186	cyclic nucleotide metabolic process	0.0488754	2	6
BP.187	response to salt stress	0.0488754	2	6
BP.188	regulation of cyclic nucleotide metabolic process	0.0488754	2	6
BP.189	regulation of nucleotide biosynthetic process	0.0488754	2	6
BP.190	positive regulation of protein import into nucleus	0.0488754	2	6
BP.191	regulation of symbiosis, encompassing mutualism through parasitism	0.0488754	2	6
BP.192	negative regulation of blood pressure	0.0488754	2	6
BP.193	positive regulation of vasodilation	0.0488754	2	6
BP.194	regulation of response to cytokine stimulus	0.0488754	2	6
BP.195	regulation of purine nucleotide biosynthetic process	0.0488754	2	6
BP.196	positive regulation of protein import	0.0488754	2	6

## Sheet: sub-module 9
	Term	Pvalue	Count	Size			Term	Pvalue	Count	Size			Term	Pvalue	Count	Size			Term	Pvalue	Count	Size
BP.1	phosphorylation	1.10339e-05	6	59		MF.1	AMP-activated protein kinase activity	9.58095e-11	5	5		CC.1	transferase complex, transferring phosphorus-containing groups	1.79803e-12	6	7		KEGG.1	Hypertrophic cardiomyopathy (HCM)	1.43422e-09	5	6
BP.2	cellular protein modification process	0.000115134	6	86		MF.2	kinase activity	2.05695e-09	6	16		CC.2	AMP-activated protein kinase complex	9.58095e-11	5	5		KEGG.2	Insulin signaling pathway	4.66749e-06	5	21
BP.3	protein modification process	0.000115134	6	86		MF.3	transferase activity, transferring phosphorus-containing groups	2.05695e-09	6	16		CC.3	serine/threonine protein kinase complex	9.58095e-11	5	5		KEGG.3	Adipocytokine signaling pathway	9.66706e-06	5	24
BP.4	macromolecule modification	0.000123663	6	87		MF.4	phosphotransferase activity, alcohol group as acceptor	2.05695e-09	6	16		CC.4	protein kinase complex	5.73573e-10	5	6		KEGG.4	Fructose and mannose metabolism	0.0190476	1	1
BP.5	protein phosphorylation	0.000214377	5	52		MF.5	protein serine/threonine kinase activity	2.38743e-08	5	10		CC.5	transferase complex	1.28559e-09	6	15
BP.6	cellular carbohydrate metabolic process	0.000235817	4	26		MF.6	protein kinase activity	1.21103e-07	5	13		CC.6	catalytic complex	7.60337e-08	6	27
BP.7	regulation of phosphorylation	0.000236122	5	53		MF.7	kinase binding	1.28908e-05	5	30		CC.7	protein complex	0.00080336	6	117
BP.8	phosphate-containing compound metabolic process	0.000350148	6	103		MF.8	transferase activity	4.01318e-05	6	72		CC.8	macromolecular complex	0.00114701	6	124
BP.9	regulation of kinase activity	0.000424624	4	30		MF.9	protein kinase binding	0.000243232	4	26		CC.9	apical plasma membrane	0.00894698	2	10
BP.10	regulation of transferase activity	0.000552192	4	32		MF.10	enzyme binding	0.00130545	5	74		CC.10	apical part of cell	0.0151773	2	13
BP.11	regulation of phosphate metabolic process	0.000564001	5	63		MF.11	protein binding	0.0123343	6	183		CC.11	cAMP-dependent protein kinase complex	0.015873	1	1
BP.12	regulation of phosphorus metabolic process	0.000564001	5	63		MF.12	6-phosphofructo-2-kinase activity	0.015873	1	1		CC.12	6-phosphofructo-2-kinase/fructose-2,6-biphosphatase complex	0.015873	1	1
BP.13	phosphorus metabolic process	0.000765904	6	117		MF.13	fructose-2,6-bisphosphate 2-phosphatase activity	0.015873	1	1		CC.13	plasma membrane region	0.0421149	2	22
BP.14	regulation of cellular carbohydrate metabolic process	0.00136657	3	17		MF.14	cAMP-dependent protein kinase inhibitor activity	0.015873	1	1
BP.15	regulation of carbohydrate metabolic process	0.00162988	3	18		MF.15	phosphofructokinase activity	0.015873	1	1
BP.16	single-organism carbohydrate metabolic process	0.00180237	4	43		MF.16	phosphorylase kinase regulator activity	0.015873	1	1
BP.17	cellular protein metabolic process	0.00219899	6	139		MF.17	carbohydrate kinase activity	0.015873	1	1
BP.18	carbohydrate metabolic process	0.0023504	4	46		MF.18	carbohydrate phosphatase activity	0.015873	1	1
BP.19	glycolytic process	0.00302147	2	6		MF.19	histone kinase activity	0.015873	1	1
BP.20	regulation of glycolytic process	0.00302147	2	6		MF.20	histone serine kinase activity	0.015873	1	1
BP.21	nucleoside diphosphate phosphorylation	0.00302147	2	6		MF.21	ADP binding	0.015873	1	1
BP.22	ATP generation from ADP	0.00302147	2	6		MF.22	[hydroxymethylglutaryl-CoA reductase (NADPH)] kinase activity	0.015873	1	1
BP.23	regulation of nucleoside metabolic process	0.00302147	2	6		MF.23	sugar-phosphatase activity	0.015873	1	1
BP.24	nucleoside diphosphate metabolic process	0.00302147	2	6		MF.24	[acetyl-CoA carboxylase] kinase activity	0.015873	1	1
BP.25	purine nucleoside diphosphate metabolic process	0.00302147	2	6		MF.25	fructose-6-phosphate binding	0.015873	1	1
BP.26	purine ribonucleoside diphosphate metabolic process	0.00302147	2	6		MF.26	protein serine/threonine/tyrosine kinase activity	0.0315355	1	2
BP.27	ribonucleoside diphosphate metabolic process	0.00302147	2	6		MF.27	protein kinase inhibitor activity	0.0315355	1	2
BP.28	regulation of carbohydrate catabolic process	0.00302147	2	6		MF.28	cAMP-dependent protein kinase regulator activity	0.0315355	1	2
BP.29	regulation of cellular carbohydrate catabolic process	0.00302147	2	6		MF.29	AMP binding	0.0315355	1	2
BP.30	ADP metabolic process	0.00302147	2	6		MF.30	kinase activator activity	0.0315355	1	2
BP.31	nucleotide phosphorylation	0.00302147	2	6		MF.31	kinase inhibitor activity	0.0315355	1	2
BP.32	regulation of cofactor metabolic process	0.00302147	2	6		MF.32	protein serine/threonine kinase inhibitor activity	0.0315355	1	2
BP.33	regulation of coenzyme metabolic process	0.00302147	2	6		MF.33	protein kinase activator activity	0.0315355	1	2
BP.34	regulation of ATP metabolic process	0.00302147	2	6		MF.34	protein binding, bridging	0.0469897	1	3
BP.35	protein metabolic process	0.00336109	6	149		MF.35	binding, bridging	0.0469897	1	3
BP.36	generation of precursor metabolites and energy	0.00389619	3	24		MF.36	ATP binding	0.0488294	3	58
BP.37	pyruvate metabolic process	0.00420016	2	7
BP.38	purine nucleoside triphosphate metabolic process	0.00420016	2	7
BP.39	purine ribonucleoside triphosphate metabolic process	0.00420016	2	7
BP.40	carbohydrate catabolic process	0.00420016	2	7
BP.41	pyridine nucleotide metabolic process	0.00420016	2	7
BP.42	regulation of nucleotide catabolic process	0.00420016	2	7
BP.43	cellular carbohydrate catabolic process	0.00420016	2	7
BP.44	single-organism carbohydrate catabolic process	0.00420016	2	7
BP.45	ATP metabolic process	0.00420016	2	7
BP.46	nicotinamide nucleotide metabolic process	0.00420016	2	7
BP.47	protein heterooligomerization	0.00420016	2	7
BP.48	regulation of protein kinase activity	0.00440016	3	25
BP.49	carbohydrate derivative metabolic process	0.00494334	3	26
BP.50	oxidoreduction coenzyme metabolic process	0.0055606	2	8
BP.51	nucleoside monophosphate metabolic process	0.0055606	2	8
BP.52	purine nucleoside monophosphate metabolic process	0.0055606	2	8
BP.53	nucleoside triphosphate metabolic process	0.0055606	2	8
BP.54	ribonucleoside monophosphate metabolic process	0.0055606	2	8
BP.55	nucleotide catabolic process	0.0055606	2	8
BP.56	purine ribonucleoside monophosphate metabolic process	0.0055606	2	8
BP.57	ribonucleoside triphosphate metabolic process	0.0055606	2	8
BP.58	nucleobase-containing compound catabolic process	0.0055606	2	8
BP.59	pyridine-containing compound metabolic process	0.0055606	2	8
BP.60	nucleoside phosphate catabolic process	0.0055606	2	8
BP.61	cellular macromolecule metabolic process	0.00698683	6	168
BP.62	glycogen metabolic process	0.00709871	2	9
BP.63	cellular glucan metabolic process	0.00709871	2	9
BP.64	energy reserve metabolic process	0.00709871	2	9
BP.65	glucan metabolic process	0.00709871	2	9
BP.66	cellular polysaccharide metabolic process	0.00709871	2	9
BP.67	regulation of catalytic activity	0.00840335	4	64
BP.68	polysaccharide metabolic process	0.00881047	2	10
BP.69	regulation of generation of precursor metabolites and energy	0.00881047	2	10
BP.70	macromolecule metabolic process	0.00993506	6	178
BP.71	positive regulation of cellular carbohydrate metabolic process	0.0106919	2	11
BP.72	cellular nitrogen compound catabolic process	0.0106919	2	11
BP.73	positive regulation of carbohydrate metabolic process	0.0106919	2	11
BP.74	fatty acid biosynthetic process	0.0108222	3	34
BP.75	regulation of nucleotide metabolic process	0.0127392	2	12
BP.76	purine nucleoside metabolic process	0.0127392	2	12
BP.77	purine ribonucleoside metabolic process	0.0127392	2	12
BP.78	regulation of purine nucleotide metabolic process	0.0127392	2	12
BP.79	positive regulation of phosphorylation	0.0148759	3	38
BP.80	nucleoside metabolic process	0.0149483	2	13
BP.81	ribonucleoside metabolic process	0.0149483	2	13
BP.82	heterocycle catabolic process	0.0149483	2	13
BP.83	fructose metabolic process	0.015748	1	1
BP.84	fructose 2,6-bisphosphate metabolic process	0.015748	1	1
BP.85	histone phosphorylation	0.015748	1	1
BP.86	TOR signaling	0.015748	1	1
BP.87	regulation of TOR signaling	0.015748	1	1
BP.88	negative regulation of TOR signaling	0.015748	1	1
BP.89	positive regulation of glucokinase activity	0.015748	1	1
BP.90	histone-serine phosphorylation	0.015748	1	1
BP.91	carbohydrate phosphorylation	0.015748	1	1
BP.92	positive regulation of hexokinase activity	0.015748	1	1
BP.93	glycosyl compound metabolic process	0.0173155	2	14
BP.94	regulation of molecular function	0.0184581	4	79
BP.95	aromatic compound catabolic process	0.019837	2	15
BP.96	organophosphate catabolic process	0.019837	2	15
BP.97	positive regulation of phosphorus metabolic process	0.0210798	3	43
BP.98	positive regulation of phosphate metabolic process	0.0210798	3	43
BP.99	monocarboxylic acid biosynthetic process	0.0224778	3	44
BP.100	regulation of protein phosphorylation	0.0254349	3	46
BP.101	purine nucleotide metabolic process	0.0282904	2	18
BP.102	purine ribonucleotide metabolic process	0.0282904	2	18
BP.103	purine-containing compound metabolic process	0.0282904	2	18
BP.104	organic cyclic compound catabolic process	0.0282904	2	18
BP.105	regulation of glucokinase activity	0.0312889	1	2
BP.106	energy homeostasis	0.0312889	1	2
BP.107	regulation of hexokinase activity	0.0312889	1	2
BP.108	regulation of energy homeostasis	0.0312889	1	2
BP.109	ribonucleotide metabolic process	0.0313924	2	19
BP.110	ribose phosphate metabolic process	0.0313924	2	19
BP.111	regulation of cellular metabolic process	0.0336959	5	147
BP.112	energy derivation by oxidation of organic compounds	0.0346305	2	20
BP.113	nucleoside phosphate metabolic process	0.0380013	2	21
BP.114	nucleotide metabolic process	0.0380013	2	21
BP.115	positive regulation of kinase activity	0.0380013	2	21
BP.116	positive regulation of transferase activity	0.0380013	2	21
BP.117	regulation of primary metabolic process	0.0381083	5	151
BP.118	organic acid biosynthetic process	0.0394613	3	54
BP.119	carboxylic acid biosynthetic process	0.0394613	3	54
BP.120	organophosphate metabolic process	0.0414662	3	55
BP.121	response to starvation	0.0415013	2	22
BP.122	nucleobase-containing small molecule metabolic process	0.0415013	2	22
BP.123	response to purine-containing compound	0.0451271	2	23
BP.124	signal transduction	0.0463784	4	102
BP.125	positive regulation of autophagy	0.0466246	1	3
BP.126	positive regulation of nucleotide catabolic process	0.0466246	1	3
BP.127	cellular response to glucose starvation	0.0466246	1	3
BP.128	positive regulation of glycolytic process	0.0466246	1	3
BP.129	positive regulation of cofactor metabolic process	0.0466246	1	3
BP.130	positive regulation of coenzyme metabolic process	0.0466246	1	3
BP.131	protein oligomerization	0.0488754	2	24
BP.132	regulation of metabolic process	0.0495889	5	160

[truncated: 1 more sheets: sub-module 10]
