# Supplementary material for: ModuleDiscoverer: Identification of regulatory modules in protein-protein interaction networks
Source: Sci Rep. 2018 Jan 11;8:433. doi: 10.1038/s41598-017-18370-2 (PMC5764996; doi:10.1038/s41598-017-18370-2)
Supplement: Supplementary file 5 — Supplementary File S5 [file 41598_2017_18370_MOESM5_ESM.xls]

## Sheet: overview
supplement	S5
header	Results of the enrichment analysis using gene-disease as well as SNP-gene-disease associations from the DisGeNet database.
description	For each disease id (DiseaseId), the tables outline the disease name (DiseaseName), the calculated p-value (P-value) as well as the number of genes (not) in the regulatory module ((n)M) and (not) associated to the disease ((n)D). Each table represents the enrichment results for the set of DEGs as well as all disease associated proteins in the regulatory module identified using ModuleDiscoberer (s…

## Sheet: DisGeNet SNP - DEGs
DiseaseId	DiseaseName	P-value	MD	MnD	nMD	nMnD
umls:C0023892	Biliary cirrhosis	0.031778	2	90	4	1767
umls:C0152013	Adenocarcinoma of lung (disorder)	0.031778	2	90	4	1767
umls:C1561955	Fibrinogen Adverse Event	0.0513293	4	88	25	1746
umls:C0001925	Albuminuria	0.0556194	2	90	6	1765
umls:C0242379	Malignant neoplasm of lung	0.122456	3	89	22	1749
umls:C0022658	Kidney Diseases	0.132205	2	90	11	1760
umls:C0010346	Crohn Disease	0.169469	3	89	26	1745
umls:C0003873	Rheumatoid Arthritis	0.209817	4	88	44	1727
umls:C0026769	Multiple Sclerosis	0.220423	4	88	45	1726
umls:C0017661	IGA Glomerulonephritis	0.223919	1	91	4	1767
umls:C0024121	Lung Neoplasms	0.223919	1	91	4	1767
umls:C0025284	Meningeal Neoplasms	0.223919	1	91	4	1767
umls:C0039685	Tetralogy of Fallot	0.223919	1	91	4	1767
umls:C0005911	Body Weight Changes	0.240665	2	90	17	1754
umls:C0011860	Diabetes Mellitus, Non-Insulin-Dependent	0.251984	5	87	64	1707
umls:C0038454	Cerebrovascular accident	0.259374	2	90	18	1753
umls:C0848558	Hypospadias	0.262347	1	91	5	1766
umls:C0022661	Kidney Failure, Chronic	0.298892	1	91	6	1765
umls:C0400966	Non-alcoholic Fatty Liver Disease	0.298892	1	91	6	1765
umls:C1141890	Congenital long QT syndrome	0.298892	1	91	6	1765
umls:C1846502	Mammographic Density	0.298892	1	91	6	1765
umls:C0011881	Diabetic Nephropathy	0.333645	1	91	7	1764
umls:C0025286	Meningioma	0.333645	1	91	7	1764
umls:C0042900	Vitiligo	0.333645	1	91	7	1764
umls:C0567312	Menopause present (finding)	0.333645	1	91	7	1764
umls:C0001973	Alcoholic Intoxication, Chronic	0.352385	2	90	23	1748
umls:C0027819	Neuroblastoma	0.352385	2	90	23	1748
umls:C0007193	Cardiomyopathy, Dilated	0.366693	1	91	8	1763
umls:C0007959	Charcot-Marie-Tooth Disease	0.366693	1	91	8	1763
umls:C0023976	Long QT Syndrome	0.366693	1	91	8	1763
umls:C3875321	Inflammatory dermatosis	0.366693	1	91	8	1763
umls:C0010068	Coronary heart disease	0.423981	2	90	27	1744
umls:C0021368	Inflammation	0.428002	1	91	10	1761
umls:C0699790	Colon Carcinoma	0.428002	1	91	10	1761
umls:C1271104	Blood pressure finding	0.441447	5	87	83	1688
umls:C1272641	Systemic arterial pressure	0.451427	5	87	84	1687
umls:C0024117	Chronic Obstructive Airway Disease	0.456417	1	91	11	1760
umls:C0033860	Psoriasis	0.456417	1	91	11	1760
umls:C0021390	Inflammatory Bowel Diseases	0.458274	2	90	29	1742
umls:C1263846	Attention deficit hyperactivity disorder	0.474983	2	90	30	1741
umls:C1956346	Coronary Artery Disease	0.507464	2	90	32	1739
umls:C0030297	Pancreatic Neoplasm	0.509123	1	91	13	1758
umls:C0344388	Platelet mean volume finding	0.509123	1	91	13	1758
umls:C0006111	Brain Diseases	0.533548	1	91	14	1757
umls:C0878544	Cardiomyopathies	0.533548	1	91	14	1757
umls:C0004238	Atrial Fibrillation	0.556769	1	91	15	1756
umls:C0085298	Sudden Cardiac Death	0.556769	1	91	15	1756
umls:C0007273	Carotid Artery Diseases	0.578847	1	91	16	1755
umls:C0949658	Cardiomyopathy, Hypertrophic, Familial	0.578847	1	91	16	1755
umls:C0029456	Osteoporosis	0.599836	1	91	17	1754
umls:C1269683	Major Depressive Disorder	0.599836	1	91	17	1754
umls:C0007570	Celiac Disease	0.690228	1	91	22	1749
umls:C0004096	Asthma	0.70755	2	90	47	1724
umls:C0006142	Malignant neoplasm of breast	0.734432	1	91	25	1746
umls:C0033578	Prostatic Neoplasms	0.734432	1	91	25	1746
umls:C1561549	Glomerular filtration rate finding	0.734432	1	91	25	1746
umls:C0036341	Schizophrenia	0.757465	2	90	52	1719
umls:C0020538	Hypertensive disease	0.760373	1	91	27	1744
umls:C0009324	Ulcerative Colitis	0.772387	1	91	28	1743
umls:C0030567	Parkinson Disease	0.883681	1	91	41	1730
umls:C0011854	Diabetes Mellitus, Insulin-Dependent	0.889557	1	91	42	1729
umls:C0002736	Amyotrophic Lateral Sclerosis	0.89514	1	91	43	1728
umls:C0002395	Alzheimer's Disease	0.905482	1	91	45	1726
umls:C0028754	Obesity	0.918535	2	90	79	1692
umls:C0004352	Autistic Disorder	1	0	92	7	1764
umls:C0004364	Autoimmune Diseases	1	0	92	6	1765
umls:C0004936	Mental disorders	1	0	92	10	1761
umls:C0004943	Behcet Syndrome	1	0	92	14	1757
umls:C0005586	Bipolar Disorder	1	0	92	31	1740
umls:C0005684	Malignant neoplasm of urinary bladder	1	0	92	7	1764
umls:C0006274	Bronchiolitis, Viral	1	0	92	7	1764
umls:C0007131	Non-Small Cell Lung Carcinoma	1	0	92	7	1764
umls:C0007222	Cardiovascular Diseases	1	0	92	22	1749
umls:C0007766	Intracranial Aneurysm	1	0	92	6	1765
umls:C0008924	Cleft Lip	1	0	92	6	1765
umls:C0010674	Cystic Fibrosis	1	0	92	5	1766
umls:C0011195	Dejerine-Sottas Disease (disorder)	1	0	92	5	1766
umls:C0011570	Mental Depression	1	0	92	6	1765
umls:C0011849	Diabetes Mellitus	1	0	92	10	1761
umls:C0017601	Glaucoma	1	0	92	5	1766
umls:C0018099	Gout	1	0	92	6	1765
umls:C0018213	Graves Disease	1	0	92	6	1765
umls:C0018621	Hay fever	1	0	92	5	1766
umls:C0018800	Cardiomegaly	1	0	92	7	1764
umls:C0018801	Heart failure	1	0	92	17	1754
umls:C0020443	Hypercholesterolemia	1	0	92	6	1765
umls:C0020676	Hypothyroidism	1	0	92	6	1765
umls:C0021655	Insulin Resistance	1	0	92	18	1753
umls:C0022336	Creutzfeldt-Jakob disease	1	0	92	5	1766
umls:C0023343	Leprosy	1	0	92	5	1766
umls:C0023434	Chronic Lymphocytic Leukemia	1	0	92	16	1755
umls:C0023448	Lymphoid leukemia	1	0	92	5	1766
umls:C0023452	Leukemia, Lymphocytic, Acute, L1	1	0	92	5	1766
umls:C0023467	Leukemia, Myelocytic, Acute	1	0	92	8	1763
umls:C0024141	Lupus Erythematosus, Systemic	1	0	92	28	1743
umls:C0024530	Malaria	1	0	92	5	1766
umls:C0026603	Motion Sickness	1	0	92	6	1765
umls:C0027051	Myocardial Infarction	1	0	92	21	1750
umls:C0027092	Myopia	1	0	92	9	1762
umls:C0027672	Neoplastic Syndromes, Hereditary	1	0	92	19	1752
umls:C0029408	Degenerative polyarthritis	1	0	92	5	1766
umls:C0032460	Polycystic Ovary Syndrome	1	0	92	20	1751
umls:C0034012	Delayed Puberty	1	0	92	13	1758
umls:C0034013	Precocious Puberty	1	0	92	13	1758
umls:C0034951	Refractive Errors	1	0	92	10	1761
umls:C0035235	Respiratory Syncytial Virus Infections	1	0	92	7	1764
umls:C0035334	Retinitis Pigmentosa	1	0	92	8	1763
umls:C0036421	Systemic Scleroderma	1	0	92	9	1762
umls:C0038356	Stomach Neoplasms	1	0	92	10	1761
umls:C0038868	Progressive supranuclear palsy	1	0	92	7	1764
umls:C0040336	Tobacco Use Disorder	1	0	92	10	1761
umls:C0041296	Tuberculosis	1	0	92	6	1765
umls:C0085215	Ovarian Failure, Premature	1	0	92	13	1758
umls:C0149654	Conduct Disorder	1	0	92	5	1766
umls:C0149931	Migraine Disorders	1	0	92	5	1766
umls:C0151526	Premature Birth	1	0	92	7	1764
umls:C0153635	malignant neoplasm of frontal lobe	1	0	92	6	1765
umls:C0162534	Prion Diseases	1	0	92	5	1766
umls:C0242350	Erectile dysfunction	1	0	92	6	1765
umls:C0242383	Age related macular degeneration	1	0	92	18	1753
umls:C0341106	Eosinophilic esophagitis	1	0	92	5	1766
umls:C0346647	Malignant neoplasm of pancreas	1	0	92	6	1765
umls:C0376358	Malignant neoplasm of prostate	1	0	92	27	1744
umls:C0398623	Thrombophilia	1	0	92	9	1762
umls:C0455806	Infant length	1	0	92	5	1766
umls:C0518014	Hematocrit level	1	0	92	18	1753
umls:C0524620	Metabolic Syndrome X	1	0	92	12	1759
umls:C0524909	Hepatitis B, Chronic	1	0	92	6	1765
umls:C0524910	Hepatitis C, Chronic	1	0	92	6	1765
umls:C0546837	Malignant neoplasm of esophagus	1	0	92	12	1759
umls:C0919267	ovarian neoplasm	1	0	92	5	1766
umls:C1140680	Malignant neoplasm of ovary	1	0	92	10	1761
umls:C1261502	Finding of Mean Corpuscular Hemoglobin	1	0	92	7	1764
umls:C1336708	Testicular Germ Cell Tumor	1	0	92	6	1765
umls:C1527249	Colorectal Cancer	1	0	92	14	1757
umls:C1561535	Creatinine finding	1	0	92	32	1739
umls:C1561546	Alkaline Phosphatase Adverse Event	1	0	92	15	1756
umls:C1561643	Chronic Kidney Diseases	1	0	92	11	1760
umls:C1720824	Sudden Cardiac Arrest	1	0	92	5	1766
umls:C1833104	DIABETES MELLITUS, PERMANENT NEONATAL	1	0	92	5	1766
umls:C1838979	MITOCHONDRIAL COMPLEX I DEFICIENCY	1	0	92	5	1766
umls:C1858991	Childhood Ataxia with Central Nervous System Hypomyelinization	1	0	92	5	1766
umls:C1861172	Venous Thromboembolism	1	0	92	8	1763
umls:C1959629	Seizure Adverse Event	1	0	92	5	1766
umls:C1961102	Precursor Cell Lymphoblastic Leukemia Lymphoma	1	0	92	16	1755
umls:C2239176	Liver carcinoma	1	0	92	8	1763
umls:C3160731	Pulmonary function (finding)	1	0	92	12	1759

## Sheet: DisGeNet SNP - DEGAS
DiseaseId	DiseaseName	P-value	MD	MnD	nMD	nMnD
umls:C0025202	melanoma	0.00289684	2	24	11	4058
umls:C0699790	Colon Carcinoma	0.00620386	2	24	17	4052
umls:C0018801	Heart failure	0.0132419	2	24	26	4043
umls:C0007273	Carotid Artery Diseases	0.0171079	2	24	30	4039
umls:C0023434	Chronic Lymphocytic Leukemia	0.0181411	2	24	31	4038
umls:C0010034	Corneal Diseases	0.0436382	1	25	6	4063
umls:C0153629	Malignant neoplasm of cornea	0.0436382	1	25	6	4063
umls:C0154026	Benign neoplasm of cornea	0.0436382	1	25	6	4063
umls:C0006142	Malignant neoplasm of breast	0.0468636	2	24	53	4016
umls:C0039590	Testicular Neoplasms	0.0497207	1	25	7	4062
umls:C0024121	Lung Neoplasms	0.055766	1	25	8	4061
umls:C0023467	Leukemia, Myelocytic, Acute	0.073681	1	25	11	4058
umls:C1336708	Testicular Germ Cell Tumor	0.0795796	1	25	12	4057
umls:C0005684	Malignant neoplasm of urinary bladder	0.0854422	1	25	13	4056
umls:C0919267	ovarian neoplasm	0.0854422	1	25	13	4056
umls:C0027092	Myopia	0.102815	1	25	16	4053
umls:C0007959	Charcot-Marie-Tooth Disease	0.119871	1	25	19	4050
umls:C0344388	Platelet mean volume finding	0.131067	1	25	21	4048
umls:C1961102	Precursor Cell Lymphoblastic Leukemia Lymphoma	0.131067	1	25	21	4048
umls:C0001925	Albuminuria	0.158463	1	25	26	4043
umls:C1269683	Major Depressive Disorder	0.169187	1	25	28	4041
umls:C0029456	Osteoporosis	0.190242	1	25	32	4037
umls:C0006111	Brain Diseases	0.200576	1	25	34	4035
umls:C0001973	Alcoholic Intoxication, Chronic	0.245532	1	25	43	4026
umls:C1561535	Creatinine finding	0.269446	1	25	48	4021
umls:C0033578	Prostatic Neoplasms	0.301705	1	25	55	4014
umls:C1561955	Fibrinogen Adverse Event	0.3062	1	25	56	4013
umls:C0010068	Coronary heart disease	0.336896	1	25	63	4006
umls:C0005586	Bipolar Disorder	0.366284	1	25	70	3999
umls:C0002395	Alzheimer's Disease	0.478646	1	25	100	3969
umls:C0002736	Amyotrophic Lateral Sclerosis	0.478646	1	25	100	3969
umls:C0036341	Schizophrenia	0.501961	1	25	107	3962
umls:C0026769	Multiple Sclerosis	0.511644	1	25	110	3959
umls:C0028754	Obesity	0.582849	1	25	134	3935
umls:C0001175	Acquired Immunodeficiency Syndrome	1	0	26	11	4058
umls:C0002171	Alopecia Areata	1	0	26	7	4062
umls:C0002895	Anemia, Sickle Cell	1	0	26	10	4059
umls:C0003811	Cardiac Arrhythmia	1	0	26	5	4064
umls:C0003873	Rheumatoid Arthritis	1	0	26	99	3970
umls:C0003944	As If Personality	1	0	26	11	4058
umls:C0004096	Asthma	1	0	26	100	3969
umls:C0004153	Atherosclerosis	1	0	26	5	4064
umls:C0004238	Atrial Fibrillation	1	0	26	22	4047
umls:C0004352	Autistic Disorder	1	0	26	10	4059
umls:C0004364	Autoimmune Diseases	1	0	26	11	4058
umls:C0004936	Mental disorders	1	0	26	24	4045
umls:C0004943	Behcet Syndrome	1	0	26	48	4021
umls:C0005695	Bladder Neoplasm	1	0	26	6	4063
umls:C0005911	Body Weight Changes	1	0	26	34	4035
umls:C0006274	Bronchiolitis, Viral	1	0	26	8	4061
umls:C0007117	Basal cell carcinoma	1	0	26	6	4063
umls:C0007131	Non-Small Cell Lung Carcinoma	1	0	26	8	4061
umls:C0007134	Renal Cell Carcinoma	1	0	26	5	4064
umls:C0007193	Cardiomyopathy, Dilated	1	0	26	16	4053
umls:C0007222	Cardiovascular Diseases	1	0	26	40	4029
umls:C0007282	Carotid Stenosis	1	0	26	16	4053
umls:C0007570	Celiac Disease	1	0	26	53	4016
umls:C0007766	Intracranial Aneurysm	1	0	26	10	4059
umls:C0008312	Primary biliary cirrhosis	1	0	26	12	4057
umls:C0008924	Cleft Lip	1	0	26	11	4058
umls:C0008925	Cleft Palate	1	0	26	8	4061
umls:C0009324	Ulcerative Colitis	1	0	26	61	4008
umls:C0009404	Colorectal Neoplasms	1	0	26	9	4060
umls:C0010346	Crohn Disease	1	0	26	79	3990
umls:C0011334	Dental caries	1	0	26	7	4062
umls:C0011570	Mental Depression	1	0	26	9	4060
umls:C0011615	Dermatitis, Atopic	1	0	26	12	4057
umls:C0011849	Diabetes Mellitus	1	0	26	13	4056
umls:C0011854	Diabetes Mellitus, Insulin-Dependent	1	0	26	65	4004
umls:C0011860	Diabetes Mellitus, Non-Insulin-Dependent	1	0	26	144	3925
umls:C0011881	Diabetic Nephropathy	1	0	26	12	4057
umls:C0013274	Patent ductus arteriosus	1	0	26	5	4064
umls:C0014175	Endometriosis	1	0	26	5	4064
umls:C0014544	Epilepsy	1	0	26	5	4064
umls:C0014859	Esophageal Neoplasms	1	0	26	8	4061
umls:C0014868	Esophagitis	1	0	26	5	4064
umls:C0015397	Disorder of eye	1	0	26	7	4062
umls:C0016689	Freckles	1	0	26	5	4064
umls:C0017601	Glaucoma	1	0	26	11	4058
umls:C0017638	Glioma	1	0	26	5	4064
umls:C0017661	IGA Glomerulonephritis	1	0	26	13	4056
umls:C0018099	Gout	1	0	26	11	4058
umls:C0018213	Graves Disease	1	0	26	8	4061
umls:C0018621	Hay fever	1	0	26	13	4056
umls:C0018671	Head and Neck Neoplasms	1	0	26	5	4064
umls:C0018772	Hearing Loss, Partial	1	0	26	12	4057
umls:C0018799	Heart Diseases	1	0	26	13	4056
umls:C0018800	Cardiomegaly	1	0	26	16	4053
umls:C0019829	Hodgkin Disease	1	0	26	5	4064
umls:C0020443	Hypercholesterolemia	1	0	26	6	4063
umls:C0020445	Hypercholesterolemia, Familial	1	0	26	6	4063
umls:C0020538	Hypertensive disease	1	0	26	35	4034
umls:C0020557	Hypertriglyceridemia	1	0	26	5	4064
umls:C0020676	Hypothyroidism	1	0	26	5	4064
umls:C0021368	Inflammation	1	0	26	18	4051
umls:C0021390	Inflammatory Bowel Diseases	1	0	26	78	3991
umls:C0021655	Insulin Resistance	1	0	26	29	4040
umls:C0022336	Creutzfeldt-Jakob disease	1	0	26	7	4062
umls:C0022521	Kartagener Syndrome	1	0	26	14	4055
umls:C0022658	Kidney Diseases	1	0	26	23	4046
umls:C0022661	Kidney Failure, Chronic	1	0	26	17	4052
umls:C0023264	Leigh Disease	1	0	26	14	4055
umls:C0023343	Leprosy	1	0	26	12	4057
umls:C0023448	Lymphoid leukemia	1	0	26	6	4063
umls:C0023452	Leukemia, Lymphocytic, Acute, L1	1	0	26	6	4063
umls:C0023892	Biliary cirrhosis	1	0	26	15	4054
umls:C0023976	Long QT Syndrome	1	0	26	14	4055
umls:C0024117	Chronic Obstructive Airway Disease	1	0	26	28	4041
umls:C0024141	Lupus Erythematosus, Systemic	1	0	26	64	4005
umls:C0024530	Malaria	1	0	26	10	4059
umls:C0025284	Meningeal Neoplasms	1	0	26	11	4058
umls:C0025286	Meningioma	1	0	26	14	4055
umls:C0026603	Motion Sickness	1	0	26	9	4060
umls:C0026691	Mucocutaneous Lymph Node Syndrome	1	0	26	9	4060
umls:C0026764	Multiple Myeloma	1	0	26	9	4060
umls:C0027051	Myocardial Infarction	1	0	26	33	4036
umls:C0027404	Narcolepsy	1	0	26	5	4064
umls:C0027672	Neoplastic Syndromes, Hereditary	1	0	26	41	4028
umls:C0027708	Nephroblastoma	1	0	26	5	4064
umls:C0027819	Neuroblastoma	1	0	26	48	4021
umls:C0029401	Osteitis Deformans	1	0	26	7	4062
umls:C0029408	Degenerative polyarthritis	1	0	26	6	4063
umls:C0030297	Pancreatic Neoplasm	1	0	26	24	4045
umls:C0030319	Panic Disorder	1	0	26	9	4060
umls:C0030567	Parkinson Disease	1	0	26	113	3956
umls:C0031511	Pheochromocytoma	1	0	26	5	4064
umls:C0032460	Polycystic Ovary Syndrome	1	0	26	26	4043
umls:C0033860	Psoriasis	1	0	26	33	4036
umls:C0034012	Delayed Puberty	1	0	26	16	4053
umls:C0034013	Precocious Puberty	1	0	26	16	4053
umls:C0034951	Refractive Errors	1	0	26	11	4058
umls:C0035204	Respiration Disorders	1	0	26	7	4062
umls:C0035235	Respiratory Syncytial Virus Infections	1	0	26	8	4061
umls:C0035258	Restless Legs Syndrome	1	0	26	5	4064
umls:C0035334	Retinitis Pigmentosa	1	0	26	21	4048
umls:C0036421	Systemic Scleroderma	1	0	26	19	4050
umls:C0036429	Sclerosis	1	0	26	8	4061
umls:C0038013	Ankylosing spondylitis	1	0	26	11	4058
umls:C0038356	Stomach Neoplasms	1	0	26	15	4054
umls:C0038436	Post-Traumatic Stress Disorder	1	0	26	6	4063
umls:C0038454	Cerebrovascular accident	1	0	26	45	4024
umls:C0038644	Sudden infant death syndrome	1	0	26	7	4062
umls:C0038868	Progressive supranuclear palsy	1	0	26	7	4062
umls:C0039685	Tetralogy of Fallot	1	0	26	6	4063
umls:C0040336	Tobacco Use Disorder	1	0	26	14	4055
umls:C0041296	Tuberculosis	1	0	26	14	4055
umls:C0042870	Vitamin D Deficiency	1	0	26	5	4064
umls:C0042900	Vitiligo	1	0	26	19	4050
umls:C0085110	Severe Combined Immunodeficiency	1	0	26	5	4064
umls:C0085215	Ovarian Failure, Premature	1	0	26	16	4053
umls:C0085298	Sudden Cardiac Death	1	0	26	27	4042
umls:C0086445	Idiopathic Membranous Glomerulonephritis	1	0	26	8	4061
umls:C0149654	Conduct Disorder	1	0	26	17	4052
umls:C0149931	Migraine Disorders	1	0	26	17	4052
umls:C0151526	Premature Birth	1	0	26	9	4060
umls:C0152013	Adenocarcinoma of lung (disorder)	1	0	26	9	4060
umls:C0153594	Malignant neoplasm of testis	1	0	26	5	4064
umls:C0153635	malignant neoplasm of frontal lobe	1	0	26	6	4063
umls:C0153636	Malignant neoplasm of temporal lobe	1	0	26	9	4060
umls:C0153637	Malignant neoplasm of parietal lobe	1	0	26	5	4064
umls:C0153638	Malignant neoplasm of occipital lobe	1	0	26	9	4060
umls:C0154094	Carcinoma in situ of eye	1	0	26	7	4062
umls:C0162534	Prion Diseases	1	0	26	10	4059
umls:C0162671	MELAS Syndrome	1	0	26	5	4064
umls:C0206062	Lung Diseases, Interstitial	1	0	26	10	4059
umls:C0235974	Pancreatic carcinoma	1	0	26	5	4064
umls:C0236964	Attention Deficit and Disruptive Behavior Disorders	1	0	26	9	4060
umls:C0238198	Gastrointestinal Stromal Tumors	1	0	26	6	4063
umls:C0242350	Erectile dysfunction	1	0	26	12	4057
umls:C0242379	Malignant neoplasm of lung	1	0	26	36	4033
umls:C0242383	Age related macular degeneration	1	0	26	30	4039
umls:C0268237	Cytochrome-c Oxidase Deficiency	1	0	26	6	4063
umls:C0268374	Adult junctional epidermolysis bullosa (disorder)	1	0	26	5	4064
umls:C0279626	Squamous cell carcinoma of esophagus	1	0	26	6	4063
umls:C0341106	Eosinophilic esophagitis	1	0	26	9	4060
umls:C0346153	Breast Cancer, Familial	1	0	26	9	4060
umls:C0346647	Malignant neoplasm of pancreas	1	0	26	12	4057
umls:C0349639	Juvenile Myelomonocytic Leukemia	1	0	26	6	4063
umls:C0349788	Arrhythmogenic Right Ventricular Dysplasia	1	0	26	9	4060
umls:C0376358	Malignant neoplasm of prostate	1	0	26	59	4010
umls:C0398623	Thrombophilia	1	0	26	12	4057
umls:C0400966	Non-alcoholic Fatty Liver Disease	1	0	26	18	4051
umls:C0410916	Neonatal Death	1	0	26	5	4064
umls:C0424688	Small head	1	0	26	8	4061
umls:C0429087	Electrocardiogram: P-R interval	1	0	26	5	4064
umls:C0455806	Infant length	1	0	26	10	4059
umls:C0455988	Hydrops Fetalis, Non-Immune	1	0	26	6	4063
umls:C0476089	Endometrial Carcinoma	1	0	26	9	4060
umls:C0518014	Hematocrit level	1	0	26	33	4036
umls:C0524620	Metabolic Syndrome X	1	0	26	26	4043
umls:C0524909	Hepatitis B, Chronic	1	0	26	6	4063
umls:C0524910	Hepatitis C, Chronic	1	0	26	9	4060
umls:C0525041	Neurobehavioral Manifestations	1	0	26	9	4060
umls:C0546264	Congenital Fiber Type Disproportion	1	0	26	5	4064
umls:C0546837	Malignant neoplasm of esophagus	1	0	26	15	4054
umls:C0567312	Menopause present (finding)	1	0	26	31	4038
umls:C0595921	Intraocular pressure disorder	1	0	26	5	4064
umls:C0677886	Epithelial ovarian cancer	1	0	26	12	4057
umls:C0699743	Congenital muscular dystrophy (disorder)	1	0	26	7	4062
umls:C0700634	Serum uric acid observed	1	0	26	6	4063
umls:C0752166	Bardet-Biedl Syndrome	1	0	26	10	4059
umls:C0848558	Hypospadias	1	0	26	10	4059
umls:C0878544	Cardiomyopathies	1	0	26	21	4048
umls:C0917796	Optic Atrophy, Hereditary, Leber	1	0	26	10	4059
umls:C0949658	Cardiomyopathy, Hypertrophic, Familial	1	0	26	18	4051
umls:C1140680	Malignant neoplasm of ovary	1	0	26	14	4055
umls:C1141890	Congenital long QT syndrome	1	0	26	8	4061
umls:C1261502	Finding of Mean Corpuscular Hemoglobin	1	0	26	17	4052
umls:C1263846	Attention deficit hyperactivity disorder	1	0	26	66	4003
umls:C1271104	Blood pressure finding	1	0	26	196	3873
umls:C1272641	Systemic arterial pressure	1	0	26	197	3872
umls:C1368019	Paget's Disease	1	0	26	7	4062
umls:C1384666	hearing impairment	1	0	26	12	4057
umls:C1522137	Hypertriglyceridemia result	1	0	26	5	4064
umls:C1527249	Colorectal Cancer	1	0	26	21	4048
umls:C1561546	Alkaline Phosphatase Adverse Event	1	0	26	27	4042
umls:C1561549	Glomerular filtration rate finding	1	0	26	44	4025
umls:C1561643	Chronic Kidney Diseases	1	0	26	15	4054
umls:C1720824	Sudden Cardiac Arrest	1	0	26	10	4059
umls:C1821417	RESTING HEART RATE	1	0	26	5	4064
umls:C1838951	LEIGH SYNDROME DUE TO MITOCHONDRIAL COMPLEX I DEFICIENCY	1	0	26	11	4058
umls:C1838979	MITOCHONDRIAL COMPLEX I DEFICIENCY	1	0	26	17	4052
umls:C1843367	Poor school performance	1	0	26	7	4062
umls:C1846502	Mammographic Density	1	0	26	11	4058
umls:C1858991	Childhood Ataxia with Central Nervous System Hypomyelinization	1	0	26	5	4064
umls:C1861172	Venous Thromboembolism	1	0	26	19	4050
umls:C1861538	Nonsyndromic cleft lip with or without cleft palate	1	0	26	6	4063
umls:C1956346	Coronary Artery Disease	1	0	26	62	4007
umls:C1959629	Seizure Adverse Event	1	0	26	11	4058
umls:C2024965	Caries of smooth surface of tooth	1	0	26	7	4062
umls:C2239101	Hemoglobin Adverse Event	1	0	26	5	4064
umls:C2239176	Liver carcinoma	1	0	26	14	4055
umls:C2607914	Allergic rhinitis (disorder)	1	0	26	6	4063
umls:C3160718	PARKINSON DISEASE, LATE-ONSET	1	0	26	5	4064
umls:C3160731	Pulmonary function (finding)	1	0	26	23	4046
umls:C3495498	Cardiomyopathy, Familial Hypertrophic, 1 (disorder)	1	0	26	5	4064
umls:C3502630	Myasthenic Syndrome due to Mutation in SCN4A	1	0	26	5	4064
umls:C3875321	Inflammatory dermatosis	1	0	26	25	4044

## Sheet: DisGeNet SNP - MATISSE
DiseaseId	DiseaseName	P-value	MD	MnD	nMD	nMnD
umls:C0949658	Cardiomyopathy, Hypertrophic, Familial	0.000190176	5	126	13	3951
umls:C0007193	Cardiomyopathy, Dilated	0.00134986	4	127	12	3952
umls:C0025286	Meningioma	0.0089924	3	128	11	3953
umls:C3495498	Cardiomyopathy, Familial Hypertrophic, 1 (disorder)	0.0095327	2	129	3	3961
umls:C0023892	Biliary cirrhosis	0.010981	3	128	12	3952
umls:C0011860	Diabetes Mellitus, Non-Insulin-Dependent	0.0160485	10	121	134	3830
umls:C0699790	Colon Carcinoma	0.021308	3	128	16	3948
umls:C0878544	Cardiomyopathies	0.027923	3	128	18	3946
umls:C1527249	Colorectal Cancer	0.027923	3	128	18	3946
umls:C0022658	Kidney Diseases	0.0355046	3	128	20	3944
umls:C0025284	Meningeal Neoplasms	0.0462406	2	129	9	3955
umls:C1846502	Mammographic Density	0.0462406	2	129	9	3955
umls:C0008312	Primary biliary cirrhosis	0.0543497	2	129	10	3954
umls:C0398623	Thrombophilia	0.0543497	2	129	10	3954
umls:C0026769	Multiple Sclerosis	0.0634468	7	124	104	3860
umls:C0400966	Non-alcoholic Fatty Liver Disease	0.111381	2	129	16	3948
umls:C0013274	Patent ductus arteriosus	0.150108	1	130	4	3960
umls:C0429087	Electrocardiogram: P-R interval	0.150108	1	130	4	3960
umls:C2239101	Hemoglobin Adverse Event	0.150108	1	130	4	3960
umls:C0004238	Atrial Fibrillation	0.155076	2	129	20	3944
umls:C0344388	Platelet mean volume finding	0.155076	2	129	20	3944
umls:C0020443	Hypercholesterolemia	0.17733	1	130	5	3959
umls:C0039685	Tetralogy of Fallot	0.17733	1	130	5	3959
umls:C3875321	Inflammatory dermatosis	0.18964	2	129	23	3941
umls:C0027819	Neuroblastoma	0.197407	3	128	45	3919
umls:C0002171	Alopecia Areata	0.203686	1	130	6	3958
umls:C0010034	Corneal Diseases	0.203686	1	130	6	3958
umls:C0038644	Sudden infant death syndrome	0.203686	1	130	6	3958
umls:C0153629	Malignant neoplasm of cornea	0.203686	1	130	6	3958
umls:C0154026	Benign neoplasm of cornea	0.203686	1	130	6	3958
umls:C0001925	Albuminuria	0.213221	2	129	25	3939
umls:C0018801	Heart failure	0.225118	2	129	26	3938
umls:C1141890	Congenital long QT syndrome	0.229204	1	130	7	3957
umls:C0007570	Celiac Disease	0.239649	3	128	50	3914
umls:C0024121	Lung Neoplasms	0.25391	1	130	8	3956
umls:C0030319	Panic Disorder	0.25391	1	130	8	3956
umls:C0153638	Malignant neoplasm of occipital lobe	0.25391	1	130	8	3956
umls:C0349788	Arrhythmogenic Right Ventricular Dysplasia	0.25391	1	130	8	3956
umls:C0476089	Endometrial Carcinoma	0.25391	1	130	8	3956
umls:C0524910	Hepatitis C, Chronic	0.25391	1	130	8	3956
umls:C0006142	Malignant neoplasm of breast	0.256969	3	128	52	3912
umls:C0023434	Chronic Lymphocytic Leukemia	0.285052	2	129	31	3933
umls:C0001175	Acquired Immunodeficiency Syndrome	0.300989	1	130	10	3954
umls:C0034951	Refractive Errors	0.300989	1	130	10	3954
umls:C1956346	Coronary Artery Disease	0.318624	3	128	59	3905
umls:C0242379	Malignant neoplasm of lung	0.320902	2	129	34	3930
umls:C0011881	Diabetic Nephropathy	0.323411	1	130	11	3953
umls:C0017661	IGA Glomerulonephritis	0.345119	1	130	12	3952
umls:C0025202	melanoma	0.345119	1	130	12	3952
umls:C0023264	Leigh Disease	0.366135	1	130	13	3951
umls:C0023976	Long QT Syndrome	0.366135	1	130	13	3951
umls:C0040336	Tobacco Use Disorder	0.366135	1	130	13	3951
umls:C0919267	ovarian neoplasm	0.366135	1	130	13	3951
umls:C0038356	Stomach Neoplasms	0.386482	1	130	14	3950
umls:C1561643	Chronic Kidney Diseases	0.386482	1	130	14	3950
umls:C0003873	Rheumatoid Arthritis	0.391093	4	127	95	3869
umls:C0034012	Delayed Puberty	0.406181	1	130	15	3949
umls:C0034013	Precocious Puberty	0.406181	1	130	15	3949
umls:C0085215	Ovarian Failure, Premature	0.406181	1	130	15	3949
umls:C0038454	Cerebrovascular accident	0.424961	2	129	43	3921
umls:C0022661	Kidney Failure, Chronic	0.425252	1	130	16	3948
umls:C1261502	Finding of Mean Corpuscular Hemoglobin	0.425252	1	130	16	3948
umls:C0021368	Inflammation	0.443715	1	130	17	3947
umls:C0042900	Vitiligo	0.461589	1	130	18	3946
umls:C1861172	Venous Thromboembolism	0.461589	1	130	18	3946
umls:C0007959	Charcot-Marie-Tooth Disease	0.478893	1	130	19	3945
umls:C0033578	Prostatic Neoplasms	0.540049	2	129	54	3910
umls:C1561955	Fibrinogen Adverse Event	0.549707	2	129	55	3909
umls:C0032460	Polycystic Ovary Syndrome	0.571718	1	130	25	3939
umls:C0085298	Sudden Cardiac Death	0.585507	1	130	26	3938
umls:C0009324	Ulcerative Colitis	0.586914	2	129	59	3905
umls:C0024117	Chronic Obstructive Airway Disease	0.598855	1	130	27	3937
umls:C0021655	Insulin Resistance	0.611776	1	130	28	3936
umls:C1269683	Major Depressive Disorder	0.611776	1	130	28	3936
umls:C0011854	Diabetes Mellitus, Insulin-Dependent	0.621822	2	129	63	3901
umls:C0242383	Age related macular degeneration	0.624284	1	130	29	3935
umls:C1263846	Attention deficit hyperactivity disorder	0.630189	2	129	64	3900
umls:C0007273	Carotid Artery Diseases	0.648112	1	130	31	3933
umls:C0029456	Osteoporosis	0.659458	1	130	32	3932
umls:C0518014	Hematocrit level	0.659458	1	130	32	3932
umls:C0005586	Bipolar Disorder	0.669887	2	129	69	3895
umls:C0006111	Brain Diseases	0.681071	1	130	34	3930
umls:C0020538	Hypertensive disease	0.681071	1	130	34	3930
umls:C0021390	Inflammatory Bowel Diseases	0.71964	2	129	76	3888
umls:C0010346	Crohn Disease	0.726213	2	129	77	3887
umls:C0007222	Cardiovascular Diseases	0.729331	1	130	39	3925
umls:C0027672	Neoplastic Syndromes, Hereditary	0.738076	1	130	40	3924
umls:C0001973	Alcoholic Intoxication, Chronic	0.762661	1	130	43	3921
umls:C0004096	Asthma	0.836793	2	129	98	3866
umls:C0036341	Schizophrenia	0.867096	2	129	106	3858
umls:C0010068	Coronary heart disease	0.87721	1	130	63	3901
umls:C0024141	Lupus Erythematosus, Systemic	0.87721	1	130	63	3901
umls:C1271104	Blood pressure finding	0.881495	4	127	192	3772
umls:C0030567	Parkinson Disease	0.883341	2	129	111	3853
umls:C1272641	Systemic arterial pressure	0.883917	4	127	193	3771
umls:C0028754	Obesity	0.935303	2	129	133	3831
umls:C0002395	Alzheimer's Disease	0.964037	1	130	100	3864
umls:C0002736	Amyotrophic Lateral Sclerosis	1	0	131	101	3863
umls:C0002895	Anemia, Sickle Cell	1	0	131	10	3954
umls:C0003811	Cardiac Arrhythmia	1	0	131	5	3959
umls:C0003944	As If Personality	1	0	131	11	3953
umls:C0004153	Atherosclerosis	1	0	131	5	3959
umls:C0004352	Autistic Disorder	1	0	131	10	3954
umls:C0004364	Autoimmune Diseases	1	0	131	11	3953
umls:C0004936	Mental disorders	1	0	131	24	3940
umls:C0004943	Behcet Syndrome	1	0	131	48	3916
umls:C0005684	Malignant neoplasm of urinary bladder	1	0	131	14	3950
umls:C0005695	Bladder Neoplasm	1	0	131	6	3958
umls:C0005911	Body Weight Changes	1	0	131	34	3930
umls:C0006274	Bronchiolitis, Viral	1	0	131	8	3956
umls:C0007117	Basal cell carcinoma	1	0	131	6	3958
umls:C0007131	Non-Small Cell Lung Carcinoma	1	0	131	8	3956
umls:C0007134	Renal Cell Carcinoma	1	0	131	5	3959
umls:C0007282	Carotid Stenosis	1	0	131	16	3948
umls:C0007766	Intracranial Aneurysm	1	0	131	10	3954
umls:C0008924	Cleft Lip	1	0	131	11	3953
umls:C0008925	Cleft Palate	1	0	131	8	3956
umls:C0009404	Colorectal Neoplasms	1	0	131	9	3955
umls:C0011334	Dental caries	1	0	131	7	3957
umls:C0011570	Mental Depression	1	0	131	9	3955
umls:C0011615	Dermatitis, Atopic	1	0	131	12	3952
umls:C0011849	Diabetes Mellitus	1	0	131	13	3951
umls:C0014175	Endometriosis	1	0	131	5	3959
umls:C0014544	Epilepsy	1	0	131	5	3959
umls:C0014859	Esophageal Neoplasms	1	0	131	8	3956
umls:C0014868	Esophagitis	1	0	131	5	3959
umls:C0015397	Disorder of eye	1	0	131	7	3957
umls:C0016689	Freckles	1	0	131	5	3959
umls:C0017601	Glaucoma	1	0	131	11	3953
umls:C0017638	Glioma	1	0	131	5	3959
umls:C0018099	Gout	1	0	131	11	3953
umls:C0018213	Graves Disease	1	0	131	8	3956
umls:C0018621	Hay fever	1	0	131	13	3951
umls:C0018671	Head and Neck Neoplasms	1	0	131	5	3959
umls:C0018772	Hearing Loss, Partial	1	0	131	12	3952
umls:C0018799	Heart Diseases	1	0	131	13	3951
umls:C0018800	Cardiomegaly	1	0	131	16	3948
umls:C0019829	Hodgkin Disease	1	0	131	5	3959
umls:C0020445	Hypercholesterolemia, Familial	1	0	131	6	3958
umls:C0020557	Hypertriglyceridemia	1	0	131	5	3959
umls:C0020676	Hypothyroidism	1	0	131	5	3959
umls:C0022336	Creutzfeldt-Jakob disease	1	0	131	7	3957
umls:C0022521	Kartagener Syndrome	1	0	131	14	3950
umls:C0023343	Leprosy	1	0	131	12	3952
umls:C0023448	Lymphoid leukemia	1	0	131	6	3958
umls:C0023452	Leukemia, Lymphocytic, Acute, L1	1	0	131	6	3958
umls:C0023467	Leukemia, Myelocytic, Acute	1	0	131	12	3952
umls:C0024530	Malaria	1	0	131	10	3954
umls:C0026603	Motion Sickness	1	0	131	9	3955
umls:C0026691	Mucocutaneous Lymph Node Syndrome	1	0	131	9	3955
umls:C0026764	Multiple Myeloma	1	0	131	9	3955
umls:C0027051	Myocardial Infarction	1	0	131	33	3931
umls:C0027092	Myopia	1	0	131	17	3947
umls:C0027404	Narcolepsy	1	0	131	5	3959
umls:C0027708	Nephroblastoma	1	0	131	5	3959
umls:C0029401	Osteitis Deformans	1	0	131	7	3957
umls:C0029408	Degenerative polyarthritis	1	0	131	6	3958
umls:C0030297	Pancreatic Neoplasm	1	0	131	24	3940
umls:C0031511	Pheochromocytoma	1	0	131	5	3959
umls:C0033860	Psoriasis	1	0	131	33	3931
umls:C0035204	Respiration Disorders	1	0	131	7	3957
umls:C0035235	Respiratory Syncytial Virus Infections	1	0	131	8	3956
umls:C0035258	Restless Legs Syndrome	1	0	131	5	3959
umls:C0035334	Retinitis Pigmentosa	1	0	131	21	3943
umls:C0036421	Systemic Scleroderma	1	0	131	19	3945
umls:C0036429	Sclerosis	1	0	131	8	3956
umls:C0038013	Ankylosing spondylitis	1	0	131	11	3953
umls:C0038436	Post-Traumatic Stress Disorder	1	0	131	6	3958
umls:C0038868	Progressive supranuclear palsy	1	0	131	7	3957
umls:C0039590	Testicular Neoplasms	1	0	131	8	3956
umls:C0041296	Tuberculosis	1	0	131	14	3950
umls:C0042870	Vitamin D Deficiency	1	0	131	5	3959
umls:C0085110	Severe Combined Immunodeficiency	1	0	131	5	3959
umls:C0086445	Idiopathic Membranous Glomerulonephritis	1	0	131	8	3956
umls:C0149654	Conduct Disorder	1	0	131	17	3947
umls:C0149931	Migraine Disorders	1	0	131	17	3947
umls:C0151526	Premature Birth	1	0	131	9	3955
umls:C0152013	Adenocarcinoma of lung (disorder)	1	0	131	9	3955
umls:C0153594	Malignant neoplasm of testis	1	0	131	5	3959
umls:C0153635	malignant neoplasm of frontal lobe	1	0	131	6	3958
umls:C0153636	Malignant neoplasm of temporal lobe	1	0	131	9	3955
umls:C0153637	Malignant neoplasm of parietal lobe	1	0	131	5	3959
umls:C0154094	Carcinoma in situ of eye	1	0	131	7	3957
umls:C0162534	Prion Diseases	1	0	131	10	3954
umls:C0162671	MELAS Syndrome	1	0	131	5	3959
umls:C0206062	Lung Diseases, Interstitial	1	0	131	10	3954
umls:C0235974	Pancreatic carcinoma	1	0	131	5	3959
umls:C0236964	Attention Deficit and Disruptive Behavior Disorders	1	0	131	9	3955
umls:C0238198	Gastrointestinal Stromal Tumors	1	0	131	6	3958
umls:C0242350	Erectile dysfunction	1	0	131	12	3952
umls:C0268237	Cytochrome-c Oxidase Deficiency	1	0	131	6	3958
umls:C0268374	Adult junctional epidermolysis bullosa (disorder)	1	0	131	5	3959
umls:C0279626	Squamous cell carcinoma of esophagus	1	0	131	6	3958
umls:C0341106	Eosinophilic esophagitis	1	0	131	9	3955
umls:C0346153	Breast Cancer, Familial	1	0	131	9	3955
umls:C0346647	Malignant neoplasm of pancreas	1	0	131	12	3952
umls:C0349639	Juvenile Myelomonocytic Leukemia	1	0	131	6	3958
umls:C0376358	Malignant neoplasm of prostate	1	0	131	59	3905
umls:C0410916	Neonatal Death	1	0	131	5	3959
umls:C0424688	Small head	1	0	131	8	3956
umls:C0455806	Infant length	1	0	131	10	3954
umls:C0455988	Hydrops Fetalis, Non-Immune	1	0	131	6	3958
umls:C0524620	Metabolic Syndrome X	1	0	131	26	3938
umls:C0524909	Hepatitis B, Chronic	1	0	131	6	3958
umls:C0525041	Neurobehavioral Manifestations	1	0	131	9	3955
umls:C0546264	Congenital Fiber Type Disproportion	1	0	131	5	3959
umls:C0546837	Malignant neoplasm of esophagus	1	0	131	15	3949
umls:C0567312	Menopause present (finding)	1	0	131	31	3933
umls:C0595921	Intraocular pressure disorder	1	0	131	5	3959
umls:C0677886	Epithelial ovarian cancer	1	0	131	12	3952
umls:C0699743	Congenital muscular dystrophy (disorder)	1	0	131	7	3957
umls:C0700634	Serum uric acid observed	1	0	131	6	3958
umls:C0752166	Bardet-Biedl Syndrome	1	0	131	10	3954
umls:C0848558	Hypospadias	1	0	131	10	3954
umls:C0917796	Optic Atrophy, Hereditary, Leber	1	0	131	10	3954
umls:C1140680	Malignant neoplasm of ovary	1	0	131	14	3950
umls:C1336708	Testicular Germ Cell Tumor	1	0	131	13	3951
umls:C1368019	Paget's Disease	1	0	131	7	3957
umls:C1384666	hearing impairment	1	0	131	12	3952
umls:C1522137	Hypertriglyceridemia result	1	0	131	5	3959
umls:C1561535	Creatinine finding	1	0	131	49	3915
umls:C1561546	Alkaline Phosphatase Adverse Event	1	0	131	27	3937
umls:C1561549	Glomerular filtration rate finding	1	0	131	44	3920
umls:C1720824	Sudden Cardiac Arrest	1	0	131	10	3954
umls:C1821417	RESTING HEART RATE	1	0	131	5	3959
umls:C1838951	LEIGH SYNDROME DUE TO MITOCHONDRIAL COMPLEX I DEFICIENCY	1	0	131	11	3953
umls:C1838979	MITOCHONDRIAL COMPLEX I DEFICIENCY	1	0	131	17	3947
umls:C1843367	Poor school performance	1	0	131	7	3957
umls:C1858991	Childhood Ataxia with Central Nervous System Hypomyelinization	1	0	131	5	3959
umls:C1861538	Nonsyndromic cleft lip with or without cleft palate	1	0	131	6	3958
umls:C1959629	Seizure Adverse Event	1	0	131	11	3953
umls:C1961102	Precursor Cell Lymphoblastic Leukemia Lymphoma	1	0	131	22	3942
umls:C2024965	Caries of smooth surface of tooth	1	0	131	7	3957
umls:C2239176	Liver carcinoma	1	0	131	14	3950
umls:C2607914	Allergic rhinitis (disorder)	1	0	131	6	3958
umls:C3160718	PARKINSON DISEASE, LATE-ONSET	1	0	131	5	3959
umls:C3160731	Pulmonary function (finding)	1	0	131	23	3941
umls:C3502630	Myasthenic Syndrome due to Mutation in SCN4A	1	0	131	5	3959

## Sheet: DisGeNet SNP - KeyPathwayMiner
DiseaseId	DiseaseName	P-value	MD	MnD	nMD	nMnD
umls:C0023892	Biliary cirrhosis	0.0113224	2	43	13	4037
umls:C0001925	Albuminuria	0.034827	2	43	25	4025
umls:C0039685	Tetralogy of Fallot	0.0641871	1	44	5	4045
umls:C0011860	Diabetes Mellitus, Non-Insulin-Dependent	0.0718707	4	41	140	3910
umls:C0010034	Corneal Diseases	0.0744859	1	44	6	4044
umls:C0153629	Malignant neoplasm of cornea	0.0744859	1	44	6	4044
umls:C0154026	Benign neoplasm of cornea	0.0744859	1	44	6	4044
umls:C0024121	Lung Neoplasms	0.094752	1	44	8	4042
umls:C0153638	Malignant neoplasm of occipital lobe	0.094752	1	44	8	4042
umls:C1846502	Mammographic Density	0.114584	1	44	10	4040
umls:C0006142	Malignant neoplasm of breast	0.121702	2	43	53	3997
umls:C0008312	Primary biliary cirrhosis	0.12434	1	44	11	4039
umls:C0011881	Diabetic Nephropathy	0.12434	1	44	11	4039
umls:C1561955	Fibrinogen Adverse Event	0.129047	2	43	55	3995
umls:C0919267	ovarian neoplasm	0.143538	1	44	13	4037
umls:C0022661	Kidney Failure, Chronic	0.171565	1	44	16	4034
umls:C0400966	Non-alcoholic Fatty Liver Disease	0.180707	1	44	17	4033
umls:C0699790	Colon Carcinoma	0.18975	1	44	18	4032
umls:C0007959	Charcot-Marie-Tooth Disease	0.198695	1	44	19	4031
umls:C0022658	Kidney Diseases	0.224956	1	44	22	4028
umls:C1269683	Major Depressive Disorder	0.274977	1	44	28	4022
umls:C0007273	Carotid Artery Diseases	0.29879	1	44	31	4019
umls:C0029456	Osteoporosis	0.306556	1	44	32	4018
umls:C0006111	Brain Diseases	0.321837	1	44	34	4016
umls:C0020538	Hypertensive disease	0.321837	1	44	34	4016
umls:C0242379	Malignant neoplasm of lung	0.329354	1	44	35	4015
umls:C0036341	Schizophrenia	0.333817	2	43	106	3944
umls:C0026769	Multiple Sclerosis	0.345973	2	43	109	3941
umls:C0001973	Alcoholic Intoxication, Chronic	0.386625	1	44	43	4007
umls:C0038454	Cerebrovascular accident	0.393438	1	44	44	4006
umls:C0027819	Neuroblastoma	0.413438	1	44	47	4003
umls:C0033578	Prostatic Neoplasms	0.463671	1	44	55	3995
umls:C0009324	Ulcerative Colitis	0.492904	1	44	60	3990
umls:C0010068	Coronary heart disease	0.50969	1	44	63	3987
umls:C0010346	Crohn Disease	0.5858	1	44	78	3972
umls:C1271104	Blood pressure finding	0.642665	2	43	194	3856
umls:C1272641	Systemic arterial pressure	0.645471	2	43	195	3855
umls:C0003873	Rheumatoid Arthritis	0.669554	1	44	98	3952
umls:C0004096	Asthma	0.673275	1	44	99	3951
umls:C0002395	Alzheimer's Disease	0.676956	1	44	100	3950
umls:C0030567	Parkinson Disease	0.718078	1	44	112	3938
umls:C0001175	Acquired Immunodeficiency Syndrome	1	0	45	11	4039
umls:C0002171	Alopecia Areata	1	0	45	7	4043
umls:C0002736	Amyotrophic Lateral Sclerosis	1	0	45	101	3949
umls:C0002895	Anemia, Sickle Cell	1	0	45	10	4040
umls:C0003811	Cardiac Arrhythmia	1	0	45	5	4045
umls:C0003944	As If Personality	1	0	45	11	4039
umls:C0004153	Atherosclerosis	1	0	45	5	4045
umls:C0004238	Atrial Fibrillation	1	0	45	22	4028
umls:C0004352	Autistic Disorder	1	0	45	10	4040
umls:C0004364	Autoimmune Diseases	1	0	45	11	4039
umls:C0004936	Mental disorders	1	0	45	24	4026
umls:C0004943	Behcet Syndrome	1	0	45	48	4002
umls:C0005586	Bipolar Disorder	1	0	45	71	3979
umls:C0005684	Malignant neoplasm of urinary bladder	1	0	45	14	4036
umls:C0005695	Bladder Neoplasm	1	0	45	6	4044
umls:C0005911	Body Weight Changes	1	0	45	34	4016
umls:C0006274	Bronchiolitis, Viral	1	0	45	8	4042
umls:C0007117	Basal cell carcinoma	1	0	45	6	4044
umls:C0007131	Non-Small Cell Lung Carcinoma	1	0	45	8	4042
umls:C0007134	Renal Cell Carcinoma	1	0	45	5	4045
umls:C0007193	Cardiomyopathy, Dilated	1	0	45	16	4034
umls:C0007222	Cardiovascular Diseases	1	0	45	40	4010
umls:C0007282	Carotid Stenosis	1	0	45	16	4034
umls:C0007570	Celiac Disease	1	0	45	53	3997
umls:C0007766	Intracranial Aneurysm	1	0	45	10	4040
umls:C0008924	Cleft Lip	1	0	45	11	4039
umls:C0008925	Cleft Palate	1	0	45	8	4042
umls:C0009404	Colorectal Neoplasms	1	0	45	9	4041
umls:C0011334	Dental caries	1	0	45	7	4043
umls:C0011570	Mental Depression	1	0	45	9	4041
umls:C0011615	Dermatitis, Atopic	1	0	45	12	4038
umls:C0011849	Diabetes Mellitus	1	0	45	13	4037
umls:C0011854	Diabetes Mellitus, Insulin-Dependent	1	0	45	65	3985
umls:C0013274	Patent ductus arteriosus	1	0	45	5	4045
umls:C0014175	Endometriosis	1	0	45	5	4045
umls:C0014544	Epilepsy	1	0	45	5	4045
umls:C0014859	Esophageal Neoplasms	1	0	45	8	4042
umls:C0014868	Esophagitis	1	0	45	5	4045
umls:C0015397	Disorder of eye	1	0	45	7	4043
umls:C0016689	Freckles	1	0	45	5	4045
umls:C0017601	Glaucoma	1	0	45	11	4039
umls:C0017638	Glioma	1	0	45	5	4045
umls:C0017661	IGA Glomerulonephritis	1	0	45	13	4037
umls:C0018099	Gout	1	0	45	11	4039
umls:C0018213	Graves Disease	1	0	45	8	4042
umls:C0018621	Hay fever	1	0	45	13	4037
umls:C0018671	Head and Neck Neoplasms	1	0	45	5	4045
umls:C0018772	Hearing Loss, Partial	1	0	45	12	4038
umls:C0018799	Heart Diseases	1	0	45	13	4037
umls:C0018800	Cardiomegaly	1	0	45	16	4034
umls:C0018801	Heart failure	1	0	45	28	4022
umls:C0019829	Hodgkin Disease	1	0	45	5	4045
umls:C0020443	Hypercholesterolemia	1	0	45	6	4044
umls:C0020445	Hypercholesterolemia, Familial	1	0	45	6	4044
umls:C0020557	Hypertriglyceridemia	1	0	45	5	4045
umls:C0020676	Hypothyroidism	1	0	45	5	4045
umls:C0021368	Inflammation	1	0	45	18	4032
umls:C0021390	Inflammatory Bowel Diseases	1	0	45	78	3972
umls:C0021655	Insulin Resistance	1	0	45	29	4021
umls:C0022336	Creutzfeldt-Jakob disease	1	0	45	7	4043
umls:C0022521	Kartagener Syndrome	1	0	45	14	4036
umls:C0023264	Leigh Disease	1	0	45	14	4036
umls:C0023343	Leprosy	1	0	45	12	4038
umls:C0023434	Chronic Lymphocytic Leukemia	1	0	45	33	4017
umls:C0023448	Lymphoid leukemia	1	0	45	6	4044
umls:C0023452	Leukemia, Lymphocytic, Acute, L1	1	0	45	6	4044
umls:C0023467	Leukemia, Myelocytic, Acute	1	0	45	12	4038
umls:C0023976	Long QT Syndrome	1	0	45	14	4036
umls:C0024117	Chronic Obstructive Airway Disease	1	0	45	28	4022
umls:C0024141	Lupus Erythematosus, Systemic	1	0	45	64	3986
umls:C0024530	Malaria	1	0	45	10	4040
umls:C0025202	melanoma	1	0	45	13	4037
umls:C0025284	Meningeal Neoplasms	1	0	45	11	4039
umls:C0025286	Meningioma	1	0	45	14	4036
umls:C0026603	Motion Sickness	1	0	45	9	4041
umls:C0026691	Mucocutaneous Lymph Node Syndrome	1	0	45	9	4041
umls:C0026764	Multiple Myeloma	1	0	45	9	4041
umls:C0027051	Myocardial Infarction	1	0	45	33	4017
umls:C0027092	Myopia	1	0	45	17	4033
umls:C0027404	Narcolepsy	1	0	45	5	4045
umls:C0027672	Neoplastic Syndromes, Hereditary	1	0	45	41	4009
umls:C0027708	Nephroblastoma	1	0	45	5	4045
umls:C0028754	Obesity	1	0	45	135	3915
umls:C0029401	Osteitis Deformans	1	0	45	7	4043
umls:C0029408	Degenerative polyarthritis	1	0	45	6	4044
umls:C0030297	Pancreatic Neoplasm	1	0	45	24	4026
umls:C0030319	Panic Disorder	1	0	45	9	4041
umls:C0031511	Pheochromocytoma	1	0	45	5	4045
umls:C0032460	Polycystic Ovary Syndrome	1	0	45	26	4024
umls:C0033860	Psoriasis	1	0	45	33	4017
umls:C0034012	Delayed Puberty	1	0	45	16	4034
umls:C0034013	Precocious Puberty	1	0	45	16	4034
umls:C0034951	Refractive Errors	1	0	45	11	4039
umls:C0035204	Respiration Disorders	1	0	45	7	4043
umls:C0035235	Respiratory Syncytial Virus Infections	1	0	45	8	4042
umls:C0035258	Restless Legs Syndrome	1	0	45	5	4045
umls:C0035334	Retinitis Pigmentosa	1	0	45	21	4029
umls:C0036421	Systemic Scleroderma	1	0	45	19	4031
umls:C0036429	Sclerosis	1	0	45	8	4042
umls:C0038013	Ankylosing spondylitis	1	0	45	11	4039
umls:C0038356	Stomach Neoplasms	1	0	45	15	4035
umls:C0038436	Post-Traumatic Stress Disorder	1	0	45	6	4044
umls:C0038644	Sudden infant death syndrome	1	0	45	7	4043
umls:C0038868	Progressive supranuclear palsy	1	0	45	7	4043
umls:C0039590	Testicular Neoplasms	1	0	45	8	4042
umls:C0040336	Tobacco Use Disorder	1	0	45	14	4036
umls:C0041296	Tuberculosis	1	0	45	14	4036
umls:C0042870	Vitamin D Deficiency	1	0	45	5	4045
umls:C0042900	Vitiligo	1	0	45	19	4031
umls:C0085110	Severe Combined Immunodeficiency	1	0	45	5	4045
umls:C0085215	Ovarian Failure, Premature	1	0	45	16	4034
umls:C0085298	Sudden Cardiac Death	1	0	45	27	4023
umls:C0086445	Idiopathic Membranous Glomerulonephritis	1	0	45	8	4042
umls:C0149654	Conduct Disorder	1	0	45	17	4033
umls:C0149931	Migraine Disorders	1	0	45	17	4033
umls:C0151526	Premature Birth	1	0	45	9	4041
umls:C0152013	Adenocarcinoma of lung (disorder)	1	0	45	9	4041
umls:C0153594	Malignant neoplasm of testis	1	0	45	5	4045
umls:C0153635	malignant neoplasm of frontal lobe	1	0	45	6	4044
umls:C0153636	Malignant neoplasm of temporal lobe	1	0	45	9	4041
umls:C0153637	Malignant neoplasm of parietal lobe	1	0	45	5	4045
umls:C0154094	Carcinoma in situ of eye	1	0	45	7	4043
umls:C0162534	Prion Diseases	1	0	45	10	4040
umls:C0162671	MELAS Syndrome	1	0	45	5	4045
umls:C0206062	Lung Diseases, Interstitial	1	0	45	10	4040
umls:C0235974	Pancreatic carcinoma	1	0	45	5	4045
umls:C0236964	Attention Deficit and Disruptive Behavior Disorders	1	0	45	9	4041
umls:C0238198	Gastrointestinal Stromal Tumors	1	0	45	6	4044
umls:C0242350	Erectile dysfunction	1	0	45	12	4038
umls:C0242383	Age related macular degeneration	1	0	45	30	4020
umls:C0268237	Cytochrome-c Oxidase Deficiency	1	0	45	6	4044
umls:C0268374	Adult junctional epidermolysis bullosa (disorder)	1	0	45	5	4045
umls:C0279626	Squamous cell carcinoma of esophagus	1	0	45	6	4044
umls:C0341106	Eosinophilic esophagitis	1	0	45	9	4041
umls:C0344388	Platelet mean volume finding	1	0	45	22	4028
umls:C0346153	Breast Cancer, Familial	1	0	45	9	4041
umls:C0346647	Malignant neoplasm of pancreas	1	0	45	12	4038
umls:C0349639	Juvenile Myelomonocytic Leukemia	1	0	45	6	4044
umls:C0349788	Arrhythmogenic Right Ventricular Dysplasia	1	0	45	9	4041
umls:C0376358	Malignant neoplasm of prostate	1	0	45	59	3991
umls:C0398623	Thrombophilia	1	0	45	12	4038
umls:C0410916	Neonatal Death	1	0	45	5	4045
umls:C0424688	Small head	1	0	45	8	4042
umls:C0429087	Electrocardiogram: P-R interval	1	0	45	5	4045
umls:C0455806	Infant length	1	0	45	10	4040
umls:C0455988	Hydrops Fetalis, Non-Immune	1	0	45	6	4044
umls:C0476089	Endometrial Carcinoma	1	0	45	9	4041
umls:C0518014	Hematocrit level	1	0	45	33	4017
umls:C0524620	Metabolic Syndrome X	1	0	45	26	4024
umls:C0524909	Hepatitis B, Chronic	1	0	45	6	4044
umls:C0524910	Hepatitis C, Chronic	1	0	45	9	4041
umls:C0525041	Neurobehavioral Manifestations	1	0	45	9	4041
umls:C0546264	Congenital Fiber Type Disproportion	1	0	45	5	4045
umls:C0546837	Malignant neoplasm of esophagus	1	0	45	15	4035
umls:C0567312	Menopause present (finding)	1	0	45	31	4019
umls:C0595921	Intraocular pressure disorder	1	0	45	5	4045
umls:C0677886	Epithelial ovarian cancer	1	0	45	12	4038
umls:C0699743	Congenital muscular dystrophy (disorder)	1	0	45	7	4043
umls:C0700634	Serum uric acid observed	1	0	45	6	4044
umls:C0752166	Bardet-Biedl Syndrome	1	0	45	10	4040
umls:C0848558	Hypospadias	1	0	45	10	4040
umls:C0878544	Cardiomyopathies	1	0	45	21	4029
umls:C0917796	Optic Atrophy, Hereditary, Leber	1	0	45	10	4040
umls:C0949658	Cardiomyopathy, Hypertrophic, Familial	1	0	45	18	4032
umls:C1140680	Malignant neoplasm of ovary	1	0	45	14	4036
umls:C1141890	Congenital long QT syndrome	1	0	45	8	4042
umls:C1261502	Finding of Mean Corpuscular Hemoglobin	1	0	45	17	4033
umls:C1263846	Attention deficit hyperactivity disorder	1	0	45	66	3984
umls:C1336708	Testicular Germ Cell Tumor	1	0	45	13	4037
umls:C1368019	Paget's Disease	1	0	45	7	4043
umls:C1384666	hearing impairment	1	0	45	12	4038
umls:C1522137	Hypertriglyceridemia result	1	0	45	5	4045
umls:C1527249	Colorectal Cancer	1	0	45	21	4029
umls:C1561535	Creatinine finding	1	0	45	49	4001
umls:C1561546	Alkaline Phosphatase Adverse Event	1	0	45	27	4023
umls:C1561549	Glomerular filtration rate finding	1	0	45	44	4006
umls:C1561643	Chronic Kidney Diseases	1	0	45	15	4035
umls:C1720824	Sudden Cardiac Arrest	1	0	45	10	4040
umls:C1821417	RESTING HEART RATE	1	0	45	5	4045
umls:C1838951	LEIGH SYNDROME DUE TO MITOCHONDRIAL COMPLEX I DEFICIENCY	1	0	45	11	4039
umls:C1838979	MITOCHONDRIAL COMPLEX I DEFICIENCY	1	0	45	17	4033
umls:C1843367	Poor school performance	1	0	45	7	4043
umls:C1858991	Childhood Ataxia with Central Nervous System Hypomyelinization	1	0	45	5	4045
umls:C1861172	Venous Thromboembolism	1	0	45	19	4031
umls:C1861538	Nonsyndromic cleft lip with or without cleft palate	1	0	45	6	4044
umls:C1956346	Coronary Artery Disease	1	0	45	62	3988
umls:C1959629	Seizure Adverse Event	1	0	45	11	4039
umls:C1961102	Precursor Cell Lymphoblastic Leukemia Lymphoma	1	0	45	22	4028
umls:C2024965	Caries of smooth surface of tooth	1	0	45	7	4043
umls:C2239101	Hemoglobin Adverse Event	1	0	45	5	4045
umls:C2239176	Liver carcinoma	1	0	45	14	4036
umls:C2607914	Allergic rhinitis (disorder)	1	0	45	6	4044
umls:C3160718	PARKINSON DISEASE, LATE-ONSET	1	0	45	5	4045
umls:C3160731	Pulmonary function (finding)	1	0	45	23	4027
umls:C3495498	Cardiomyopathy, Familial Hypertrophic, 1 (disorder)	1	0	45	5	4045
umls:C3502630	Myasthenic Syndrome due to Mutation in SCN4A	1	0	45	5	4045
umls:C3875321	Inflammatory dermatosis	1	0	45	25	4025

## Sheet: DisGeNet SNP - singleSeed
DiseaseId	DiseaseName	P-value	MD	MnD	nMD	nMnD
umls:C0400966	Non-alcoholic Fatty Liver Disease	0.000424051	4	114	7	3171
umls:C0006142	Malignant neoplasm of breast	0.029323	5	113	44	3134
umls:C0005684	Malignant neoplasm of urinary bladder	0.0565965	2	116	9	3169
umls:C0017661	IGA Glomerulonephritis	0.0663622	2	116	10	3168
umls:C0919267	ovarian neoplasm	0.0663622	2	116	10	3168
umls:C0011860	Diabetes Mellitus, Non-Insulin-Dependent	0.0740744	8	110	116	3062
umls:C1956346	Coronary Artery Disease	0.102041	4	114	46	3132
umls:C0029456	Osteoporosis	0.10473	3	115	29	3149
umls:C0030297	Pancreatic Neoplasm	0.110069	2	116	14	3164
umls:C0010068	Coronary heart disease	0.113743	4	114	48	3130
umls:C0033578	Prostatic Neoplasms	0.128158	3	115	32	3146
umls:C1527249	Colorectal Cancer	0.134096	2	116	16	3162
umls:C0022658	Kidney Diseases	0.146517	2	116	17	3161
umls:C0699790	Colon Carcinoma	0.146517	2	116	17	3161
umls:C0003873	Rheumatoid Arthritis	0.156755	5	113	75	3103
umls:C0024117	Chronic Obstructive Airway Disease	0.159164	2	116	18	3160
umls:C1561546	Alkaline Phosphatase Adverse Event	0.172005	2	116	19	3159
umls:C0036341	Schizophrenia	0.180596	5	113	79	3099
umls:C0021655	Insulin Resistance	0.185011	2	116	20	3158
umls:C0524620	Metabolic Syndrome X	0.185011	2	116	20	3158
umls:C0020443	Hypercholesterolemia	0.19661	1	117	5	3173
umls:C0039685	Tetralogy of Fallot	0.19661	1	117	5	3173
umls:C0032460	Polycystic Ovary Syndrome	0.224744	2	116	23	3155
umls:C0518014	Hematocrit level	0.224744	2	116	23	3155
umls:C0024121	Lung Neoplasms	0.225424	1	117	6	3172
umls:C0035204	Respiration Disorders	0.225424	1	117	6	3172
umls:C0027051	Myocardial Infarction	0.251589	2	116	25	3153
umls:C0023434	Chronic Lymphocytic Leukemia	0.265054	2	116	26	3152
umls:C0025202	melanoma	0.280014	1	117	8	3170
umls:C0011854	Diabetes Mellitus, Insulin-Dependent	0.294736	3	115	50	3128
umls:C0007766	Intracranial Aneurysm	0.305861	1	117	9	3169
umls:C1846502	Mammographic Density	0.305861	1	117	9	3169
umls:C0242379	Malignant neoplasm of lung	0.345343	2	116	32	3146
umls:C0398623	Thrombophilia	0.354826	1	117	11	3167
umls:C0040336	Tobacco Use Disorder	0.378009	1	117	12	3166
umls:C1261502	Finding of Mean Corpuscular Hemoglobin	0.378009	1	117	12	3166
umls:C2239176	Liver carcinoma	0.378009	1	117	12	3166
umls:C0376358	Malignant neoplasm of prostate	0.397385	2	116	36	3142
umls:C0023264	Leigh Disease	0.400365	1	117	13	3165
umls:C0007959	Charcot-Marie-Tooth Disease	0.442714	1	117	15	3163
umls:C0021368	Inflammation	0.442714	1	117	15	3163
umls:C0034012	Delayed Puberty	0.442714	1	117	15	3163
umls:C0034013	Precocious Puberty	0.442714	1	117	15	3163
umls:C0085215	Ovarian Failure, Premature	0.442714	1	117	15	3163
umls:C3875321	Inflammatory dermatosis	0.518717	1	117	19	3159
umls:C1561955	Fibrinogen Adverse Event	0.529254	2	116	47	3131
umls:C0001925	Albuminuria	0.536053	1	117	20	3158
umls:C0030567	Parkinson Disease	0.568797	3	115	79	3099
umls:C0018801	Heart failure	0.568888	1	117	22	3156
umls:C1269683	Major Depressive Disorder	0.568888	1	117	22	3156
umls:C0005586	Bipolar Disorder	0.612282	2	116	55	3123
umls:C0020538	Hypertensive disease	0.627802	1	117	26	3152
umls:C0007273	Carotid Artery Diseases	0.641237	1	117	27	3151
umls:C0007222	Cardiovascular Diseases	0.654191	1	117	28	3150
umls:C0033860	Psoriasis	0.666681	1	117	29	3149
umls:C1561549	Glomerular filtration rate finding	0.690335	1	117	31	3147
umls:C0038454	Cerebrovascular accident	0.72273	1	117	34	3144
umls:C0001973	Alcoholic Intoxication, Chronic	0.751762	1	117	37	3141
umls:C0027672	Neoplastic Syndromes, Hereditary	0.769421	1	117	39	3139
umls:C1271104	Blood pressure finding	0.772289	4	114	141	3037
umls:C1272641	Systemic arterial pressure	0.776952	4	114	142	3036
umls:C0027819	Neuroblastoma	0.777777	1	117	40	3138
umls:C0007570	Celiac Disease	0.785833	1	117	41	3137
umls:C1263846	Attention deficit hyperactivity disorder	0.821969	1	117	46	3132
umls:C0026769	Multiple Sclerosis	0.840696	2	116	88	3090
umls:C0009324	Ulcerative Colitis	0.846468	1	117	50	3128
umls:C0010346	Crohn Disease	0.905229	1	117	63	3115
umls:C0002395	Alzheimer's Disease	0.953345	1	117	82	3096
umls:C0028754	Obesity	0.986513	1	117	115	3063
umls:C0001175	Acquired Immunodeficiency Syndrome	1	0	118	10	3168
umls:C0002171	Alopecia Areata	1	0	118	7	3171
umls:C0002736	Amyotrophic Lateral Sclerosis	1	0	118	76	3102
umls:C0002895	Anemia, Sickle Cell	1	0	118	8	3170
umls:C0003944	As If Personality	1	0	118	8	3170
umls:C0004096	Asthma	1	0	118	79	3099
umls:C0004238	Atrial Fibrillation	1	0	118	15	3163
umls:C0004352	Autistic Disorder	1	0	118	9	3169
umls:C0004364	Autoimmune Diseases	1	0	118	10	3168
umls:C0004936	Mental disorders	1	0	118	15	3163
umls:C0004943	Behcet Syndrome	1	0	118	34	3144
umls:C0005695	Bladder Neoplasm	1	0	118	5	3173
umls:C0005911	Body Weight Changes	1	0	118	25	3153
umls:C0006111	Brain Diseases	1	0	118	28	3150
umls:C0006274	Bronchiolitis, Viral	1	0	118	7	3171
umls:C0007131	Non-Small Cell Lung Carcinoma	1	0	118	7	3171
umls:C0007193	Cardiomyopathy, Dilated	1	0	118	14	3164
umls:C0007282	Carotid Stenosis	1	0	118	11	3167
umls:C0008312	Primary biliary cirrhosis	1	0	118	9	3169
umls:C0008924	Cleft Lip	1	0	118	8	3170
umls:C0008925	Cleft Palate	1	0	118	6	3172
umls:C0009404	Colorectal Neoplasms	1	0	118	8	3170
umls:C0011334	Dental caries	1	0	118	6	3172
umls:C0011570	Mental Depression	1	0	118	9	3169
umls:C0011615	Dermatitis, Atopic	1	0	118	7	3171
umls:C0011849	Diabetes Mellitus	1	0	118	11	3167
umls:C0011881	Diabetic Nephropathy	1	0	118	10	3168
umls:C0014859	Esophageal Neoplasms	1	0	118	6	3172
umls:C0014868	Esophagitis	1	0	118	5	3173
umls:C0015397	Disorder of eye	1	0	118	7	3171
umls:C0017601	Glaucoma	1	0	118	8	3170
umls:C0017638	Glioma	1	0	118	5	3173
umls:C0018099	Gout	1	0	118	10	3168
umls:C0018213	Graves Disease	1	0	118	8	3170
umls:C0018621	Hay fever	1	0	118	11	3167
umls:C0018772	Hearing Loss, Partial	1	0	118	9	3169
umls:C0018799	Heart Diseases	1	0	118	8	3170
umls:C0018800	Cardiomegaly	1	0	118	12	3166
umls:C0020445	Hypercholesterolemia, Familial	1	0	118	6	3172
umls:C0021390	Inflammatory Bowel Diseases	1	0	118	54	3124
umls:C0022336	Creutzfeldt-Jakob disease	1	0	118	6	3172
umls:C0022521	Kartagener Syndrome	1	0	118	11	3167
umls:C0022661	Kidney Failure, Chronic	1	0	118	15	3163
umls:C0023343	Leprosy	1	0	118	8	3170
umls:C0023448	Lymphoid leukemia	1	0	118	6	3172
umls:C0023452	Leukemia, Lymphocytic, Acute, L1	1	0	118	6	3172
umls:C0023467	Leukemia, Myelocytic, Acute	1	0	118	12	3166
umls:C0023892	Biliary cirrhosis	1	0	118	13	3165
umls:C0023976	Long QT Syndrome	1	0	118	14	3164
umls:C0024141	Lupus Erythematosus, Systemic	1	0	118	53	3125
umls:C0024530	Malaria	1	0	118	8	3170
umls:C0025284	Meningeal Neoplasms	1	0	118	10	3168
umls:C0025286	Meningioma	1	0	118	13	3165
umls:C0026603	Motion Sickness	1	0	118	7	3171
umls:C0026691	Mucocutaneous Lymph Node Syndrome	1	0	118	7	3171
umls:C0026764	Multiple Myeloma	1	0	118	7	3171
umls:C0027092	Myopia	1	0	118	13	3165
umls:C0029401	Osteitis Deformans	1	0	118	6	3172
umls:C0029408	Degenerative polyarthritis	1	0	118	6	3172
umls:C0030319	Panic Disorder	1	0	118	6	3172
umls:C0034951	Refractive Errors	1	0	118	10	3168
umls:C0035235	Respiratory Syncytial Virus Infections	1	0	118	7	3171
umls:C0035334	Retinitis Pigmentosa	1	0	118	18	3160
umls:C0036421	Systemic Scleroderma	1	0	118	16	3162
umls:C0036429	Sclerosis	1	0	118	7	3171
umls:C0038013	Ankylosing spondylitis	1	0	118	8	3170
umls:C0038356	Stomach Neoplasms	1	0	118	15	3163
umls:C0038644	Sudden infant death syndrome	1	0	118	7	3171
umls:C0038868	Progressive supranuclear palsy	1	0	118	7	3171
umls:C0039590	Testicular Neoplasms	1	0	118	8	3170
umls:C0041296	Tuberculosis	1	0	118	10	3168
umls:C0042900	Vitiligo	1	0	118	16	3162
umls:C0085110	Severe Combined Immunodeficiency	1	0	118	5	3173
umls:C0085298	Sudden Cardiac Death	1	0	118	22	3156
umls:C0086445	Idiopathic Membranous Glomerulonephritis	1	0	118	6	3172
umls:C0149654	Conduct Disorder	1	0	118	10	3168
umls:C0149931	Migraine Disorders	1	0	118	14	3164
umls:C0151526	Premature Birth	1	0	118	8	3170
umls:C0152013	Adenocarcinoma of lung (disorder)	1	0	118	6	3172
umls:C0153594	Malignant neoplasm of testis	1	0	118	5	3173
umls:C0153635	malignant neoplasm of frontal lobe	1	0	118	6	3172
umls:C0153636	Malignant neoplasm of temporal lobe	1	0	118	5	3173
umls:C0153638	Malignant neoplasm of occipital lobe	1	0	118	6	3172
umls:C0154094	Carcinoma in situ of eye	1	0	118	7	3171
umls:C0162534	Prion Diseases	1	0	118	6	3172
umls:C0162671	MELAS Syndrome	1	0	118	5	3173
umls:C0206062	Lung Diseases, Interstitial	1	0	118	8	3170
umls:C0235974	Pancreatic carcinoma	1	0	118	5	3173
umls:C0236964	Attention Deficit and Disruptive Behavior Disorders	1	0	118	7	3171
umls:C0238198	Gastrointestinal Stromal Tumors	1	0	118	6	3172
umls:C0242350	Erectile dysfunction	1	0	118	7	3171
umls:C0242383	Age related macular degeneration	1	0	118	24	3154
umls:C0268237	Cytochrome-c Oxidase Deficiency	1	0	118	6	3172
umls:C0268374	Adult junctional epidermolysis bullosa (disorder)	1	0	118	5	3173
umls:C0279626	Squamous cell carcinoma of esophagus	1	0	118	5	3173
umls:C0341106	Eosinophilic esophagitis	1	0	118	7	3171
umls:C0344388	Platelet mean volume finding	1	0	118	17	3161
umls:C0346153	Breast Cancer, Familial	1	0	118	9	3169
umls:C0346647	Malignant neoplasm of pancreas	1	0	118	10	3168
umls:C0349639	Juvenile Myelomonocytic Leukemia	1	0	118	6	3172
umls:C0349788	Arrhythmogenic Right Ventricular Dysplasia	1	0	118	7	3171
umls:C0424688	Small head	1	0	118	5	3173
umls:C0429087	Electrocardiogram: P-R interval	1	0	118	5	3173
umls:C0455806	Infant length	1	0	118	6	3172
umls:C0455988	Hydrops Fetalis, Non-Immune	1	0	118	5	3173
umls:C0476089	Endometrial Carcinoma	1	0	118	8	3170
umls:C0524909	Hepatitis B, Chronic	1	0	118	6	3172
umls:C0524910	Hepatitis C, Chronic	1	0	118	7	3171
umls:C0525041	Neurobehavioral Manifestations	1	0	118	6	3172
umls:C0546837	Malignant neoplasm of esophagus	1	0	118	13	3165
umls:C0567312	Menopause present (finding)	1	0	118	25	3153
umls:C0677886	Epithelial ovarian cancer	1	0	118	10	3168
umls:C0699743	Congenital muscular dystrophy (disorder)	1	0	118	6	3172
umls:C0700634	Serum uric acid observed	1	0	118	5	3173
umls:C0752166	Bardet-Biedl Syndrome	1	0	118	10	3168
umls:C0848558	Hypospadias	1	0	118	8	3170
umls:C0878544	Cardiomyopathies	1	0	118	17	3161
umls:C0917796	Optic Atrophy, Hereditary, Leber	1	0	118	10	3168
umls:C0949658	Cardiomyopathy, Hypertrophic, Familial	1	0	118	17	3161
umls:C1140680	Malignant neoplasm of ovary	1	0	118	11	3167
umls:C1141890	Congenital long QT syndrome	1	0	118	8	3170
umls:C1336708	Testicular Germ Cell Tumor	1	0	118	11	3167
umls:C1368019	Paget's Disease	1	0	118	6	3172
umls:C1384666	hearing impairment	1	0	118	9	3169
umls:C1561535	Creatinine finding	1	0	118	40	3138
umls:C1561643	Chronic Kidney Diseases	1	0	118	14	3164
umls:C1720824	Sudden Cardiac Arrest	1	0	118	9	3169
umls:C1838951	LEIGH SYNDROME DUE TO MITOCHONDRIAL COMPLEX I DEFICIENCY	1	0	118	11	3167
umls:C1838979	MITOCHONDRIAL COMPLEX I DEFICIENCY	1	0	118	15	3163
umls:C1843367	Poor school performance	1	0	118	6	3172
umls:C1858991	Childhood Ataxia with Central Nervous System Hypomyelinization	1	0	118	5	3173
umls:C1861172	Venous Thromboembolism	1	0	118	16	3162
umls:C1861538	Nonsyndromic cleft lip with or without cleft palate	1	0	118	5	3173
umls:C1959629	Seizure Adverse Event	1	0	118	8	3170
umls:C1961102	Precursor Cell Lymphoblastic Leukemia Lymphoma	1	0	118	21	3157
umls:C2607914	Allergic rhinitis (disorder)	1	0	118	5	3173
umls:C3160718	PARKINSON DISEASE, LATE-ONSET	1	0	118	5	3173
umls:C3160731	Pulmonary function (finding)	1	0	118	15	3163
umls:C3495498	Cardiomyopathy, Familial Hypertrophic, 1 (disorder)	1	0	118	5	3173

## Sheet: DisGeNet SNP - multiSeed
DiseaseId	DiseaseName	P-value	MD	MnD	nMD	nMnD
umls:C0400966	Non-alcoholic Fatty Liver Disease	0.00122768	4	152	7	3133
umls:C0919267	ovarian neoplasm	0.0166898	3	153	9	3131
umls:C0030297	Pancreatic Neoplasm	0.0369912	3	153	13	3127
umls:C0022658	Kidney Diseases	0.0577488	3	153	16	3124
umls:C0011860	Diabetes Mellitus, Non-Insulin-Dependent	0.0665394	10	146	114	3026
umls:C0006142	Malignant neoplasm of breast	0.0796381	5	151	44	3096
umls:C0005684	Malignant neoplasm of urinary bladder	0.0925031	2	154	9	3131
umls:C0010068	Coronary heart disease	0.0971482	5	151	47	3093
umls:C0017661	IGA Glomerulonephritis	0.107666	2	154	10	3130
umls:C0518014	Hematocrit level	0.111848	3	153	22	3118
umls:C0029456	Osteoporosis	0.191082	3	153	29	3111
umls:C1527249	Colorectal Cancer	0.208384	2	154	16	3124
umls:C1956346	Coronary Artery Disease	0.209936	4	152	46	3094
umls:C0009324	Ulcerative Colitis	0.220048	4	152	47	3093
umls:C0699790	Colon Carcinoma	0.226105	2	154	17	3123
umls:C0033578	Prostatic Neoplasms	0.228526	3	153	32	3108
umls:C0024117	Chronic Obstructive Airway Disease	0.243933	2	154	18	3122
umls:C0020443	Hypercholesterolemia	0.252594	1	155	5	3135
umls:C0039685	Tetralogy of Fallot	0.252594	1	155	5	3135
umls:C0001925	Albuminuria	0.261816	2	154	19	3121
umls:C1561546	Alkaline Phosphatase Adverse Event	0.261816	2	154	19	3121
umls:C0376358	Malignant neoplasm of prostate	0.267208	3	153	35	3105
umls:C0021655	Insulin Resistance	0.279711	2	154	20	3120
umls:C0524620	Metabolic Syndrome X	0.279711	2	154	20	3120
umls:C0005586	Bipolar Disorder	0.283049	4	152	53	3087
umls:C0024121	Lung Neoplasms	0.288034	1	155	6	3134
umls:C0035204	Respiration Disorders	0.288034	1	155	6	3134
umls:C0027819	Neuroblastoma	0.306594	3	153	38	3102
umls:C0003873	Rheumatoid Arthritis	0.327807	5	151	75	3065
umls:C0032460	Polycystic Ovary Syndrome	0.333071	2	154	23	3117
umls:C0004352	Autistic Disorder	0.35398	1	155	8	3132
umls:C0025202	melanoma	0.35398	1	155	8	3132
umls:C0010346	Crohn Disease	0.359362	4	152	60	3080
umls:C0036341	Schizophrenia	0.36607	5	151	79	3061
umls:C0027051	Myocardial Infarction	0.368048	2	154	25	3115
umls:C0007766	Intracranial Aneurysm	0.38464	1	155	9	3131
umls:C0034951	Refractive Errors	0.38464	1	155	9	3131
umls:C0677886	Epithelial ovarian cancer	0.38464	1	155	9	3131
umls:C1846502	Mammographic Density	0.38464	1	155	9	3131
umls:C0023434	Chronic Lymphocytic Leukemia	0.385276	2	154	26	3114
umls:C0398623	Thrombophilia	0.441689	1	155	11	3129
umls:C0011854	Diabetes Mellitus, Insulin-Dependent	0.462495	3	153	50	3090
umls:C0027092	Myopia	0.46821	1	155	12	3128
umls:C0040336	Tobacco Use Disorder	0.46821	1	155	12	3128
umls:C1261502	Finding of Mean Corpuscular Hemoglobin	0.46821	1	155	12	3128
umls:C2239176	Liver carcinoma	0.46821	1	155	12	3128
umls:C0242379	Malignant neoplasm of lung	0.48376	2	154	32	3108
umls:C0023264	Leigh Disease	0.49348	1	155	13	3127
umls:C1561643	Chronic Kidney Diseases	0.49348	1	155	13	3127
umls:C0038454	Cerebrovascular accident	0.499229	2	154	33	3107
umls:C0004936	Mental disorders	0.517556	1	155	14	3126
umls:C0022661	Kidney Failure, Chronic	0.517556	1	155	14	3126
umls:C0007959	Charcot-Marie-Tooth Disease	0.540494	1	155	15	3125
umls:C0021368	Inflammation	0.540494	1	155	15	3125
umls:C0034012	Delayed Puberty	0.540494	1	155	15	3125
umls:C0034013	Precocious Puberty	0.540494	1	155	15	3125
umls:C0085215	Ovarian Failure, Premature	0.540494	1	155	15	3125
umls:C0030567	Parkinson Disease	0.549423	4	152	78	3062
umls:C0878544	Cardiomyopathies	0.562349	1	155	16	3124
umls:C3875321	Inflammatory dermatosis	0.621906	1	155	19	3121
umls:C0018801	Heart failure	0.673403	1	155	22	3118
umls:C1269683	Major Depressive Disorder	0.673403	1	155	22	3118
umls:C1561955	Fibrinogen Adverse Event	0.683039	2	154	47	3093
umls:C1271104	Blood pressure finding	0.692968	6	150	139	3001
umls:C1272641	Systemic arterial pressure	0.699387	6	150	140	3000
umls:C0020538	Hypertensive disease	0.731382	1	155	26	3114
umls:C0007273	Carotid Artery Diseases	0.7442	1	155	27	3113
umls:C0007222	Cardiovascular Diseases	0.756411	1	155	28	3112
umls:C0033860	Psoriasis	0.768043	1	155	29	3111
umls:C1561549	Glomerular filtration rate finding	0.789675	1	155	31	3109
umls:C0001973	Alcoholic Intoxication, Chronic	0.843262	1	155	37	3103
umls:C0027672	Neoplastic Syndromes, Hereditary	0.857915	1	155	39	3101
umls:C0007570	Celiac Disease	0.871205	1	155	41	3099
umls:C1263846	Attention deficit hyperactivity disorder	0.899272	1	155	46	3094
umls:C0021390	Inflammatory Bowel Diseases	0.928646	1	155	53	3087
umls:C0026769	Multiple Sclerosis	0.932945	2	154	88	3052
umls:C0002736	Amyotrophic Lateral Sclerosis	0.975975	1	155	75	3065
umls:C0028754	Obesity	0.977271	2	154	114	3026
umls:C0004096	Asthma	0.979301	1	155	78	3062
umls:C0002395	Alzheimer's Disease	0.983035	1	155	82	3058
umls:C0001175	Acquired Immunodeficiency Syndrome	1	0	156	10	3130
umls:C0002171	Alopecia Areata	1	0	156	7	3133
umls:C0002895	Anemia, Sickle Cell	1	0	156	8	3132
umls:C0003944	As If Personality	1	0	156	8	3132
umls:C0004238	Atrial Fibrillation	1	0	156	15	3125
umls:C0004364	Autoimmune Diseases	1	0	156	10	3130
umls:C0004943	Behcet Syndrome	1	0	156	34	3106
umls:C0005695	Bladder Neoplasm	1	0	156	5	3135
umls:C0005911	Body Weight Changes	1	0	156	25	3115
umls:C0006111	Brain Diseases	1	0	156	28	3112
umls:C0006274	Bronchiolitis, Viral	1	0	156	7	3133
umls:C0007131	Non-Small Cell Lung Carcinoma	1	0	156	7	3133
umls:C0007193	Cardiomyopathy, Dilated	1	0	156	14	3126
umls:C0007282	Carotid Stenosis	1	0	156	11	3129
umls:C0008312	Primary biliary cirrhosis	1	0	156	9	3131
umls:C0008924	Cleft Lip	1	0	156	8	3132
umls:C0008925	Cleft Palate	1	0	156	6	3134
umls:C0009404	Colorectal Neoplasms	1	0	156	8	3132
umls:C0011334	Dental caries	1	0	156	6	3134
umls:C0011570	Mental Depression	1	0	156	9	3131
umls:C0011615	Dermatitis, Atopic	1	0	156	7	3133
umls:C0011849	Diabetes Mellitus	1	0	156	11	3129
umls:C0011881	Diabetic Nephropathy	1	0	156	10	3130
umls:C0014859	Esophageal Neoplasms	1	0	156	6	3134
umls:C0014868	Esophagitis	1	0	156	5	3135
umls:C0015397	Disorder of eye	1	0	156	7	3133
umls:C0017601	Glaucoma	1	0	156	8	3132
umls:C0017638	Glioma	1	0	156	5	3135
umls:C0018099	Gout	1	0	156	10	3130
umls:C0018213	Graves Disease	1	0	156	8	3132
umls:C0018621	Hay fever	1	0	156	11	3129
umls:C0018772	Hearing Loss, Partial	1	0	156	9	3131
umls:C0018799	Heart Diseases	1	0	156	8	3132
umls:C0018800	Cardiomegaly	1	0	156	12	3128
umls:C0020445	Hypercholesterolemia, Familial	1	0	156	6	3134
umls:C0022336	Creutzfeldt-Jakob disease	1	0	156	6	3134
umls:C0022521	Kartagener Syndrome	1	0	156	11	3129
umls:C0023343	Leprosy	1	0	156	8	3132
umls:C0023448	Lymphoid leukemia	1	0	156	6	3134
umls:C0023452	Leukemia, Lymphocytic, Acute, L1	1	0	156	6	3134
umls:C0023467	Leukemia, Myelocytic, Acute	1	0	156	12	3128
umls:C0023892	Biliary cirrhosis	1	0	156	13	3127
umls:C0023976	Long QT Syndrome	1	0	156	14	3126
umls:C0024141	Lupus Erythematosus, Systemic	1	0	156	53	3087
umls:C0024530	Malaria	1	0	156	8	3132
umls:C0025284	Meningeal Neoplasms	1	0	156	10	3130
umls:C0025286	Meningioma	1	0	156	13	3127
umls:C0026603	Motion Sickness	1	0	156	7	3133
umls:C0026691	Mucocutaneous Lymph Node Syndrome	1	0	156	7	3133
umls:C0026764	Multiple Myeloma	1	0	156	7	3133
umls:C0029401	Osteitis Deformans	1	0	156	6	3134
umls:C0029408	Degenerative polyarthritis	1	0	156	6	3134
umls:C0030319	Panic Disorder	1	0	156	6	3134
umls:C0035235	Respiratory Syncytial Virus Infections	1	0	156	7	3133
umls:C0035334	Retinitis Pigmentosa	1	0	156	18	3122
umls:C0036421	Systemic Scleroderma	1	0	156	16	3124
umls:C0036429	Sclerosis	1	0	156	7	3133
umls:C0038013	Ankylosing spondylitis	1	0	156	8	3132
umls:C0038356	Stomach Neoplasms	1	0	156	15	3125
umls:C0038644	Sudden infant death syndrome	1	0	156	7	3133
umls:C0038868	Progressive supranuclear palsy	1	0	156	7	3133
umls:C0039590	Testicular Neoplasms	1	0	156	8	3132
umls:C0041296	Tuberculosis	1	0	156	10	3130
umls:C0042900	Vitiligo	1	0	156	16	3124
umls:C0085110	Severe Combined Immunodeficiency	1	0	156	5	3135
umls:C0085298	Sudden Cardiac Death	1	0	156	22	3118
umls:C0086445	Idiopathic Membranous Glomerulonephritis	1	0	156	6	3134
umls:C0149654	Conduct Disorder	1	0	156	10	3130
umls:C0149931	Migraine Disorders	1	0	156	14	3126
umls:C0151526	Premature Birth	1	0	156	8	3132
umls:C0152013	Adenocarcinoma of lung (disorder)	1	0	156	6	3134
umls:C0153594	Malignant neoplasm of testis	1	0	156	5	3135
umls:C0153635	malignant neoplasm of frontal lobe	1	0	156	6	3134
umls:C0153636	Malignant neoplasm of temporal lobe	1	0	156	5	3135
umls:C0153638	Malignant neoplasm of occipital lobe	1	0	156	6	3134
umls:C0154094	Carcinoma in situ of eye	1	0	156	7	3133
umls:C0162534	Prion Diseases	1	0	156	6	3134
umls:C0162671	MELAS Syndrome	1	0	156	5	3135
umls:C0206062	Lung Diseases, Interstitial	1	0	156	8	3132
umls:C0235974	Pancreatic carcinoma	1	0	156	5	3135
umls:C0236964	Attention Deficit and Disruptive Behavior Disorders	1	0	156	7	3133
umls:C0238198	Gastrointestinal Stromal Tumors	1	0	156	6	3134
umls:C0242350	Erectile dysfunction	1	0	156	7	3133
umls:C0242383	Age related macular degeneration	1	0	156	24	3116
umls:C0268237	Cytochrome-c Oxidase Deficiency	1	0	156	6	3134
umls:C0268374	Adult junctional epidermolysis bullosa (disorder)	1	0	156	5	3135
umls:C0279626	Squamous cell carcinoma of esophagus	1	0	156	5	3135
umls:C0341106	Eosinophilic esophagitis	1	0	156	7	3133
umls:C0344388	Platelet mean volume finding	1	0	156	17	3123
umls:C0346153	Breast Cancer, Familial	1	0	156	9	3131
umls:C0346647	Malignant neoplasm of pancreas	1	0	156	10	3130
umls:C0349639	Juvenile Myelomonocytic Leukemia	1	0	156	6	3134
umls:C0349788	Arrhythmogenic Right Ventricular Dysplasia	1	0	156	7	3133
umls:C0424688	Small head	1	0	156	5	3135
umls:C0429087	Electrocardiogram: P-R interval	1	0	156	5	3135
umls:C0455806	Infant length	1	0	156	6	3134
umls:C0455988	Hydrops Fetalis, Non-Immune	1	0	156	5	3135
umls:C0476089	Endometrial Carcinoma	1	0	156	8	3132
umls:C0524909	Hepatitis B, Chronic	1	0	156	6	3134
umls:C0524910	Hepatitis C, Chronic	1	0	156	7	3133
umls:C0525041	Neurobehavioral Manifestations	1	0	156	6	3134
umls:C0546837	Malignant neoplasm of esophagus	1	0	156	13	3127
umls:C0567312	Menopause present (finding)	1	0	156	25	3115
umls:C0699743	Congenital muscular dystrophy (disorder)	1	0	156	6	3134
umls:C0700634	Serum uric acid observed	1	0	156	5	3135
umls:C0752166	Bardet-Biedl Syndrome	1	0	156	10	3130
umls:C0848558	Hypospadias	1	0	156	8	3132
umls:C0917796	Optic Atrophy, Hereditary, Leber	1	0	156	10	3130
umls:C0949658	Cardiomyopathy, Hypertrophic, Familial	1	0	156	17	3123
umls:C1140680	Malignant neoplasm of ovary	1	0	156	11	3129
umls:C1141890	Congenital long QT syndrome	1	0	156	8	3132
umls:C1336708	Testicular Germ Cell Tumor	1	0	156	11	3129
umls:C1368019	Paget's Disease	1	0	156	6	3134
umls:C1384666	hearing impairment	1	0	156	9	3131
umls:C1561535	Creatinine finding	1	0	156	40	3100
umls:C1720824	Sudden Cardiac Arrest	1	0	156	9	3131
umls:C1838951	LEIGH SYNDROME DUE TO MITOCHONDRIAL COMPLEX I DEFICIENCY	1	0	156	11	3129
umls:C1838979	MITOCHONDRIAL COMPLEX I DEFICIENCY	1	0	156	15	3125
umls:C1843367	Poor school performance	1	0	156	6	3134
umls:C1858991	Childhood Ataxia with Central Nervous System Hypomyelinization	1	0	156	5	3135
umls:C1861172	Venous Thromboembolism	1	0	156	16	3124
umls:C1861538	Nonsyndromic cleft lip with or without cleft palate	1	0	156	5	3135
umls:C1959629	Seizure Adverse Event	1	0	156	8	3132
umls:C1961102	Precursor Cell Lymphoblastic Leukemia Lymphoma	1	0	156	21	3119
umls:C2607914	Allergic rhinitis (disorder)	1	0	156	5	3135
umls:C3160718	PARKINSON DISEASE, LATE-ONSET	1	0	156	5	3135
umls:C3160731	Pulmonary function (finding)	1	0	156	15	3125
umls:C3495498	Cardiomyopathy, Familial Hypertrophic, 1 (disorder)	1	0	156	5	3135

## Sheet: DisGeNet - DEGs
DiseaseId	DiseaseName	P-value	MD	MnD	nMD	nMnD
umls:C0029456	Osteoporosis	0.0019866	7	152	25	2536
umls:C0029408	Degenerative polyarthritis	0.00948339	8	151	44	2517
umls:C0023892	Biliary cirrhosis	0.0117685	4	155	12	2549
umls:C0948089	Acute Coronary Syndrome	0.0117685	4	155	12	2549
umls:C0085580	Essential Hypertension	0.0173472	3	156	7	2554
umls:C0042510	Ventricular Fibrillation	0.0302106	2	157	3	2558
umls:C0027726	Nephrotic Syndrome	0.0363405	3	156	10	2551
umls:C0376618	Endotoxemia	0.0435959	2	157	4	2557
umls:C1561955	Fibrinogen Adverse Event	0.0435959	2	157	4	2557
umls:C0015695	Fatty Liver	0.0450566	5	154	29	2532
umls:C0041755	Adverse reaction to drug	0.0556297	5	154	31	2530
umls:C0005138	Berylliosis	0.0587291	2	157	5	2556
umls:C0040411	Tongue Neoplasms	0.0587291	2	157	5	2556
umls:C0032927	Precancerous Conditions	0.0614103	5	154	32	2529
umls:C0029927	Ovarian Cysts	0.0626209	3	156	13	2548
umls:C0011853	Diabetes Mellitus, Experimental	0.064645	9	150	78	2483
umls:C1142166	Brugada Syndrome (disorder)	0.0753628	2	157	6	2555
umls:C0023903	Liver neoplasms	0.0798629	6	153	46	2515
umls:C0022661	Kidney Failure, Chronic	0.0854562	4	155	25	2536
umls:C0152013	Adenocarcinoma of lung (disorder)	0.0854562	4	155	25	2536
umls:C0010674	Cystic Fibrosis	0.0932722	2	157	7	2554
umls:C0020550	Hyperthyroidism	0.0932722	2	157	7	2554
umls:C0020615	Hypoglycemia	0.0932722	2	157	7	2554
umls:C0025521	Inborn Errors of Metabolism	0.0932722	2	157	7	2554
umls:C0038644	Sudden infant death syndrome	0.0932722	2	157	7	2554
umls:C0007134	Renal Cell Carcinoma	0.098755	6	153	49	2512
umls:C0023904	Liver Neoplasms, Experimental	0.10361	4	155	27	2534
umls:C0011860	Diabetes Mellitus, Non-Insulin-Dependent	0.110256	9	150	88	2473
umls:C0520459	Necrotizing Enterocolitis	0.112253	2	157	8	2553
umls:C1168401	Squamous cell carcinoma of the head and neck	0.112253	2	157	8	2553
umls:C2931822	Nasopharyngeal carcinoma	0.112253	2	157	8	2553
umls:C0007131	Non-Small Cell Lung Carcinoma	0.127295	6	153	53	2508
umls:C0001418	Adenocarcinoma	0.135	6	153	54	2507
umls:C0009375	Colonic Neoplasms	0.139112	8	151	80	2481
umls:C0023895	Liver diseases	0.145754	5	154	43	2518
umls:C0019693	HIV Infections	0.194989	5	154	48	2513
umls:C0023487	Acute Promyelocytic Leukemia	0.195461	2	157	12	2549
umls:C2239176	Liver carcinoma	0.204983	10	149	117	2444
umls:C0010346	Crohn Disease	0.20701	3	156	24	2537
umls:C0017661	IGA Glomerulonephritis	0.210804	11	148	132	2429
umls:C0004153	Atherosclerosis	0.215582	4	155	37	2524
umls:C0273115	Lung Injury	0.217364	2	157	13	2548
umls:C0033687	Proteinuria	0.222609	3	156	25	2536
umls:C0014175	Endometriosis	0.234878	7	152	79	2482
umls:C0007194	Hypertrophic Cardiomyopathy	0.239471	2	157	14	2547
umls:C0015967	Fever	0.239471	2	157	14	2547
umls:C0018273	Growth Disorders	0.239471	2	157	14	2547
umls:C0002453	Amenorrhea	0.260217	1	158	4	2557
umls:C0008372	Intrahepatic Cholestasis	0.260217	1	158	4	2557
umls:C0012739	Disseminated Intravascular Coagulation	0.260217	1	158	4	2557
umls:C0014072	Experimental Autoimmune Encephalomyelitis	0.260217	1	158	4	2557
umls:C0017665	Membranous glomerulonephritis	0.260217	1	158	4	2557
umls:C0020476	Hyperlipoproteinemias	0.260217	1	158	4	2557
umls:C0020500	Hyperoxaluria	0.260217	1	158	4	2557
umls:C0027697	Nephritis	0.260217	1	158	4	2557
umls:C0033953	Psychosexual Disorders	0.260217	1	158	4	2557
umls:C0040479	Torsades de Pointes	0.260217	1	158	4	2557
umls:C0079774	Peripheral T-Cell Lymphoma	0.260217	1	158	4	2557
umls:C0162671	MELAS Syndrome	0.260217	1	158	4	2557
umls:C0043094	Weight Gain	0.267301	4	155	41	2520
umls:C0009324	Ulcerative Colitis	0.270607	3	156	28	2533
umls:C0018799	Heart Diseases	0.270607	3	156	28	2533
umls:C0040053	Thrombosis	0.270607	3	156	28	2533
umls:C0007621	Neoplastic Cell Transformation	0.280589	4	155	42	2519
umls:C0011615	Dermatitis, Atopic	0.28391	2	157	16	2545
umls:C0007193	Cardiomyopathy, Dilated	0.28688	3	156	29	2532
umls:C0038356	Stomach Neoplasms	0.300164	10	149	130	2431
umls:C0002736	Amyotrophic Lateral Sclerosis	0.303231	3	156	30	2531
umls:C0001627	Congenital adrenal hyperplasia	0.303542	1	158	5	2556
umls:C0003493	Aortic Diseases	0.303542	1	158	5	2556
umls:C0004045	Asphyxia Neonatorum	0.303542	1	158	5	2556
umls:C0006625	Cachexia	0.303542	1	158	5	2556
umls:C0007787	Transient Ischemic Attack	0.303542	1	158	5	2556
umls:C0018784	Sensorineural Hearing Loss (disorder)	0.303542	1	158	5	2556
umls:C0020514	Hyperprolactinemia	0.303542	1	158	5	2556
umls:C0020557	Hypertriglyceridemia	0.303542	1	158	5	2556
umls:C0032580	Adenomatous Polyposis Coli	0.303542	1	158	5	2556
umls:C0038002	Splenomegaly	0.303542	1	158	5	2556
umls:C0040336	Tobacco Use Disorder	0.303542	1	158	5	2556
umls:C0042164	Uveitis	0.303542	1	158	5	2556
umls:C0087012	Ataxia, Spinocerebellar	0.303542	1	158	5	2556
umls:C0282525	Adrenoleukodystrophy, Neonatal	0.303542	1	158	5	2556
umls:C0282527	Infantile Refsum Disease (disorder)	0.303542	1	158	5	2556
umls:C0344724	Ostium secundum atrial septal defect	0.303542	1	158	5	2556
umls:C0751362	Narcolepsy-Cataplexy Syndrome	0.303542	1	158	5	2556
umls:C1832200	Peroxisome biogenesis disorders	0.303542	1	158	5	2556
umls:C1955869	Malformations of Cortical Development	0.303542	1	158	5	2556
umls:C0860207	Drug-Induced Liver Injury	0.303604	6	153	72	2489
umls:C0004364	Autoimmune Diseases	0.306078	2	157	17	2544
umls:C0026848	Myopathy	0.306078	2	157	17	2544
umls:C0236969	Substance-Related Disorders	0.319626	3	156	31	2530
umls:C0026764	Multiple Myeloma	0.328118	2	157	18	2543
umls:C0007785	Cerebral Infarction	0.344344	1	158	6	2555
umls:C0009952	Febrile Convulsions	0.344344	1	158	6	2555
umls:C0011875	Diabetic Angiopathies	0.344344	1	158	6	2555
umls:C0018843	Heat Stroke	0.344344	1	158	6	2555
umls:C0019569	Hirschsprung Disease	0.344344	1	158	6	2555
umls:C0024232	Lymphatic Metastasis	0.344344	1	158	6	2555
umls:C0025517	Metabolic Diseases	0.344344	1	158	6	2555
umls:C0040128	Thyroid Diseases	0.344344	1	158	6	2555
umls:C0085207	Gestational Diabetes	0.344344	1	158	6	2555
umls:C0151526	Premature Birth	0.344344	1	158	6	2555
umls:C0162871	Aortic Aneurysm, Abdominal	0.344344	1	158	6	2555
umls:C0235833	Congenital diaphragmatic hernia	0.344344	1	158	6	2555
umls:C0242379	Malignant neoplasm of lung	0.344344	1	158	6	2555
umls:C0848558	Hypospadias	0.344344	1	158	6	2555
umls:C1136249	Mental Retardation, X-Linked	0.344344	1	158	6	2555
umls:C1141890	Congenital long QT syndrome	0.344344	1	158	6	2555
umls:C1861829	Cataract microcornea syndrome	0.344344	1	158	6	2555
umls:C0026640	Mouth Neoplasms	0.349969	2	157	19	2542
umls:C0740392	Infarction, Middle Cerebral Artery	0.349969	2	157	19	2542
umls:C0026769	Multiple Sclerosis	0.352426	3	156	33	2528
umls:C0024117	Chronic Obstructive Airway Disease	0.371577	2	157	20	2541
umls:C0005910	Body Weight	0.38277	1	158	7	2554
umls:C0011991	Diarrhea	0.38277	1	158	7	2554
umls:C0023290	Leishmaniasis, Visceral	0.38277	1	158	7	2554
umls:C0024301	Lymphoma, Follicular	0.38277	1	158	7	2554
umls:C0024796	Marfan Syndrome	0.38277	1	158	7	2554
umls:C0029422	Osteochondrodysplasias	0.38277	1	158	7	2554
umls:C0035828	Romano-Ward Syndrome	0.38277	1	158	7	2554
umls:C0039685	Tetralogy of Fallot	0.38277	1	158	7	2554
umls:C0043459	Zellweger Syndrome	0.38277	1	158	7	2554
umls:C0008925	Cleft Palate	0.392898	2	157	21	2540
umls:C0013182	Drug Allergy	0.392898	2	157	21	2540
umls:C0008370	Cholestasis	0.41389	2	157	22	2539
umls:C0021390	Inflammatory Bowel Diseases	0.41389	2	157	22	2539
umls:C0235032	Neurotoxicity Syndromes	0.41389	2	157	22	2539
umls:C0017178	Gastrointestinal Diseases	0.418957	1	158	8	2553
umls:C0019080	Hemorrhage	0.418957	1	158	8	2553
umls:C0023473	Myeloid Leukemia, Chronic	0.418957	1	158	8	2553
umls:C0030354	Papilloma	0.418957	1	158	8	2553
umls:C0042514	Tachycardia, Ventricular	0.418957	1	158	8	2553
umls:C0333641	Atrophic	0.418957	1	158	8	2553
umls:C1861063	TOBACCO ADDICTION, SUSCEPTIBILITY TO (finding)	0.418957	1	158	8	2553
umls:C3875321	Inflammatory dermatosis	0.418957	1	158	8	2553
umls:C0021655	Insulin Resistance	0.433218	3	156	38	2523
umls:C0001973	Alcoholic Intoxication, Chronic	0.434519	2	157	23	2538
umls:C0035126	Reperfusion Injury	0.442909	4	155	54	2507
umls:C0038587	Substance Withdrawal Syndrome	0.448985	3	156	39	2522
umls:C0279626	Squamous cell carcinoma of esophagus	0.448985	3	156	39	2522
umls:C0003873	Rheumatoid Arthritis	0.452978	6	153	86	2475
umls:C0002170	Alopecia	0.453035	1	158	9	2552
umls:C0003123	Anorexia	0.453035	1	158	9	2552
umls:C0019196	Hepatitis C	0.453035	1	158	9	2552
umls:C0023794	Lipoidosis	0.453035	1	158	9	2552
umls:C0042487	Venous Thrombosis	0.453035	1	158	9	2552
umls:C0007786	Brain Ischemia	0.464575	3	156	40	2521
umls:C0242656	Disease Progression	0.469348	4	155	56	2505
umls:C0016059	Fibrosis	0.474575	2	157	25	2536
umls:C0311375	Arsenic Poisoning	0.474575	2	157	25	2536
umls:C0878544	Cardiomyopathies	0.482402	4	155	57	2504
umls:C0001925	Albuminuria	0.485126	1	158	10	2551
umls:C0007873	Uterine Cervical Neoplasm	0.485126	1	158	10	2551
umls:C0007959	Charcot-Marie-Tooth Disease	0.485126	1	158	10	2551
umls:C0020445	Hypercholesterolemia, Familial	0.485126	1	158	10	2551
umls:C0023891	Liver Cirrhosis, Alcoholic	0.485126	1	158	10	2551
umls:C0023976	Long QT Syndrome	0.485126	1	158	10	2551
umls:C0024305	Lymphoma, Non-Hodgkin	0.485126	1	158	10	2551
umls:C0027794	Neural Tube Defects	0.485126	1	158	10	2551
umls:C0035309	Retinal Diseases	0.485126	1	158	10	2551
umls:C0042373	Vascular Diseases	0.485126	1	158	10	2551
umls:C0042900	Vitiligo	0.485126	1	158	10	2551
umls:C0242339	Dyslipidemias	0.485126	1	158	10	2551
umls:C0699790	Colon Carcinoma	0.485126	1	158	10	2551
umls:C1720887	Female Urogenital Diseases	0.485126	1	158	10	2551
umls:C0024141	Lupus Erythematosus, Systemic	0.493957	2	157	26	2535
umls:C0018801	Heart failure	0.508123	4	155	59	2502
umls:C1458155	Mammary Neoplasms	0.508915	11	148	172	2389
umls:C0400966	Non-alcoholic Fatty Liver Disease	0.512885	2	157	27	2534
umls:C0020619	Hypogonadism	0.515346	1	158	11	2550
umls:C0009404	Colorectal Neoplasms	0.525807	6	153	93	2468
umls:C0021364	Male infertility	0.531344	2	157	28	2533
umls:C0023893	Liver Cirrhosis, Experimental	0.540066	5	154	78	2483
umls:C0006118	Brain Neoplasms	0.543802	1	158	12	2549
umls:C0007138	Carcinoma, Transitional Cell	0.543802	1	158	12	2549
umls:C0020473	Hyperlipidemia	0.543802	1	158	12	2549
umls:C0027092	Myopia	0.543802	1	158	12	2549
umls:C0027404	Narcolepsy	0.543802	1	158	12	2549
umls:C0031511	Pheochromocytoma	0.543802	1	158	12	2549
umls:C0042109	Urticaria	0.543802	1	158	12	2549
umls:C0242698	Ventricular Dysfunction, Left	0.543802	1	158	12	2549
umls:C0344388	Platelet mean volume finding	0.543802	1	158	12	2549
umls:C0010606	Adenoid Cystic Carcinoma	0.549326	2	157	29	2532
umls:C0024115	Lung diseases	0.549326	2	157	29	2532
umls:C2609414	Acute kidney injury	0.553608	3	156	46	2515
umls:C0151744	Myocardial Ischemia	0.560493	9	150	146	2415
umls:C0007137	Squamous cell carcinoma	0.567588	3	156	47	2514
umls:C0038325	Stevens-Johnson Syndrome	0.570598	1	158	13	2548
umls:C0149925	Small cell carcinoma of lung	0.570598	1	158	13	2548
umls:C0206698	Cholangiocarcinoma	0.570598	1	158	13	2548
umls:C1269683	Major Depressive Disorder	0.570598	1	158	13	2548
umls:C0027626	Neoplasm Invasiveness	0.581587	4	155	65	2496
umls:C0020517	Hypersensitivity	0.583829	2	157	31	2530
umls:C0011849	Diabetes Mellitus	0.595829	1	158	14	2547
umls:C0030305	Pancreatitis	0.595829	1	158	14	2547
umls:C0024121	Lung Neoplasms	0.603941	6	153	101	2460
umls:C0023467	Leukemia, Myelocytic, Acute	0.607896	3	156	50	2511
umls:C0019284	Diaphragmatic Hernia	0.61636	2	157	33	2528
umls:C0008924	Cleft Lip	0.619586	1	158	15	2546
umls:C0033941	Psychoses, Substance-Induced	0.619586	1	158	15	2546
umls:C0243026	Sepsis	0.619586	1	158	15	2546
umls:C0022658	Kidney Diseases	0.633357	3	156	52	2509
umls:C0024668	Mammary Neoplasms, Experimental	0.64033	6	153	105	2456
umls:C0031117	Peripheral Neuropathy	0.64033	6	153	105	2456
umls:C0036341	Schizophrenia	0.64033	6	153	105	2456
umls:C0002871	Anemia	0.641955	1	158	16	2545
umls:C0036095	Salivary Gland Neoplasms	0.641955	1	158	16	2545
umls:C0079744	Diffuse Large B-Cell Lymphoma	0.641955	1	158	16	2545
umls:C0949658	Cardiomyopathy, Hypertrophic, Familial	0.641955	1	158	16	2545
umls:C0030567	Parkinson Disease	0.645654	3	156	53	2508
umls:C0011854	Diabetes Mellitus, Insulin-Dependent	0.64692	2	157	35	2526
umls:C0014859	Esophageal Neoplasms	0.64692	2	157	35	2526
umls:C0162820	Dermatitis, Allergic Contact	0.64692	2	157	35	2526
umls:C0000786	Spontaneous abortion	0.65766	3	156	54	2507
umls:C0022665	Kidney Neoplasm	0.663016	1	158	17	2544
umls:C0752347	Lewy Body Disease	0.663016	1	158	17	2544
umls:C0011616	Contact Dermatitis	0.675536	2	157	37	2524
umls:C0004096	Asthma	0.680795	3	156	56	2505
umls:C0004238	Atrial Fibrillation	0.682846	1	158	18	2543
umls:C0018798	Congenital Heart Defects	0.682846	1	158	18	2543
umls:C0020507	Hyperplasia	0.682846	1	158	18	2543
umls:C0020542	Pulmonary Hypertension	0.682846	1	158	18	2543
umls:C1961102	Precursor Cell Lymphoblastic Leukemia Lymphoma	0.682846	1	158	18	2543
umls:C0036572	Seizures	0.698536	4	155	76	2485
umls:C0011881	Diabetic Nephropathy	0.701516	1	158	19	2542
umls:C0023418	leukemia	0.701516	1	158	19	2542
umls:C0236733	Amphetamine-Related Disorders	0.714914	2	157	40	2521
umls:C0017658	Glomerulonephritis	0.719094	1	158	20	2541
umls:C0022116	Ischemia	0.719094	1	158	20	2541
umls:C1271104	Blood pressure finding	0.719094	1	158	20	2541
umls:C1272641	Systemic arterial pressure	0.719094	1	158	20	2541
umls:C0024667	Animal Mammary Neoplasms	0.722938	5	154	97	2464
umls:C0027051	Myocardial Infarction	0.723568	3	156	60	2501
umls:C0021361	Female infertility	0.735642	1	158	21	2540
umls:C0022548	Keloid	0.735642	1	158	21	2540
umls:C0003130	Anoxia	0.751221	1	158	22	2539
umls:C0149721	Left Ventricular Hypertrophy	0.751221	1	158	22	2539
umls:C0038454	Cerebrovascular accident	0.765888	1	158	23	2538
umls:C0027055	Myocardial Reperfusion Injury	0.779695	1	158	24	2537
umls:C0032285	Pneumonia	0.779695	1	158	24	2537
umls:C0033860	Psoriasis	0.779695	1	158	24	2537
umls:C3495559	Juvenile arthritis	0.781745	2	157	46	2515
umls:C0003469	Anxiety Disorders	0.792693	1	158	25	2536
umls:C0025500	Mesothelioma	0.792693	1	158	25	2536
umls:C0524851	Neurodegenerative Disorders	0.804928	1	158	26	2535
umls:C0018800	Cardiomegaly	0.834508	2	157	52	2509
umls:C0010068	Coronary heart disease	0.837492	1	158	29	2532
umls:C0037286	Skin Neoplasms	0.837492	1	158	29	2532
umls:C1862939	AMYOTROPHIC LATERAL SCLEROSIS 1	0.837492	1	158	29	2532
umls:C0021368	Inflammation	0.838863	3	156	74	2487
umls:C0038220	Status Epilepticus	0.842099	2	157	53	2508
umls:C0004352	Autistic Disorder	0.859073	6	153	138	2423
umls:C0028754	Obesity	0.859073	6	153	138	2423
umls:C0037274	Dermatologic disorders	0.864648	1	158	32	2529
umls:C0027627	Neoplasm Metastasis	0.868673	3	156	79	2482
umls:C0027540	Necrosis	0.893967	1	158	36	2525
umls:C0027765	nervous system disorder	0.893967	1	158	36	2525
umls:C0236736	Cocaine-Related Disorders	0.897479	2	157	62	2499
umls:C0030193	Pain	0.900251	1	158	37	2524
umls:C3714756	Intellectual Disability	0.911729	1	158	39	2522
umls:C0023890	Liver Cirrhosis	0.916966	1	158	40	2521
umls:C0030297	Pancreatic Neoplasm	0.926532	1	158	42	2519
umls:C0002395	Alzheimer's Disease	0.927476	2	157	69	2492
umls:C0032460	Polycystic Ovary Syndrome	0.938865	1	158	45	2516
umls:C0005695	Bladder Neoplasm	0.94592	1	158	47	2514
umls:C0025202	melanoma	0.951623	2	157	77	2484
umls:C0919267	ovarian neoplasm	0.952166	1	158	49	2512
umls:C0376634	Craniofacial Abnormalities	0.966918	1	158	55	2506
umls:C0020538	Hypertensive disease	0.974473	4	155	140	2421
umls:C0027746	Nerve Degeneration	0.975686	1	158	60	2501
umls:C0033578	Prostatic Neoplasms	0.977211	8	151	232	2329
umls:C0000768	Congenital Abnormality	1	0	159	6	2555
umls:C0001430	Adenoma	1	0	159	25	2536
umls:C0001624	Adrenal Gland Neoplasms	1	0	159	9	2552
umls:C0002514	Amino Acid Metabolism, Inborn Errors	1	0	159	6	2555
umls:C0002622	Amnesia	1	0	159	15	2546
umls:C0002726	Amyloidosis	1	0	159	5	2556
umls:C0002768	Congenital Pain Insensitivity	1	0	159	5	2556
umls:C0002878	Anemia, Hemolytic	1	0	159	6	2555
umls:C0002895	Anemia, Sickle Cell	1	0	159	5	2556
umls:C0003504	Aortic Valve Insufficiency	1	0	159	10	2551
umls:C0003811	Cardiac Arrhythmia	1	0	159	18	2543
umls:C0003850	Arteriosclerosis	1	0	159	5	2556
umls:C0004114	Astrocytoma	1	0	159	16	2545
umls:C0004134	Ataxia	1	0	159	10	2551
umls:C0004763	Barrett Esophagus	1	0	159	7	2554
umls:C0004782	Basal Ganglia Diseases	1	0	159	7	2554
umls:C0004936	Mental disorders	1	0	159	6	2555
umls:C0004943	Behcet Syndrome	1	0	159	9	2552
umls:C0005283	beta Thalassemia	1	0	159	5	2556
umls:C0005586	Bipolar Disorder	1	0	159	39	2522
umls:C0005612	Birth Weight	1	0	159	7	2554
umls:C0005940	Bone Diseases	1	0	159	6	2555
umls:C0005941	Bone Diseases, Developmental	1	0	159	10	2551
umls:C0005944	Metabolic Bone Disorder	1	0	159	8	2553
umls:C0005967	Bone neoplasms	1	0	159	5	2556
umls:C0005974	Bone Resorption	1	0	159	7	2554
umls:C0006111	Brain Diseases	1	0	159	14	2547
umls:C0006142	Malignant neoplasm of breast	1	0	159	17	2544
umls:C0006413	Burkitt Lymphoma	1	0	159	7	2554
umls:C0006663	Calcinosis	1	0	159	28	2533
umls:C0007117	Basal cell carcinoma	1	0	159	6	2555
umls:C0007222	Cardiovascular Diseases	1	0	159	36	2525
umls:C0007273	Carotid Artery Diseases	1	0	159	8	2553
umls:C0007370	Catalepsy	1	0	159	13	2548
umls:C0007570	Celiac Disease	1	0	159	14	2547
umls:C0008073	Developmental Disabilities	1	0	159	16	2545
umls:C0008074	Child Development Disorders, Pervasive	1	0	159	20	2541
umls:C0008625	Chromosome Aberrations	1	0	159	7	2554
umls:C0009241	Cognition Disorders	1	0	159	16	2545
umls:C0009319	Colitis	1	0	159	15	2546
umls:C0009363	Congenital ocular coloboma (disorder)	1	0	159	5	2556
umls:C0009405	Hereditary Nonpolyposis Colorectal Neoplasms	1	0	159	5	2556
umls:C0010278	Craniosynostosis	1	0	159	6	2555
umls:C0011053	Deafness	1	0	159	8	2553
umls:C0011195	Dejerine-Sottas Disease (disorder)	1	0	159	5	2556
umls:C0011303	Demyelinating Diseases	1	0	159	6	2555
umls:C0011581	Depressive disorder	1	0	159	27	2534
umls:C0011609	Drug Eruptions	1	0	159	13	2548
umls:C0011882	Diabetic Neuropathies	1	0	159	13	2548
umls:C0011884	Diabetic Retinopathy	1	0	159	9	2552
umls:C0013080	Down Syndrome	1	0	159	28	2533
umls:C0013264	Muscular Dystrophy, Duchenne	1	0	159	6	2555
umls:C0013386	Dyskinesia, Drug-Induced	1	0	159	14	2547
umls:C0013421	Dystonia	1	0	159	8	2553
umls:C0013604	Edema	1	0	159	20	2541
umls:C0013990	Pathological accumulation of air in tissues	1	0	159	8	2553
umls:C0014170	Endometrial Neoplasms	1	0	159	24	2537
umls:C0014324	Entamoebiasis	1	0	159	6	2555
umls:C0014544	Epilepsy	1	0	159	42	2519
umls:C0014549	Tonic-Clonic Epilepsy	1	0	159	9	2552
umls:C0014556	Epilepsy, Temporal Lobe	1	0	159	17	2544
umls:C0015379	Extravasation of Diagnostic and Therapeutic Materials	1	0	159	6	2555
umls:C0015393	Eye Abnormalities	1	0	159	8	2553
umls:C0015934	Fetal Growth Retardation	1	0	159	8	2553
umls:C0016978	gallbladder neoplasm	1	0	159	7	2554
umls:C0017601	Glaucoma	1	0	159	7	2554
umls:C0017636	Glioblastoma	1	0	159	36	2525
umls:C0017638	Glioma	1	0	159	34	2527
umls:C0017639	Gliosis	1	0	159	13	2548
umls:C0017668	Focal glomerulosclerosis	1	0	159	12	2549
umls:C0018099	Gout	1	0	159	5	2556
umls:C0018213	Graves Disease	1	0	159	7	2554
umls:C0018671	Head and Neck Neoplasms	1	0	159	19	2542
umls:C0018824	Heart valve disease	1	0	159	16	2545
umls:C0018923	Hemangiosarcoma	1	0	159	12	2549
umls:C0018939	Hematological Disease	1	0	159	5	2556
umls:C0018995	Hemochromatosis	1	0	159	7	2554
umls:C0019054	Hemolysis (disorder)	1	0	159	5	2556
umls:C0019061	Hemolytic-Uremic Syndrome	1	0	159	6	2555
umls:C0019151	Hepatic Encephalopathy	1	0	159	10	2551
umls:C0019158	Hepatitis	1	0	159	14	2547
umls:C0019163	Hepatitis B	1	0	159	7	2554
umls:C0019189	Hepatitis, Chronic	1	0	159	14	2547
umls:C0019202	Hepatolenticular Degeneration	1	0	159	16	2545
umls:C0019337	Heroin Dependence	1	0	159	7	2554
umls:C0019829	Hodgkin Disease	1	0	159	8	2553
umls:C0020075	Hereditary Sensory Autonomic Neuropathy, Type 5	1	0	159	5	2556
umls:C0020179	Huntington Disease	1	0	159	7	2554
umls:C0020429	Hyperalgesia	1	0	159	57	2504
umls:C0020437	Hypercalcemia	1	0	159	10	2551
umls:C0020443	Hypercholesterolemia	1	0	159	16	2545
umls:C0020452	Hyperemia	1	0	159	10	2551
umls:C0020456	Hyperglycemia	1	0	159	17	2544
umls:C0020459	Hyperinsulinism	1	0	159	13	2548
umls:C0020503	Hyperparathyroidism, Secondary	1	0	159	5	2556
umls:C0020523	Immediate hypersensitivity	1	0	159	7	2554
umls:C0020621	Hypokalemia	1	0	159	7	2554
umls:C0020649	Hypotension	1	0	159	49	2512
umls:C0020672	Hypothermia, natural	1	0	159	9	2552
umls:C0021051	Immunologic Deficiency Syndromes	1	0	159	8	2553
umls:C0021400	Influenza	1	0	159	10	2551
umls:C0021841	Intestinal Neoplasms	1	0	159	9	2552
umls:C0021846	Intestinal Polyps	1	0	159	5	2556
umls:C0022336	Creutzfeldt-Jakob disease	1	0	159	6	2555
umls:C0022650	Kidney Calculi	1	0	159	5	2556
umls:C0023014	Language Development Disorders	1	0	159	5	2556
umls:C0023186	Learning Disorders	1	0	159	21	2540
umls:C0023281	Leishmaniasis	1	0	159	6	2555
umls:C0023283	Leishmaniasis, Cutaneous	1	0	159	6	2555
umls:C0023434	Chronic Lymphocytic Leukemia	1	0	159	21	2540
umls:C0023452	Leukemia, Lymphocytic, Acute, L1	1	0	159	5	2556
umls:C0023470	Myeloid Leukemia	1	0	159	7	2554
umls:C0023485	Precursor B-Cell Lymphoblastic Leukemia-Lymphoma	1	0	159	5	2556
umls:C0023493	Adult T-Cell Lymphoma/Leukemia	1	0	159	16	2545
umls:C0023530	Leukopenia	1	0	159	6	2555
umls:C0024299	Lymphoma	1	0	159	13	2548
umls:C0024530	Malaria	1	0	159	10	2551
umls:C0024809	Marijuana Abuse	1	0	159	6	2555
umls:C0025149	Medulloblastoma	1	0	159	15	2546
umls:C0025261	Memory Disorders	1	0	159	26	2535
umls:C0025286	Meningioma	1	0	159	12	2549
umls:C0025958	Microcephaly	1	0	159	9	2552
umls:C0026552	Morphine Dependence	1	0	159	6	2555
umls:C0026603	Motion Sickness	1	0	159	6	2555
umls:C0026613	Motor Skills Disorders	1	0	159	5	2556
umls:C0026636	Mouth Diseases	1	0	159	6	2555
umls:C0026650	Movement Disorders	1	0	159	12	2549
umls:C0026766	Multiple Organ Failure	1	0	159	5	2556
umls:C0026846	Muscular Atrophy	1	0	159	9	2552
umls:C0027643	Neoplasm Recurrence, Local	1	0	159	11	2550
umls:C0027659	Neoplasms, Experimental	1	0	159	20	2541
umls:C0027672	Neoplastic Syndromes, Hereditary	1	0	159	20	2541
umls:C0027707	Nephritis, Interstitial	1	0	159	6	2555
umls:C0027708	Nephroblastoma	1	0	159	9	2552
umls:C0027720	Nephrosis	1	0	159	12	2549
umls:C0027796	Neuralgia	1	0	159	10	2551
umls:C0027819	Neuroblastoma	1	0	159	21	2540
umls:C0027888	Hereditary Motor and Sensory Neuropathies	1	0	159	5	2556
umls:C0027947	Neutropenia	1	0	159	6	2555
umls:C0028326	Noonan Syndrome	1	0	159	8	2553
umls:C0028756	Obesity, Morbid	1	0	159	6	2555
umls:C0028768	Obsessive-Compulsive Disorder	1	0	159	5	2556
umls:C0028797	Occupational Diseases	1	0	159	5	2556
umls:C0029172	Oral Submucous Fibrosis	1	0	159	11	2550
umls:C0029458	Osteoporosis, Postmenopausal	1	0	159	5	2556
umls:C0029463	Osteosarcoma	1	0	159	19	2542
umls:C0030286	Pancreatic Diseases	1	0	159	6	2555
umls:C0030319	Panic Disorder	1	0	159	5	2556
umls:C0030524	Paratuberculosis	1	0	159	5	2556
umls:C0032019	Pituitary Neoplasms	1	0	159	6	2555
umls:C0032231	Pleurisy	1	0	159	5	2556
umls:C0032273	Pneumoconiosis	1	0	159	5	2556
umls:C0032914	Pre-Eclampsia	1	0	159	15	2546
umls:C0033054	Prenatal Exposure Delayed Effects	1	0	159	7	2554
umls:C0033774	Pruritus	1	0	159	5	2556
umls:C0033805	Pseudohypoaldosteronism	1	0	159	5	2556
umls:C0033975	Psychotic Disorders	1	0	159	13	2548
umls:C0034065	Pulmonary Embolism	1	0	159	8	2553
umls:C0034067	Pulmonary Emphysema	1	0	159	5	2556
umls:C0034069	Pulmonary Fibrosis	1	0	159	38	2523
umls:C0034885	Rectal Neoplasms	1	0	159	6	2555
umls:C0034951	Refractive Errors	1	0	159	12	2549
umls:C0035228	Respiratory Hypersensitivity	1	0	159	11	2550
umls:C0035229	Respiratory Insufficiency	1	0	159	8	2553
umls:C0035304	Retinal Degeneration	1	0	159	5	2556
umls:C0035334	Retinitis Pigmentosa	1	0	159	16	2545
umls:C0035455	Rhinitis	1	0	159	6	2555
umls:C0036421	Systemic Scleroderma	1	0	159	8	2553
umls:C0036920	Sezary Syndrome	1	0	159	10	2551
umls:C0037199	Sinusitis	1	0	159	6	2555
umls:C0037769	West Syndrome	1	0	159	10	2551
umls:C0038358	Gastric ulcer	1	0	159	14	2547
umls:C0038868	Progressive supranuclear palsy	1	0	159	6	2555
umls:C0039231	Tachycardia	1	0	159	14	2547
umls:C0040028	Thrombocythemia, Essential	1	0	159	8	2553
umls:C0040034	Thrombocytopenia	1	0	159	11	2550
umls:C0040038	Thromboembolism	1	0	159	6	2555
umls:C0040136	Thyroid Neoplasm	1	0	159	21	2540
umls:C0040822	Tremor	1	0	159	8	2553
umls:C0041296	Tuberculosis	1	0	159	5	2556
umls:C0041948	Uremia	1	0	159	15	2546
umls:C0042138	Uterine Neoplasms	1	0	159	6	2555
umls:C0042963	Vomiting	1	0	159	5	2556
umls:C0079772	T-Cell Lymphoma	1	0	159	5	2556
umls:C0079773	Lymphoma, T-Cell, Cutaneous	1	0	159	9	2552
umls:C0080178	Spina Bifida	1	0	159	8	2553
umls:C0085110	Severe Combined Immunodeficiency	1	0	159	5	2556
umls:C0085129	Bronchial Hyperreactivity	1	0	159	9	2552
umls:C0085215	Ovarian Failure, Premature	1	0	159	5	2556
umls:C0086543	Cataract	1	0	159	14	2547
umls:C0149521	Pancreatitis, Chronic	1	0	159	6	2555
umls:C0149931	Migraine Disorders	1	0	159	8	2553
umls:C0151786	Muscle Weakness	1	0	159	23	2538
umls:C0162557	Liver Failure, Acute	1	0	159	17	2544
umls:C0162809	Kallmann Syndrome	1	0	159	6	2555
umls:C0162872	Aortic Aneurysm, Thoracic	1	0	159	5	2556
umls:C0206624	Hepatoblastoma	1	0	159	5	2556
umls:C0206663	Neuroectodermal Tumor, Primitive	1	0	159	5	2556
umls:C0206686	Adrenocortical carcinoma	1	0	159	8	2553
umls:C0206726	gliosarcoma	1	0	159	12	2549
umls:C0206754	Neuroendocrine Tumors	1	0	159	6	2555
umls:C0206762	Limb Deformities, Congenital	1	0	159	6	2555
umls:C0220662	ARTHROGRYPOSIS, DISTAL, TYPE 1	1	0	159	5	2556
umls:C0238198	Gastrointestinal Stromal Tumors	1	0	159	5	2556
umls:C0238288	Muscular Dystrophy, Facioscapulohumeral	1	0	159	8	2553
umls:C0238463	Papillary thyroid carcinoma	1	0	159	12	2549
umls:C0241910	Hepatitis, Autoimmune	1	0	159	14	2547
umls:C0242350	Erectile dysfunction	1	0	159	10	2551
umls:C0242383	Age related macular degeneration	1	0	159	15	2546
umls:C0242422	Parkinsonian Disorders	1	0	159	17	2544
umls:C0242488	Acute Lung Injury	1	0	159	13	2548
umls:C0242973	Ventricular Dysfunction	1	0	159	6	2555
umls:C0263454	Chloracne	1	0	159	16	2545
umls:C0266539	Congenital total cataract	1	0	159	5	2556
umls:C0270612	Leukoencephalopathies	1	0	159	6	2555
umls:C0271650	Impaired glucose tolerance	1	0	159	7	2554
umls:C0282612	Prostatic Intraepithelial Neoplasias	1	0	159	8	2553
umls:C0333355	Inflammatory disease of mucous membrane	1	0	159	7	2554
umls:C0334588	Giant Cell Glioblastoma	1	0	159	8	2553
umls:C0334634	Malignant lymphoma, lymphocytic, intermediate differentiation, diffuse	1	0	159	7	2554
umls:C0341106	Eosinophilic esophagitis	1	0	159	5	2556
umls:C0342257	Complications of Diabetes Mellitus	1	0	159	5	2556
umls:C0342384	Idiopathic hypogonadotropic hypogonadism	1	0	159	5	2556
umls:C0346647	Malignant neoplasm of pancreas	1	0	159	6	2555
umls:C0349639	Juvenile Myelomonocytic Leukemia	1	0	159	7	2554
umls:C0376358	Malignant neoplasm of prostate	1	0	159	20	2541
umls:C0392557	Nuclear cataract	1	0	159	8	2553
umls:C0393706	Early infantile epileptic encephalopathy with suppression bursts	1	0	159	9	2552
umls:C0398623	Thrombophilia	1	0	159	5	2556
umls:C0424295	Hyperactive behavior	1	0	159	24	2537
umls:C0428977	Bradycardia	1	0	159	21	2540
umls:C0455806	Infant length	1	0	159	5	2556
umls:C0497327	Dementia	1	0	159	6	2555
umls:C0522224	Paralysed	1	0	159	5	2556
umls:C0524620	Metabolic Syndrome X	1	0	159	20	2541
umls:C0524909	Hepatitis B, Chronic	1	0	159	6	2555
umls:C0546264	Congenital Fiber Type Disproportion	1	0	159	6	2555
umls:C0546837	Malignant neoplasm of esophagus	1	0	159	11	2550
umls:C0587248	Costello syndrome (disorder)	1	0	159	5	2556
umls:C0598608	Hyperhomocysteinemia	1	0	159	6	2555
umls:C0600467	Neurogenic Inflammation	1	0	159	10	2551
umls:C0600519	Ventricular Remodeling	1	0	159	5	2556
umls:C0677050	Manganese Poisoning	1	0	159	5	2556
umls:C0677886	Epithelial ovarian cancer	1	0	159	7	2554
umls:C0745103	Hyperlipoproteinemia Type IIa	1	0	159	5	2556
umls:C0752166	Bardet-Biedl Syndrome	1	0	159	5	2556
umls:C0752351	Embryo Loss	1	0	159	5	2556
umls:C0853897	Diabetic Cardiomyopathies	1	0	159	9	2552
umls:C0887833	Carcinoma, Pancreatic Ductal	1	0	159	11	2550
umls:C0920269	Microsatellite Instability	1	0	159	5	2556
umls:C0993582	Arthritis, Experimental	1	0	159	31	2530
umls:C1112705	Nuclear non-senile cataract	1	0	159	8	2553
umls:C1140680	Malignant neoplasm of ovary	1	0	159	5	2556
umls:C1261473	Sarcoma	1	0	159	5	2556
umls:C1261502	Finding of Mean Corpuscular Hemoglobin	1	0	159	6	2555
umls:C1262477	Weight decreased	1	0	159	10	2551
umls:C1263846	Attention deficit hyperactivity disorder	1	0	159	23	2538
umls:C1319853	Asthma, Aspirin-Induced	1	0	159	7	2554
umls:C1333990	Hereditary Nonpolyposis Colorectal Cancer	1	0	159	6	2555
umls:C1336708	Testicular Germ Cell Tumor	1	0	159	9	2552
umls:C1384666	hearing impairment	1	0	159	12	2549
umls:C1449861	Micronuclei, Chromosome-Defective	1	0	159	10	2551
umls:C1527249	Colorectal Cancer	1	0	159	10	2551
umls:C1561643	Chronic Kidney Diseases	1	0	159	11	2550
umls:C1565489	Renal Insufficiency	1	0	159	9	2552
umls:C1720824	Sudden Cardiac Arrest	1	0	159	5	2556
umls:C1833104	DIABETES MELLITUS, PERMANENT NEONATAL	1	0	159	5	2556
umls:C1834752	MYCOBACTERIUM TUBERCULOSIS, SUSCEPTIBILITY TO (finding)	1	0	159	5	2556
umls:C1838979	MITOCHONDRIAL COMPLEX I DEFICIENCY	1	0	159	8	2553
umls:C1846707	SPINOCEREBELLAR ATAXIA 17	1	0	159	8	2553
umls:C1847967	OVARIOLEUKODYSTROPHY	1	0	159	5	2556
umls:C1858991	Childhood Ataxia with Central Nervous System Hypomyelinization	1	0	159	5	2556
umls:C1861172	Venous Thromboembolism	1	0	159	12	2549
umls:C1861821	CATARACT, MARNER TYPE	1	0	159	5	2556
umls:C1876165	Copper-Overload Cirrhosis	1	0	159	8	2553
umls:C1956346	Coronary Artery Disease	1	0	159	40	2521
umls:C1959629	Seizure Adverse Event	1	0	159	5	2556
umls:C1960469	Left ventricular noncompaction	1	0	159	6	2555
umls:C2931367	Thyroid cancer, follicular	1	0	159	6	2555
umls:C2931456	Prostate cancer, familial	1	0	159	5	2556
umls:C2936907	NADH:Q(1) Oxidoreductase deficiency	1	0	159	8	2553
umls:C2937358	Cerebral Hemorrhage	1	0	159	22	2539
umls:C3160718	PARKINSON DISEASE, LATE-ONSET	1	0	159	8	2553
umls:C3160731	Pulmonary function (finding)	1	0	159	11	2550
umls:C3463824	MYELODYSPLASTIC SYNDROME	1	0	159	6	2555
umls:C3495498	Cardiomyopathy, Familial Hypertrophic, 1 (disorder)	1	0	159	8	2553
umls:C3809874	LEUKEMIA, ACUTE LYMPHOBLASTIC, SUSCEPTIBILITY TO, 3	1	0	159	6	2555
umls:C4042891	Sleep Wake Disorders	1	0	159	5	2556

## Sheet: DisGeNet - DEGAS
DiseaseId	DiseaseName	P-value	MD	MnD	nMD	nMnD
umls:C0021368	Inflammation	2.59633e-05	6	29	93	5552
umls:C0023891	Liver Cirrhosis, Alcoholic	5.87793e-05	3	32	10	5635
umls:C0006663	Calcinosis	6.18886e-05	4	31	32	5613
umls:C0033941	Psychoses, Substance-Induced	9.27247e-05	3	32	12	5633
umls:C0042373	Vascular Diseases	9.27247e-05	3	32	12	5633
umls:C0034069	Pulmonary Fibrosis	0.000104098	4	31	37	5608
umls:C0011853	Diabetes Mellitus, Experimental	0.000256957	5	30	90	5555
umls:C0014072	Experimental Autoimmune Encephalomyelitis	0.000364645	2	33	3	5642
umls:C0027626	Neoplasm Invasiveness	0.000428094	5	30	101	5544
umls:C0018800	Cardiomegaly	0.000461313	4	31	56	5589
umls:C0026764	Multiple Myeloma	0.000505788	3	32	23	5622
umls:C0002896	Sideroblastic anemia	0.000544851	2	33	4	5641
umls:C0003493	Aortic Diseases	0.000544851	2	33	4	5641
umls:C0005940	Bone Diseases	0.00075984	2	33	5	5640
umls:C0027627	Neoplasm Metastasis	0.000785862	5	30	116	5529
umls:C0007137	Squamous cell carcinoma	0.000786315	4	31	65	5580
umls:C1458155	Mammary Neoplasms	0.00082478	8	27	330	5315
umls:C0011881	Diabetic Nephropathy	0.000856169	3	32	28	5617
umls:C2239176	Liver carcinoma	0.000884268	6	29	182	5463
umls:C0027055	Myocardial Reperfusion Injury	0.00094076	3	32	29	5616
umls:C0032580	Adenomatous Polyposis Coli	0.0010092	2	33	6	5639
umls:C0040411	Tongue Neoplasms	0.0010092	2	33	6	5639
umls:C0018801	Heart failure	0.00102397	4	31	70	5575
umls:C0035126	Reperfusion Injury	0.00102397	4	31	70	5575
umls:C0878544	Cardiomyopathies	0.00107694	4	31	71	5574
umls:C0040053	Thrombosis	0.00112545	3	32	31	5614
umls:C0024796	Marfan Syndrome	0.00129253	2	33	7	5638
umls:C0016059	Fibrosis	0.00144298	3	32	34	5611
umls:C0033578	Prostatic Neoplasms	0.00146306	8	27	361	5284
umls:C0001418	Adenocarcinoma	0.00157236	4	31	79	5566
umls:C0020615	Hypoglycemia	0.00160942	2	33	8	5637
umls:C0087012	Ataxia, Spinocerebellar	0.00160942	2	33	8	5637
umls:C0028754	Obesity	0.00190307	6	29	212	5433
umls:C0015695	Fatty Liver	0.0019466	3	32	38	5607
umls:C0037286	Skin Neoplasms	0.00208753	3	32	39	5606
umls:C0038356	Stomach Neoplasms	0.00238992	6	29	222	5423
umls:C0023893	Liver Cirrhosis, Experimental	0.00239165	4	31	89	5556
umls:C0011882	Diabetic Neuropathies	0.00275746	2	33	11	5634
umls:C0029172	Oral Submucous Fibrosis	0.00275746	2	33	11	5634
umls:C2931822	Nasopharyngeal carcinoma	0.00275746	2	33	11	5634
umls:C0004153	Atherosclerosis	0.00306666	3	32	45	5600
umls:C0020538	Hypertensive disease	0.00311971	5	30	160	5485
umls:C0242698	Ventricular Dysfunction, Left	0.00320462	2	33	12	5633
umls:C0023890	Liver Cirrhosis	0.00364606	3	32	48	5597
umls:C0041948	Uremia	0.00419333	2	33	14	5631
umls:C0014859	Esophageal Neoplasms	0.00451665	3	32	52	5593
umls:C0006118	Brain Neoplasms	0.00530536	2	33	16	5629
umls:C0017668	Focal glomerulosclerosis	0.00530536	2	33	16	5629
umls:C0027726	Nephrotic Syndrome	0.00530536	2	33	16	5629
umls:C0020507	Hyperplasia	0.00590668	2	33	17	5628
umls:C0699790	Colon Carcinoma	0.00590668	2	33	17	5628
umls:C1336708	Testicular Germ Cell Tumor	0.00590668	2	33	17	5628
umls:C0002871	Anemia	0.00719806	2	33	19	5626
umls:C0022658	Kidney Diseases	0.00784213	3	32	64	5581
umls:C0018824	Heart valve disease	0.00860535	2	33	21	5624
umls:C0027092	Myopia	0.00860535	2	33	21	5624
umls:C0027051	Myocardial Infarction	0.008849	3	32	67	5578
umls:C0024668	Mammary Neoplasms, Experimental	0.00973938	4	31	134	5511
umls:C2937358	Cerebral Hemorrhage	0.0101257	2	33	23	5622
umls:C0024121	Lung Neoplasms	0.0102336	4	31	136	5509
umls:C0919267	ovarian neoplasm	0.0123105	3	32	76	5569
umls:C0027659	Neoplasms, Experimental	0.0153367	2	33	29	5616
umls:C0023903	Liver neoplasms	0.0159577	3	32	84	5561
umls:C0033687	Proteinuria	0.0172814	2	33	31	5614
umls:C0025500	Mesothelioma	0.0182911	2	33	32	5613
umls:C0019284	Diaphragmatic Hernia	0.0193254	2	33	33	5612
umls:C0026640	Mouth Neoplasms	0.0193254	2	33	33	5612
umls:C0008370	Cholestasis	0.0214662	2	33	35	5610
umls:C0860207	Drug-Induced Liver Injury	0.0230581	3	32	97	5548
umls:C0018799	Heart Diseases	0.0237012	2	33	37	5608
umls:C0023904	Liver Neoplasms, Experimental	0.0237012	2	33	37	5608
umls:C0036341	Schizophrenia	0.0250461	4	31	179	5466
umls:C0032285	Pneumonia	0.026028	2	33	39	5606
umls:C0152013	Adenocarcinoma of lung (disorder)	0.027225	2	33	40	5605
umls:C0021655	Insulin Resistance	0.0284441	2	33	41	5604
umls:C0022661	Kidney Failure, Chronic	0.0284441	2	33	41	5604
umls:C0242656	Disease Progression	0.0288345	3	32	106	5539
umls:C0009375	Colonic Neoplasms	0.0295199	3	32	107	5538
umls:C0024115	Lung diseases	0.0296848	2	33	42	5603
umls:C0008313	Cholangitis, Sclerosing	0.0304431	1	34	4	5641
umls:C0011303	Demyelinating Diseases	0.0304431	1	34	4	5641
umls:C0024143	Lupus Nephritis	0.0304431	1	34	4	5641
umls:C0024809	Marijuana Abuse	0.0304431	1	34	4	5641
umls:C0041408	Turner Syndrome	0.0304431	1	34	4	5641
umls:C0162674	Chronic progressive external ophthalmoplegia	0.0304431	1	34	4	5641
umls:C0162872	Aortic Aneurysm, Thoracic	0.0304431	1	34	4	5641
umls:C0221204	Lytic lesion	0.0304431	1	34	4	5641
umls:C0858252	Breast adenocarcinoma	0.0304431	1	34	4	5641
umls:C2676676	BREAST-OVARIAN CANCER, FAMILIAL, SUSCEPTIBILITY TO, 1	0.0304431	1	34	4	5641
umls:C0030193	Pain	0.030947	2	33	43	5602
umls:C0041755	Adverse reaction to drug	0.030947	2	33	43	5602
umls:C0004045	Asphyxia Neonatorum	0.0364227	1	34	5	5640
umls:C0005967	Bone neoplasms	0.0364227	1	34	5	5640
umls:C0011603	Dermatitis	0.0364227	1	34	5	5640
umls:C0018553	Hamartoma Syndrome, Multiple	0.0364227	1	34	5	5640
umls:C0022650	Kidney Calculi	0.0364227	1	34	5	5640
umls:C0027439	Nasopharyngeal Neoplasms	0.0364227	1	34	5	5640
umls:C0030286	Pancreatic Diseases	0.0364227	1	34	5	5640
umls:C0235974	Pancreatic carcinoma	0.0364227	1	34	5	5640
umls:C0270612	Leukoencephalopathies	0.0364227	1	34	5	5640
umls:C0007786	Brain Ischemia	0.0417808	2	33	51	5594
umls:C0019209	Hepatomegaly	0.0423665	1	34	6	5639
umls:C0023283	Leishmaniasis, Cutaneous	0.0423665	1	34	6	5639
umls:C0751651	Mitochondrial Diseases	0.0423665	1	34	6	5639
umls:C2609414	Acute kidney injury	0.0432228	2	33	52	5593
umls:C0011860	Diabetes Mellitus, Non-Insulin-Dependent	0.0450336	3	32	127	5518
umls:C0032927	Precancerous Conditions	0.0476593	2	33	55	5590
umls:C0036202	Sarcoidosis	0.0482747	1	34	7	5638
umls:C0037268	Skin Abnormalities	0.0482747	1	34	7	5638
umls:C0042164	Uveitis	0.0482747	1	34	7	5638
umls:C0162871	Aortic Aneurysm, Abdominal	0.0482747	1	34	7	5638
umls:C0376618	Endotoxemia	0.0482747	1	34	7	5638
umls:C1134719	Invasive Ductal Breast Carcinoma	0.0482747	1	34	7	5638
umls:C2931673	Ceroid lipofuscinosis, neuronal 1, infantile	0.0482747	1	34	7	5638
umls:C0005944	Metabolic Bone Disorder	0.0541475	1	34	8	5637
umls:C0007787	Transient Ischemic Attack	0.0541475	1	34	8	5637
umls:C0020550	Hyperthyroidism	0.0541475	1	34	8	5637
umls:C0026636	Mouth Diseases	0.0541475	1	34	8	5637
umls:C0040038	Thromboembolism	0.0541475	1	34	8	5637
umls:C0151526	Premature Birth	0.0541475	1	34	8	5637
umls:C1876165	Copper-Overload Cirrhosis	0.0541475	1	34	8	5637
umls:C0027746	Nerve Degeneration	0.0570057	2	33	61	5584
umls:C0002170	Alopecia	0.0599851	1	34	9	5636
umls:C0003504	Aortic Valve Insufficiency	0.0599851	1	34	9	5636
umls:C0004782	Basal Ganglia Diseases	0.0599851	1	34	9	5636
umls:C0010278	Craniosynostosis	0.0599851	1	34	9	5636
umls:C0162671	MELAS Syndrome	0.0599851	1	34	9	5636
umls:C0268583	Methylmalonic acidemia	0.0599851	1	34	9	5636
umls:C0853897	Diabetic Cardiomyopathies	0.0599851	1	34	9	5636
umls:C0025202	melanoma	0.060853	3	32	144	5501
umls:C0151744	Myocardial Ischemia	0.061856	3	32	145	5500
umls:C0018995	Hemochromatosis	0.0657876	1	34	10	5635
umls:C0020557	Hypertriglyceridemia	0.0657876	1	34	10	5635
umls:C0025286	Meningioma	0.0657876	1	34	10	5635
umls:C0026846	Muscular Atrophy	0.0657876	1	34	10	5635
umls:C0030354	Papilloma	0.0657876	1	34	10	5635
umls:C0085207	Gestational Diabetes	0.0657876	1	34	10	5635
umls:C0206062	Lung Diseases, Interstitial	0.0657876	1	34	10	5635
umls:C0024232	Lymphatic Metastasis	0.0715554	1	34	11	5634
umls:C0004763	Barrett Esophagus	0.0772886	1	34	12	5633
umls:C0242339	Dyslipidemias	0.0772886	1	34	12	5633
umls:C0020473	Hyperlipidemia	0.0829873	1	34	13	5632
umls:C0035228	Respiratory Hypersensitivity	0.0886519	1	34	14	5631
umls:C0520459	Necrotizing Enterocolitis	0.0886519	1	34	14	5631
umls:C0009404	Colorectal Neoplasms	0.0893933	3	32	170	5475
umls:C0030567	Parkinson Disease	0.0902189	2	33	80	5565
umls:C0019693	HIV Infections	0.0939913	2	33	82	5563
umls:C0019158	Hepatitis	0.0942825	1	34	15	5630
umls:C0019189	Hepatitis, Chronic	0.0942825	1	34	15	5630
umls:C0030305	Pancreatitis	0.0942825	1	34	15	5630
umls:C1720887	Female Urogenital Diseases	0.0942825	1	34	15	5630
umls:C0032914	Pre-Eclampsia	0.0998792	1	34	16	5629
umls:C0752347	Lewy Body Disease	0.0998792	1	34	16	5629
umls:C0001925	Albuminuria	0.105442	1	34	17	5628
umls:C0015967	Fever	0.105442	1	34	17	5628
umls:C0243026	Sepsis	0.105442	1	34	17	5628
umls:C1168401	Squamous cell carcinoma of the head and neck	0.105442	1	34	17	5628
umls:C0007131	Non-Small Cell Lung Carcinoma	0.105578	2	33	88	5557
umls:C0007134	Renal Cell Carcinoma	0.109525	2	33	90	5555
umls:C0023467	Leukemia, Myelocytic, Acute	0.109525	2	33	90	5555
umls:C0007194	Hypertrophic Cardiomyopathy	0.110972	1	34	18	5627
umls:C0038325	Stevens-Johnson Syndrome	0.110972	1	34	18	5627
umls:C0242422	Parkinsonian Disorders	0.110972	1	34	18	5627
umls:C0003811	Cardiac Arrhythmia	0.116469	1	34	19	5626
umls:C0004943	Behcet Syndrome	0.116469	1	34	19	5626
umls:C0019202	Hepatolenticular Degeneration	0.116469	1	34	19	5626
umls:C0020443	Hypercholesterolemia	0.121932	1	34	20	5625
umls:C0162557	Liver Failure, Acute	0.121932	1	34	20	5625
umls:C0344388	Platelet mean volume finding	0.121932	1	34	20	5625
umls:C1269683	Major Depressive Disorder	0.121932	1	34	20	5625
umls:C0026848	Myopathy	0.127363	1	34	21	5624
umls:C0023418	leukemia	0.132761	1	34	22	5623
umls:C0001430	Adenoma	0.138127	1	34	23	5622
umls:C0007959	Charcot-Marie-Tooth Disease	0.138127	1	34	23	5622
umls:C0008924	Cleft Lip	0.138127	1	34	23	5622
umls:C0022665	Kidney Neoplasm	0.138127	1	34	23	5622
umls:C0149721	Left Ventricular Hypertrophy	0.138127	1	34	23	5622
umls:C0031117	Peripheral Neuropathy	0.139285	3	32	208	5437
umls:C0020542	Pulmonary Hypertension	0.14346	1	34	24	5621
umls:C0740392	Infarction, Middle Cerebral Artery	0.14346	1	34	24	5621
umls:C0022116	Ischemia	0.148761	1	34	25	5620
umls:C0023487	Acute Promyelocytic Leukemia	0.148761	1	34	25	5620
umls:C0004364	Autoimmune Diseases	0.159269	1	34	27	5618
umls:C0079744	Diffuse Large B-Cell Lymphoma	0.164475	1	34	28	5617
umls:C0003130	Anoxia	0.16965	1	34	29	5616
umls:C0948089	Acute Coronary Syndrome	0.16965	1	34	29	5616
umls:C0524851	Neurodegenerative Disorders	0.179906	1	34	31	5614
umls:C0024667	Animal Mammary Neoplasms	0.181558	2	33	124	5521
umls:C0008925	Cleft Palate	0.19004	1	34	33	5612
umls:C0011581	Depressive disorder	0.19004	1	34	33	5612
umls:C0400966	Non-alcoholic Fatty Liver Disease	0.19004	1	34	33	5612
umls:C0021364	Male infertility	0.195061	1	34	34	5611
umls:C0036095	Salivary Gland Neoplasms	0.195061	1	34	34	5611
umls:C0011615	Dermatitis, Atopic	0.200051	1	34	35	5610
umls:C0027819	Neuroblastoma	0.200051	1	34	35	5610
umls:C0023434	Chronic Lymphocytic Leukemia	0.214844	1	34	38	5607
umls:C0007193	Cardiomyopathy, Dilated	0.234155	1	34	42	5603
umls:C0027540	Necrosis	0.23891	1	34	43	5602
umls:C0017636	Glioblastoma	0.243636	1	34	44	5601
umls:C0005586	Bipolar Disorder	0.248334	1	34	45	5600
umls:C0006142	Malignant neoplasm of breast	0.248334	1	34	45	5600
umls:C0027765	nervous system disorder	0.248334	1	34	45	5600
umls:C0017638	Glioma	0.257645	1	34	47	5598
umls:C0014544	Epilepsy	0.262259	1	34	48	5597
umls:C0311375	Arsenic Poisoning	0.262259	1	34	48	5597
umls:C0003873	Rheumatoid Arthritis	0.263522	2	33	160	5485
umls:C0162820	Dermatitis, Allergic Contact	0.271402	1	34	50	5595
umls:C0020517	Hypersensitivity	0.275932	1	34	51	5594
umls:C0002736	Amyotrophic Lateral Sclerosis	0.284911	1	34	53	5592
umls:C0033860	Psoriasis	0.284911	1	34	53	5592
umls:C0037274	Dermatologic disorders	0.284911	1	34	53	5592
umls:C1956346	Coronary Artery Disease	0.284911	1	34	53	5592
umls:C0004352	Autistic Disorder	0.293514	2	33	173	5472
umls:C0236733	Amphetamine-Related Disorders	0.298176	1	34	56	5589
umls:C0029456	Osteoporosis	0.302545	1	34	57	5588
umls:C0011616	Contact Dermatitis	0.319756	1	34	61	5584
umls:C0038220	Status Epilepticus	0.323994	1	34	62	5583
umls:C0030297	Pancreatic Neoplasm	0.328206	1	34	63	5582
umls:C0279626	Squamous cell carcinoma of esophagus	0.332393	1	34	64	5581
umls:C0010346	Crohn Disease	0.348888	1	34	68	5577
umls:C0007621	Neoplastic Cell Transformation	0.356986	1	34	70	5575
umls:C0029408	Degenerative polyarthritis	0.356986	1	34	70	5575
umls:C0010606	Adenoid Cystic Carcinoma	0.360998	1	34	71	5574
umls:C0043094	Weight Gain	0.36895	1	34	73	5572
umls:C0000786	Spontaneous abortion	0.384567	1	34	77	5568
umls:C0004096	Asthma	0.399808	1	34	81	5564
umls:C0005695	Bladder Neoplasm	0.410997	1	34	84	5561
umls:C0036572	Seizures	0.418344	1	34	86	5559
umls:C3714756	Intellectual Disability	0.450317	1	34	95	5550
umls:C0376634	Craniofacial Abnormalities	0.496687	1	34	109	5536
umls:C0002395	Alzheimer's Disease	0.49985	1	34	110	5535
umls:C0017661	IGA Glomerulonephritis	0.635182	2	33	342	5303
umls:C0000768	Congenital Abnormality	1	0	35	8	5637
umls:C0001175	Acquired Immunodeficiency Syndrome	1	0	35	5	5640
umls:C0001206	Acromegaly	1	0	35	5	5640
umls:C0001624	Adrenal Gland Neoplasms	1	0	35	9	5636
umls:C0001627	Congenital adrenal hyperplasia	1	0	35	7	5638
umls:C0001973	Alcoholic Intoxication, Chronic	1	0	35	34	5611
umls:C0002171	Alopecia Areata	1	0	35	7	5638
umls:C0002453	Amenorrhea	1	0	35	6	5639
umls:C0002514	Amino Acid Metabolism, Inborn Errors	1	0	35	13	5632
umls:C0002622	Amnesia	1	0	35	14	5631
umls:C0002726	Amyloidosis	1	0	35	6	5639
umls:C0002874	Aplastic Anemia	1	0	35	6	5639
umls:C0002878	Anemia, Hemolytic	1	0	35	9	5636
umls:C0002895	Anemia, Sickle Cell	1	0	35	8	5637
umls:C0002949	Aneurysm, Dissecting	1	0	35	5	5640
umls:C0002994	Angioedema	1	0	35	7	5638
umls:C0003123	Anorexia	1	0	35	13	5632
umls:C0003469	Anxiety Disorders	1	0	35	31	5614
umls:C0003850	Arteriosclerosis	1	0	35	5	5640
umls:C0003872	Arthritis, Psoriatic	1	0	35	12	5633
umls:C0003949	Asbestosis	1	0	35	6	5639
umls:C0004114	Astrocytoma	1	0	35	20	5625
umls:C0004134	Ataxia	1	0	35	10	5635
umls:C0004238	Atrial Fibrillation	1	0	35	22	5623
umls:C0004936	Mental disorders	1	0	35	9	5636
umls:C0005138	Berylliosis	1	0	35	9	5636
umls:C0005283	beta Thalassemia	1	0	35	9	5636
umls:C0005612	Birth Weight	1	0	35	8	5637
umls:C0005684	Malignant neoplasm of urinary bladder	1	0	35	11	5634
umls:C0005686	Urinary Bladder Diseases	1	0	35	5	5640
umls:C0005779	Blood Coagulation Disorders	1	0	35	6	5639
umls:C0005910	Body Weight	1	0	35	14	5631
umls:C0005941	Bone Diseases, Developmental	1	0	35	18	5627
umls:C0005974	Bone Resorption	1	0	35	5	5640
umls:C0006111	Brain Diseases	1	0	35	17	5628
umls:C0006287	Bronchopulmonary Dysplasia	1	0	35	5	5640
umls:C0006413	Burkitt Lymphoma	1	0	35	12	5633
umls:C0006625	Cachexia	1	0	35	7	5638
umls:C0006845	Candidiasis, Chronic Mucocutaneous	1	0	35	5	5640
umls:C0007117	Basal cell carcinoma	1	0	35	16	5629
umls:C0007124	Noninfiltrating Intraductal Carcinoma	1	0	35	5	5640
umls:C0007138	Carcinoma, Transitional Cell	1	0	35	24	5621
umls:C0007222	Cardiovascular Diseases	1	0	35	41	5604
umls:C0007273	Carotid Artery Diseases	1	0	35	11	5634
umls:C0007302	Cartilage Diseases	1	0	35	5	5640
umls:C0007370	Catalepsy	1	0	35	15	5630
umls:C0007570	Celiac Disease	1	0	35	27	5618
umls:C0007760	Cerebellar Diseases	1	0	35	5	5640
umls:C0007766	Intracranial Aneurysm	1	0	35	5	5640
umls:C0007785	Cerebral Infarction	1	0	35	9	5636
umls:C0007873	Uterine Cervical Neoplasm	1	0	35	16	5629
umls:C0008073	Developmental Disabilities	1	0	35	15	5630
umls:C0008074	Child Development Disorders, Pervasive	1	0	35	32	5613
umls:C0008312	Primary biliary cirrhosis	1	0	35	16	5629
umls:C0008372	Intrahepatic Cholestasis	1	0	35	7	5638
umls:C0008625	Chromosome Aberrations	1	0	35	12	5633
umls:C0008677	Bronchitis, Chronic	1	0	35	5	5640
umls:C0008780	Ciliary Motility Disorders	1	0	35	5	5640
umls:C0009241	Cognition Disorders	1	0	35	17	5628
umls:C0009319	Colitis	1	0	35	21	5624
umls:C0009324	Ulcerative Colitis	1	0	35	60	5585
umls:C0009363	Congenital ocular coloboma (disorder)	1	0	35	11	5634
umls:C0009405	Hereditary Nonpolyposis Colorectal Neoplasms	1	0	35	8	5637
umls:C0009447	Common Variable Immunodeficiency	1	0	35	8	5637
umls:C0009952	Febrile Convulsions	1	0	35	8	5637
umls:C0010068	Coronary heart disease	1	0	35	47	5598
umls:C0010417	Cryptorchidism	1	0	35	8	5637
umls:C0010674	Cystic Fibrosis	1	0	35	8	5637
umls:C0011053	Deafness	1	0	35	11	5634
umls:C0011334	Dental caries	1	0	35	6	5639
umls:C0011609	Drug Eruptions	1	0	35	15	5630
umls:C0011849	Diabetes Mellitus	1	0	35	23	5622
umls:C0011854	Diabetes Mellitus, Insulin-Dependent	1	0	35	53	5592
umls:C0011875	Diabetic Angiopathies	1	0	35	6	5639
umls:C0011884	Diabetic Retinopathy	1	0	35	13	5632
umls:C0011991	Diarrhea	1	0	35	9	5636
umls:C0012236	DiGeorge Syndrome	1	0	35	8	5637
umls:C0012715	Iron Metabolism Disorders	1	0	35	5	5640
umls:C0012739	Disseminated Intravascular Coagulation	1	0	35	6	5639
umls:C0013080	Down Syndrome	1	0	35	70	5575
umls:C0013182	Drug Allergy	1	0	35	30	5615
umls:C0013264	Muscular Dystrophy, Duchenne	1	0	35	6	5639
umls:C0013274	Patent ductus arteriosus	1	0	35	5	5640
umls:C0013295	Duodenal Ulcer	1	0	35	5	5640
umls:C0013336	Dwarfism	1	0	35	6	5639
umls:C0013384	Dyskinetic syndrome	1	0	35	6	5639
umls:C0013386	Dyskinesia, Drug-Induced	1	0	35	14	5631
umls:C0013421	Dystonia	1	0	35	12	5633
umls:C0013604	Edema	1	0	35	23	5622
umls:C0013990	Pathological accumulation of air in tissues	1	0	35	10	5635
umls:C0014170	Endometrial Neoplasms	1	0	35	42	5603
umls:C0014175	Endometriosis	1	0	35	123	5522
umls:C0014324	Entamoebiasis	1	0	35	6	5639
umls:C0014474	Ependymoma	1	0	35	6	5639
umls:C0014549	Tonic-Clonic Epilepsy	1	0	35	10	5635
umls:C0014553	Absence Epilepsy	1	0	35	5	5640
umls:C0014556	Epilepsy, Temporal Lobe	1	0	35	19	5626
umls:C0015379	Extravasation of Diagnostic and Therapeutic Materials	1	0	35	6	5639
umls:C0015393	Eye Abnormalities	1	0	35	13	5632
umls:C0015398	Eye Diseases, Hereditary	1	0	35	5	5640
umls:C0015625	Fanconi Anemia	1	0	35	15	5630
umls:C0015934	Fetal Growth Retardation	1	0	35	8	5637
umls:C0016382	Flushing	1	0	35	5	5640
umls:C0016689	Freckles	1	0	35	5	5640
umls:C0016978	gallbladder neoplasm	1	0	35	9	5636
umls:C0017178	Gastrointestinal Diseases	1	0	35	12	5633
umls:C0017601	Glaucoma	1	0	35	14	5631
umls:C0017639	Gliosis	1	0	35	12	5633
umls:C0017658	Glomerulonephritis	1	0	35	26	5619
umls:C0017665	Membranous glomerulonephritis	1	0	35	5	5640
umls:C0018099	Gout	1	0	35	9	5636
umls:C0018203	Chronic granulomatous disease	1	0	35	5	5640
umls:C0018213	Graves Disease	1	0	35	8	5637
umls:C0018273	Growth Disorders	1	0	35	21	5624
umls:C0018566	Congenital Hand Deformities	1	0	35	6	5639
umls:C0018621	Hay fever	1	0	35	5	5640
umls:C0018671	Head and Neck Neoplasms	1	0	35	17	5628
umls:C0018772	Hearing Loss, Partial	1	0	35	12	5633
umls:C0018784	Sensorineural Hearing Loss (disorder)	1	0	35	7	5638
umls:C0018798	Congenital Heart Defects	1	0	35	32	5613
umls:C0018843	Heat Stroke	1	0	35	11	5634
umls:C0018923	Hemangiosarcoma	1	0	35	15	5630
umls:C0018939	Hematological Disease	1	0	35	6	5639
umls:C0019061	Hemolytic-Uremic Syndrome	1	0	35	7	5638
umls:C0019080	Hemorrhage	1	0	35	15	5630
umls:C0019151	Hepatic Encephalopathy	1	0	35	13	5632
umls:C0019163	Hepatitis B	1	0	35	10	5635
umls:C0019196	Hepatitis C	1	0	35	12	5633
umls:C0019337	Heroin Dependence	1	0	35	9	5636
umls:C0019569	Hirschsprung Disease	1	0	35	9	5636
umls:C0019829	Hodgkin Disease	1	0	35	10	5635
umls:C0020179	Huntington Disease	1	0	35	11	5634
umls:C0020429	Hyperalgesia	1	0	35	62	5583
umls:C0020437	Hypercalcemia	1	0	35	11	5634
umls:C0020445	Hypercholesterolemia, Familial	1	0	35	12	5633
umls:C0020452	Hyperemia	1	0	35	12	5633
umls:C0020456	Hyperglycemia	1	0	35	19	5626
umls:C0020459	Hyperinsulinism	1	0	35	13	5632
umls:C0020500	Hyperoxaluria	1	0	35	5	5640
umls:C0020503	Hyperparathyroidism, Secondary	1	0	35	5	5640
umls:C0020514	Hyperprolactinemia	1	0	35	5	5640
umls:C0020523	Immediate hypersensitivity	1	0	35	7	5638
umls:C0020619	Hypogonadism	1	0	35	13	5632
umls:C0020621	Hypokalemia	1	0	35	6	5639
umls:C0020649	Hypotension	1	0	35	52	5593
umls:C0020672	Hypothermia, natural	1	0	35	12	5633
umls:C0021051	Immunologic Deficiency Syndromes	1	0	35	16	5629
umls:C0021359	Infertility	1	0	35	5	5640
umls:C0021361	Female infertility	1	0	35	25	5620
umls:C0021390	Inflammatory Bowel Diseases	1	0	35	62	5583
umls:C0021400	Influenza	1	0	35	31	5614
umls:C0021831	Intestinal Diseases	1	0	35	5	5640
umls:C0021841	Intestinal Neoplasms	1	0	35	9	5636
umls:C0021846	Intestinal Polyps	1	0	35	5	5640
umls:C0022336	Creutzfeldt-Jakob disease	1	0	35	8	5637
umls:C0022360	Jaw Abnormalities	1	0	35	5	5640
umls:C0022521	Kartagener Syndrome	1	0	35	14	5631
umls:C0022548	Keloid	1	0	35	30	5615
umls:C0023014	Language Development Disorders	1	0	35	5	5640
umls:C0023186	Learning Disorders	1	0	35	22	5623
umls:C0023264	Leigh Disease	1	0	35	27	5618
umls:C0023267	Fibroid Tumor	1	0	35	6	5639
umls:C0023281	Leishmaniasis	1	0	35	8	5637
umls:C0023290	Leishmaniasis, Visceral	1	0	35	12	5633
umls:C0023343	Leprosy	1	0	35	11	5634
umls:C0023448	Lymphoid leukemia	1	0	35	8	5637
umls:C0023452	Leukemia, Lymphocytic, Acute, L1	1	0	35	6	5639
umls:C0023470	Myeloid Leukemia	1	0	35	16	5629
umls:C0023473	Myeloid Leukemia, Chronic	1	0	35	19	5626
umls:C0023485	Precursor B-Cell Lymphoblastic Leukemia-Lymphoma	1	0	35	8	5637
umls:C0023493	Adult T-Cell Lymphoma/Leukemia	1	0	35	24	5621
umls:C0023530	Leukopenia	1	0	35	6	5639
umls:C0023794	Lipoidosis	1	0	35	17	5628
umls:C0023892	Biliary cirrhosis	1	0	35	29	5616
umls:C0023895	Liver diseases	1	0	35	57	5588
umls:C0023897	Liver Diseases, Parasitic	1	0	35	6	5639
umls:C0023976	Long QT Syndrome	1	0	35	16	5629
umls:C0024117	Chronic Obstructive Airway Disease	1	0	35	34	5611
umls:C0024141	Lupus Erythematosus, Systemic	1	0	35	54	5591
umls:C0024299	Lymphoma	1	0	35	15	5630
umls:C0024301	Lymphoma, Follicular	1	0	35	15	5630
umls:C0024305	Lymphoma, Non-Hodgkin	1	0	35	17	5628
umls:C0024530	Malaria	1	0	35	16	5629
umls:C0024776	Maple Syrup Urine Disease	1	0	35	5	5640
umls:C0025149	Medulloblastoma	1	0	35	33	5612
umls:C0025261	Memory Disorders	1	0	35	28	5617
umls:C0025267	Multiple Endocrine Neoplasia Type 1	1	0	35	5	5640
umls:C0025517	Metabolic Diseases	1	0	35	9	5636
umls:C0025521	Inborn Errors of Metabolism	1	0	35	14	5631
umls:C0025958	Microcephaly	1	0	35	18	5627
umls:C0026552	Morphine Dependence	1	0	35	7	5638
umls:C0026603	Motion Sickness	1	0	35	9	5636
umls:C0026613	Motor Skills Disorders	1	0	35	5	5640
umls:C0026650	Movement Disorders	1	0	35	16	5629
umls:C0026691	Mucocutaneous Lymph Node Syndrome	1	0	35	8	5637
umls:C0026766	Multiple Organ Failure	1	0	35	6	5639
umls:C0026769	Multiple Sclerosis	1	0	35	70	5575
umls:C0026837	Muscle Rigidity	1	0	35	5	5640
umls:C0026850	Muscular Dystrophy	1	0	35	7	5638
umls:C0026896	Myasthenia Gravis	1	0	35	6	5639
umls:C0026919	Mycobacterium Infections, Nontuberculous	1	0	35	5	5640
umls:C0027022	Myeloproliferative disease	1	0	35	6	5639
umls:C0027404	Narcolepsy	1	0	35	13	5632
umls:C0027412	Opioid-Related Disorders	1	0	35	6	5639
umls:C0027643	Neoplasm Recurrence, Local	1	0	35	22	5623
umls:C0027658	Neoplasms, Germ Cell and Embryonal	1	0	35	11	5634
umls:C0027672	Neoplastic Syndromes, Hereditary	1	0	35	41	5604
umls:C0027686	Pathologic Neovascularization	1	0	35	6	5639
umls:C0027697	Nephritis	1	0	35	6	5639
umls:C0027707	Nephritis, Interstitial	1	0	35	9	5636
umls:C0027708	Nephroblastoma	1	0	35	11	5634
umls:C0027720	Nephrosis	1	0	35	15	5630
umls:C0027794	Neural Tube Defects	1	0	35	22	5623
umls:C0027796	Neuralgia	1	0	35	10	5635
umls:C0027888	Hereditary Motor and Sensory Neuropathies	1	0	35	6	5639
umls:C0027947	Neutropenia	1	0	35	10	5635
umls:C0028326	Noonan Syndrome	1	0	35	12	5633
umls:C0028756	Obesity, Morbid	1	0	35	6	5639
umls:C0028768	Obsessive-Compulsive Disorder	1	0	35	7	5638
umls:C0028797	Occupational Diseases	1	0	35	7	5638
umls:C0028945	oligodendroglioma	1	0	35	7	5638
umls:C0028960	Oligospermia	1	0	35	5	5640
umls:C0029401	Osteitis Deformans	1	0	35	7	5638
umls:C0029422	Osteochondrodysplasias	1	0	35	11	5634
umls:C0029458	Osteoporosis, Postmenopausal	1	0	35	7	5638
umls:C0029463	Osteosarcoma	1	0	35	28	5617
umls:C0029927	Ovarian Cysts	1	0	35	21	5624
umls:C0030312	Pancytopenia	1	0	35	5	5640
umls:C0030319	Panic Disorder	1	0	35	7	5638
umls:C0030524	Paratuberculosis	1	0	35	5	5640
umls:C0031511	Pheochromocytoma	1	0	35	14	5631
umls:C0032019	Pituitary Neoplasms	1	0	35	6	5639
umls:C0032231	Pleurisy	1	0	35	6	5639
umls:C0032273	Pneumoconiosis	1	0	35	10	5635
umls:C0032460	Polycystic Ovary Syndrome	1	0	35	102	5543
umls:C0032617	Polyuria	1	0	35	5	5640
umls:C0033054	Prenatal Exposure Delayed Effects	1	0	35	8	5637
umls:C0033774	Pruritus	1	0	35	6	5639
umls:C0033805	Pseudohypoaldosteronism	1	0	35	6	5639
umls:C0033922	Psychomotor Disorders	1	0	35	6	5639
umls:C0033953	Psychosexual Disorders	1	0	35	6	5639
umls:C0033975	Psychotic Disorders	1	0	35	14	5631
umls:C0034012	Delayed Puberty	1	0	35	5	5640
umls:C0034063	Pulmonary Edema	1	0	35	5	5640
umls:C0034065	Pulmonary Embolism	1	0	35	10	5635
umls:C0034067	Pulmonary Emphysema	1	0	35	6	5639
umls:C0034885	Rectal Neoplasms	1	0	35	5	5640
umls:C0034951	Refractive Errors	1	0	35	13	5632
umls:C0035229	Respiratory Insufficiency	1	0	35	8	5637
umls:C0035242	Respiratory Tract Diseases	1	0	35	5	5640
umls:C0035258	Restless Legs Syndrome	1	0	35	5	5640
umls:C0035304	Retinal Degeneration	1	0	35	13	5632
umls:C0035305	Retinal Detachment	1	0	35	5	5640
umls:C0035309	Retinal Diseases	1	0	35	19	5626
umls:C0035334	Retinitis Pigmentosa	1	0	35	57	5588
umls:C0035412	Rhabdomyosarcoma	1	0	35	6	5639
umls:C0035455	Rhinitis	1	0	35	6	5639
umls:C0035828	Romano-Ward Syndrome	1	0	35	11	5634
umls:C0036346	Schizophrenia, Childhood	1	0	35	8	5637
umls:C0036421	Systemic Scleroderma	1	0	35	16	5629
umls:C0036920	Sezary Syndrome	1	0	35	18	5627
umls:C0036982	Shock, Hemorrhagic	1	0	35	5	5640
umls:C0036983	Septic Shock	1	0	35	5	5640
umls:C0037116	Silicosis	1	0	35	5	5640
umls:C0037769	West Syndrome	1	0	35	14	5631
umls:C0037889	Hereditary spherocytosis	1	0	35	7	5638
umls:C0038002	Splenomegaly	1	0	35	6	5639
umls:C0038013	Ankylosing spondylitis	1	0	35	8	5637
umls:C0038358	Gastric ulcer	1	0	35	17	5628
umls:C0038436	Post-Traumatic Stress Disorder	1	0	35	5	5640
umls:C0038454	Cerebrovascular accident	1	0	35	34	5611
umls:C0038525	Subarachnoid Hemorrhage	1	0	35	5	5640
umls:C0038587	Substance Withdrawal Syndrome	1	0	35	47	5598
umls:C0038644	Sudden infant death syndrome	1	0	35	12	5633
umls:C0039231	Tachycardia	1	0	35	17	5628
umls:C0039685	Tetralogy of Fallot	1	0	35	12	5633
umls:C0040028	Thrombocythemia, Essential	1	0	35	8	5637
umls:C0040034	Thrombocytopenia	1	0	35	17	5628
umls:C0040128	Thyroid Diseases	1	0	35	7	5638
umls:C0040136	Thyroid Neoplasm	1	0	35	30	5615
umls:C0040336	Tobacco Use Disorder	1	0	35	10	5635
umls:C0040427	Tooth Abnormalities	1	0	35	9	5636
umls:C0040822	Tremor	1	0	35	7	5638
umls:C0041296	Tuberculosis	1	0	35	7	5638
umls:C0042109	Urticaria	1	0	35	14	5631
umls:C0042138	Uterine Neoplasms	1	0	35	7	5638
umls:C0042487	Venous Thrombosis	1	0	35	16	5629
umls:C0042510	Ventricular Fibrillation	1	0	35	8	5637
umls:C0042514	Tachycardia, Ventricular	1	0	35	10	5635
umls:C0042594	Vestibular Diseases	1	0	35	5	5640
umls:C0042900	Vitiligo	1	0	35	23	5622
umls:C0043459	Zellweger Syndrome	1	0	35	13	5632
umls:C0079154	Congenital Nonbullous Ichthyosiform Erythroderma	1	0	35	6	5639
umls:C0079487	Helicobacter Infections	1	0	35	5	5640
umls:C0079541	Holoprosencephaly	1	0	35	7	5638
umls:C0079731	B-Cell Lymphomas	1	0	35	5	5640
umls:C0079772	T-Cell Lymphoma	1	0	35	8	5637
umls:C0079773	Lymphoma, T-Cell, Cutaneous	1	0	35	15	5630
umls:C0079774	Peripheral T-Cell Lymphoma	1	0	35	7	5638
umls:C0080178	Spina Bifida	1	0	35	10	5635
umls:C0085110	Severe Combined Immunodeficiency	1	0	35	10	5635
umls:C0085129	Bronchial Hyperreactivity	1	0	35	11	5634
umls:C0085183	Neoplasms, Second Primary	1	0	35	6	5639
umls:C0085215	Ovarian Failure, Premature	1	0	35	5	5640
umls:C0085298	Sudden Cardiac Death	1	0	35	7	5638
umls:C0085413	Polycystic Kidney, Autosomal Dominant	1	0	35	6	5639
umls:C0085580	Essential Hypertension	1	0	35	12	5633
umls:C0085655	Polymyositis	1	0	35	5	5640
umls:C0086445	Idiopathic Membranous Glomerulonephritis	1	0	35	8	5637
umls:C0086543	Cataract	1	0	35	16	5629
umls:C0149521	Pancreatitis, Chronic	1	0	35	5	5640
umls:C0149925	Small cell carcinoma of lung	1	0	35	30	5615
umls:C0149931	Migraine Disorders	1	0	35	21	5624
umls:C0151786	Muscle Weakness	1	0	35	64	5581
umls:C0152200	Achromatopsia	1	0	35	6	5639
umls:C0152427	Polydactyly	1	0	35	6	5639
umls:C0153594	Malignant neoplasm of testis	1	0	35	5	5640
umls:C0158252	Intervertebral disc disorder	1	0	35	5	5640
umls:C0162568	Erythropoietic Protoporphyria	1	0	35	5	5640
umls:C0162666	Mitochondrial Encephalomyopathies	1	0	35	9	5636
umls:C0162670	Mitochondrial Myopathies	1	0	35	6	5639
umls:C0162809	Kallmann Syndrome	1	0	35	17	5628
umls:C0175702	Williams Syndrome	1	0	35	10	5635
umls:C0206624	Hepatoblastoma	1	0	35	5	5640
umls:C0206663	Neuroectodermal Tumor, Primitive	1	0	35	8	5637
umls:C0206686	Adrenocortical carcinoma	1	0	35	12	5633
umls:C0206698	Cholangiocarcinoma	1	0	35	22	5623
umls:C0206726	gliosarcoma	1	0	35	14	5631
umls:C0206754	Neuroendocrine Tumors	1	0	35	7	5638
umls:C0206762	Limb Deformities, Congenital	1	0	35	12	5633
umls:C0220633	Uveal melanoma	1	0	35	5	5640
umls:C0220704	Shprintzen syndrome	1	0	35	6	5639
umls:C0221406	Pituitary-dependent Cushing's disease	1	0	35	6	5639
umls:C0235032	Neurotoxicity Syndromes	1	0	35	19	5626
umls:C0235833	Congenital diaphragmatic hernia	1	0	35	11	5634
umls:C0236736	Cocaine-Related Disorders	1	0	35	70	5575
umls:C0236969	Substance-Related Disorders	1	0	35	69	5576
umls:C0238198	Gastrointestinal Stromal Tumors	1	0	35	8	5637
umls:C0238288	Muscular Dystrophy, Facioscapulohumeral	1	0	35	8	5637
umls:C0238463	Papillary thyroid carcinoma	1	0	35	21	5624
umls:C0241910	Hepatitis, Autoimmune	1	0	35	16	5629
umls:C0242350	Erectile dysfunction	1	0	35	10	5635
umls:C0242379	Malignant neoplasm of lung	1	0	35	13	5632
umls:C0242383	Age related macular degeneration	1	0	35	25	5620
umls:C0242488	Acute Lung Injury	1	0	35	16	5629
umls:C0242973	Ventricular Dysfunction	1	0	35	7	5638
umls:C0243050	Cardiovascular Abnormalities	1	0	35	7	5638
umls:C0262584	Carcinoma, Small Cell	1	0	35	7	5638
umls:C0263454	Chloracne	1	0	35	27	5618
umls:C0265202	Seckel syndrome	1	0	35	7	5638
umls:C0265215	Meckel-Gruber syndrome	1	0	35	8	5637
umls:C0265221	Walker-Warburg congenital muscular dystrophy	1	0	35	12	5633
umls:C0265268	Adams Oliver syndrome	1	0	35	6	5639
umls:C0265275	Jeune thoracic dystrophy	1	0	35	7	5638
umls:C0265325	Turcot syndrome (disorder)	1	0	35	5	5640
umls:C0265338	Coffin-Siris syndrome	1	0	35	7	5638
umls:C0265965	Dyskeratosis Congenita	1	0	35	8	5637
umls:C0266294	Unilateral agenesis of kidney	1	0	35	6	5639
umls:C0266539	Congenital total cataract	1	0	35	5	5640
umls:C0268237	Cytochrome-c Oxidase Deficiency	1	0	35	9	5636
umls:C0268318	Cholestasis of pregnancy	1	0	35	5	5640
umls:C0268362	Osteogenesis imperfecta type III (disorder)	1	0	35	8	5637
umls:C0268363	Osteogenesis imperfecta type IV (disorder)	1	0	35	8	5637
umls:C0268374	Adult junctional epidermolysis bullosa (disorder)	1	0	35	5	5640
umls:C0270850	Idiopathic generalized epilepsy	1	0	35	6	5639
umls:C0270853	Myoclonic Epilepsy, Juvenile	1	0	35	5	5640
umls:C0271650	Impaired glucose tolerance	1	0	35	10	5635
umls:C0273115	Lung Injury	1	0	35	17	5628
umls:C0279628	Adenocarcinoma Of Esophagus	1	0	35	9	5636
umls:C0279702	Conventional (Clear Cell) Renal Cell Carcinoma	1	0	35	5	5640
umls:C0282193	Iron Overload	1	0	35	5	5640
umls:C0282525	Adrenoleukodystrophy, Neonatal	1	0	35	11	5634
umls:C0282527	Infantile Refsum Disease (disorder)	1	0	35	11	5634
umls:C0282612	Prostatic Intraepithelial Neoplasias	1	0	35	10	5635
umls:C0282631	Facies	1	0	35	5	5640
umls:C0333355	Inflammatory disease of mucous membrane	1	0	35	8	5637
umls:C0333641	Atrophic	1	0	35	9	5636
umls:C0334121	Inflammatory Myofibroblastic Tumor	1	0	35	6	5639
umls:C0334583	Pilocytic Astrocytoma	1	0	35	5	5640
umls:C0334588	Giant Cell Glioblastoma	1	0	35	11	5634
umls:C0334634	Malignant lymphoma, lymphocytic, intermediate differentiation, diffuse	1	0	35	8	5637
umls:C0338462	Semantic Dementia	1	0	35	5	5640
umls:C0338480	Common Migraine	1	0	35	7	5638
umls:C0338503	Septo-Optic Dysplasia	1	0	35	5	5640
umls:C0339527	Leber Congenital Amaurosis	1	0	35	19	5626
umls:C0339535	Night blindness, congenital stationary	1	0	35	11	5634
umls:C0341106	Eosinophilic esophagitis	1	0	35	10	5635
umls:C0342384	Idiopathic hypogonadotropic hypogonadism	1	0	35	9	5636
umls:C0342573	PITUITARY DWARFISM I	1	0	35	5	5640
umls:C0344559	Irido-corneo-trabecular dysgenesis (disorder)	1	0	35	6	5639
umls:C0344724	Ostium secundum atrial septal defect	1	0	35	7	5638
umls:C0346153	Breast Cancer, Familial	1	0	35	11	5634
umls:C0346302	Growth Hormone-Secreting Pituitary Adenoma	1	0	35	5	5640
umls:C0346647	Malignant neoplasm of pancreas	1	0	35	10	5635
umls:C0349639	Juvenile Myelomonocytic Leukemia	1	0	35	17	5628
umls:C0349788	Arrhythmogenic Right Ventricular Dysplasia	1	0	35	9	5636
umls:C0376358	Malignant neoplasm of prostate	1	0	35	48	5597
umls:C0392557	Nuclear cataract	1	0	35	10	5635
umls:C0393591	AICARDI-GOUTIERES SYNDROME	1	0	35	7	5638
umls:C0393593	Dystonia Disorders	1	0	35	5	5640
umls:C0393706	Early infantile epileptic encephalopathy with suppression bursts	1	0	35	11	5634
umls:C0398623	Thrombophilia	1	0	35	8	5637
umls:C0403553	Renal dysplasia and retinal aplasia (disorder)	1	0	35	9	5636
umls:C0410916	Neonatal Death	1	0	35	5	5640
umls:C0424295	Hyperactive behavior	1	0	35	25	5620
umls:C0424688	Small head	1	0	35	8	5637
umls:C0428977	Bradycardia	1	0	35	24	5621
umls:C0429087	Electrocardiogram: P-R interval	1	0	35	5	5640
umls:C0431362	Lobar Holoprosencephaly	1	0	35	11	5634
umls:C0431363	Alobar Holoprosencephaly	1	0	35	11	5634
umls:C0431399	Familial aplasia of the vermis	1	0	35	5	5640
umls:C0432197	Short rib-polydactyly syndrome, Verma-Naumoff type	1	0	35	5	5640
umls:C0455806	Infant length	1	0	35	10	5635
umls:C0455988	Hydrops Fetalis, Non-Immune	1	0	35	8	5637
umls:C0457133	Muscle eye brain disease	1	0	35	8	5637
umls:C0476089	Endometrial Carcinoma	1	0	35	9	5636
umls:C0497327	Dementia	1	0	35	9	5636
umls:C0497552	Congenital neurologic anomalies	1	0	35	9	5636
umls:C0522224	Paralysed	1	0	35	5	5640
umls:C0524620	Metabolic Syndrome X	1	0	35	34	5611
umls:C0524909	Hepatitis B, Chronic	1	0	35	6	5639
umls:C0525041	Neurobehavioral Manifestations	1	0	35	5	5640
umls:C0546264	Congenital Fiber Type Disproportion	1	0	35	8	5637
umls:C0546837	Malignant neoplasm of esophagus	1	0	35	14	5631
umls:C0553580	Ewings sarcoma	1	0	35	7	5638
umls:C0553980	Endomyocardial Fibrosis	1	0	35	5	5640
umls:C0567312	Menopause present (finding)	1	0	35	14	5631
umls:C0587248	Costello syndrome (disorder)	1	0	35	6	5639
umls:C0595921	Intraocular pressure disorder	1	0	35	5	5640
umls:C0598608	Hyperhomocysteinemia	1	0	35	11	5634
umls:C0600467	Neurogenic Inflammation	1	0	35	12	5633
umls:C0600519	Ventricular Remodeling	1	0	35	5	5640
umls:C0677050	Manganese Poisoning	1	0	35	8	5637
umls:C0677776	Hereditary Breast and Ovarian Cancer Syndrome	1	0	35	13	5632
umls:C0677886	Epithelial ovarian cancer	1	0	35	16	5629
umls:C0699743	Congenital muscular dystrophy (disorder)	1	0	35	7	5638
umls:C0745103	Hyperlipoproteinemia Type IIa	1	0	35	7	5638
umls:C0751072	Frontotemporal Lobar Degeneration	1	0	35	5	5640
umls:C0751362	Narcolepsy-Cataplexy Syndrome	1	0	35	7	5638
umls:C0751617	Semilobar Holoprosencephaly	1	0	35	11	5634
umls:C0751674	Lymphangioleiomyomatosis	1	0	35	5	5640
umls:C0751706	Primary Progressive Nonfluent Aphasia	1	0	35	5	5640
umls:C0751778	Myoclonic Epilepsies, Progressive	1	0	35	8	5637
umls:C0751895	Vasospasm, Intracranial	1	0	35	5	5640
umls:C0752166	Bardet-Biedl Syndrome	1	0	35	17	5628
umls:C0752351	Embryo Loss	1	0	35	7	5638
umls:C0795907	CONOTRUNCAL ANOMALY FACE SYNDROME	1	0	35	6	5639
umls:C0796126	AICARDI-GOUTIERES SYNDROME 1	1	0	35	5	5640
umls:C0848558	Hypospadias	1	0	35	12	5633
umls:C0859942	Hanot's cirrhosis	1	0	35	8	5637
umls:C0887833	Carcinoma, Pancreatic Ductal	1	0	35	16	5629
umls:C0917796	Optic Atrophy, Hereditary, Leber	1	0	35	14	5631
umls:C0920269	Microsatellite Instability	1	0	35	11	5634
umls:C0948480	Coronary Restenosis	1	0	35	5	5640
umls:C0949658	Cardiomyopathy, Hypertrophic, Familial	1	0	35	18	5627
umls:C0993582	Arthritis, Experimental	1	0	35	34	5611
umls:C1112705	Nuclear non-senile cataract	1	0	35	10	5635
umls:C1136249	Mental Retardation, X-Linked	1	0	35	8	5637
umls:C1140680	Malignant neoplasm of ovary	1	0	35	9	5636
umls:C1141890	Congenital long QT syndrome	1	0	35	8	5637
umls:C1142166	Brugada Syndrome (disorder)	1	0	35	14	5631
umls:C1260899	Anemia, Diamond-Blackfan	1	0	35	13	5632
umls:C1261473	Sarcoma	1	0	35	9	5636
umls:C1261502	Finding of Mean Corpuscular Hemoglobin	1	0	35	14	5631
umls:C1262477	Weight decreased	1	0	35	14	5631
umls:C1263846	Attention deficit hyperactivity disorder	1	0	35	26	5619
umls:C1271104	Blood pressure finding	1	0	35	38	5607
umls:C1272641	Systemic arterial pressure	1	0	35	38	5607
umls:C1275081	Cardio-facio-cutaneous syndrome	1	0	35	5	5640
umls:C1275808	Congenital central hypoventilation	1	0	35	5	5640
umls:C1319853	Asthma, Aspirin-Induced	1	0	35	12	5633
umls:C1328840	Autoimmune Lymphoproliferative Syndrome	1	0	35	5	5640
umls:C1333989	Familial meningioma	1	0	35	5	5640
umls:C1333990	Hereditary Nonpolyposis Colorectal Cancer	1	0	35	11	5634
umls:C1384666	hearing impairment	1	0	35	24	5621
umls:C1449861	Micronuclei, Chromosome-Defective	1	0	35	16	5629
umls:C1456784	Paranoia	1	0	35	6	5639
umls:C1527249	Colorectal Cancer	1	0	35	19	5626
umls:C1527311	Brain Edema	1	0	35	7	5638
umls:C1527336	Sjogren's Syndrome	1	0	35	9	5636
umls:C1561643	Chronic Kidney Diseases	1	0	35	15	5630
umls:C1561955	Fibrinogen Adverse Event	1	0	35	12	5633
umls:C1565489	Renal Insufficiency	1	0	35	9	5636
umls:C1609433	Congenital absence of kidneys syndrome	1	0	35	5	5640
umls:C1691228	Cystic Kidney Diseases	1	0	35	6	5639
umls:C1720824	Sudden Cardiac Arrest	1	0	35	10	5635
umls:C1800706	Idiopathic Pulmonary Fibrosis	1	0	35	14	5631
umls:C1821417	RESTING HEART RATE	1	0	35	5	5640
umls:C1832200	Peroxisome biogenesis disorders	1	0	35	9	5636
umls:C1834752	MYCOBACTERIUM TUBERCULOSIS, SUSCEPTIBILITY TO (finding)	1	0	35	10	5635
umls:C1838951	LEIGH SYNDROME DUE TO MITOCHONDRIAL COMPLEX I DEFICIENCY	1	0	35	12	5633
umls:C1838979	MITOCHONDRIAL COMPLEX I DEFICIENCY	1	0	35	24	5621
umls:C1840235	SOLITARY MEDIAN MAXILLARY CENTRAL INCISOR	1	0	35	11	5634
umls:C1840253	IgE RESPONSIVENESS, ATOPIC	1	0	35	5	5640
umls:C1843367	Poor school performance	1	0	35	7	5638
umls:C1846142	HOYERAAL-HREIDARSSON SYNDROME	1	0	35	5	5640
umls:C1846502	Mammographic Density	1	0	35	5	5640
umls:C1846707	SPINOCEREBELLAR ATAXIA 17	1	0	35	9	5636
umls:C1847967	OVARIOLEUKODYSTROPHY	1	0	35	5	5640
umls:C1854310	Hypotrichosis simplex	1	0	35	5	5640
umls:C1857586	CONOTRUNCAL HEART MALFORMATIONS (disorder)	1	0	35	5	5640
umls:C1858991	Childhood Ataxia with Central Nervous System Hypomyelinization	1	0	35	5	5640
umls:C1860789	Leukemia, Megakaryoblastic, of Down Syndrome	1	0	35	8	5637
umls:C1861063	TOBACCO ADDICTION, SUSCEPTIBILITY TO (finding)	1	0	35	10	5635
umls:C1861172	Venous Thromboembolism	1	0	35	23	5622
umls:C1861821	CATARACT, MARNER TYPE	1	0	35	5	5640
umls:C1861829	Cataract microcornea syndrome	1	0	35	7	5638
umls:C1862939	AMYOTROPHIC LATERAL SCLEROSIS 1	1	0	35	42	5603
umls:C1864205	Macular Degeneration, Age-Related, 1	1	0	35	5	5640
umls:C1866282	CEROID LIPOFUSCINOSIS, NEURONAL, 6	1	0	35	5	5640
umls:C1868684	EAR, PATELLA, SHORT STATURE SYNDROME	1	0	35	6	5639
umls:C1955869	Malformations of Cortical Development	1	0	35	8	5637
umls:C1959629	Seizure Adverse Event	1	0	35	11	5634
umls:C1960469	Left ventricular noncompaction	1	0	35	9	5636
umls:C1961099	Precursor T-Cell Lymphoblastic Leukemia-Lymphoma	1	0	35	13	5632
umls:C1961102	Precursor Cell Lymphoblastic Leukemia Lymphoma	1	0	35	32	5613
umls:C2024965	Caries of smooth surface of tooth	1	0	35	7	5638
umls:C2607914	Allergic rhinitis (disorder)	1	0	35	7	5638
umls:C2700553	Omenn Syndrome	1	0	35	7	5638
umls:C2931038	Pancreatic carcinoma, familial	1	0	35	5	5640
umls:C2931367	Thyroid cancer, follicular	1	0	35	7	5638
umls:C2931456	Prostate cancer, familial	1	0	35	12	5633
umls:C2931788	Atypical Hemolytic Uremic Syndrome	1	0	35	6	5639
umls:C2936346	22q11 Deletion Syndrome	1	0	35	7	5638
umls:C2936694	Swyer Syndrome	1	0	35	6	5639
umls:C2936907	NADH:Q(1) Oxidoreductase deficiency	1	0	35	17	5628
umls:C3160718	PARKINSON DISEASE, LATE-ONSET	1	0	35	12	5633
umls:C3160731	Pulmonary function (finding)	1	0	35	20	5625
umls:C3266101	22q11 partial monosomy syndrome	1	0	35	6	5639
umls:C3275446	RENAL CELL CARCINOMA, Xp11-ASSOCIATED	1	0	35	6	5639
umls:C3463824	MYELODYSPLASTIC SYNDROME	1	0	35	15	5630
umls:C3495498	Cardiomyopathy, Familial Hypertrophic, 1 (disorder)	1	0	35	10	5635
umls:C3495559	Juvenile arthritis	1	0	35	88	5557
umls:C3502630	Myasthenic Syndrome due to Mutation in SCN4A	1	0	35	5	5640
umls:C3551954	COENZYME Q10 DEFICIENCY, PRIMARY, 1	1	0	35	6	5639
umls:C3809874	LEUKEMIA, ACUTE LYMPHOBLASTIC, SUSCEPTIBILITY TO, 3	1	0	35	12	5633
umls:C3875321	Inflammatory dermatosis	1	0	35	25	5620
umls:C3891448	NEURAL TUBE DEFECTS, SUSCEPTIBILITY TO	1	0	35	5	5640
umls:C4042891	Sleep Wake Disorders	1	0	35	5	5640

## Sheet: DisGeNet - MATISSE
DiseaseId	DiseaseName	P-value	MD	MnD	nMD	nMnD
umls:C0011853	Diabetes Mellitus, Experimental	4.3302e-13	22	173	73	5412
umls:C0021655	Insulin Resistance	4.13065e-12	15	180	28	5457
umls:C0878544	Cardiomyopathies	2.35795e-08	15	180	60	5425
umls:C0011860	Diabetes Mellitus, Non-Insulin-Dependent	6.68462e-08	19	176	111	5374
umls:C0029408	Degenerative polyarthritis	4.13215e-06	12	183	59	5426
umls:C0028754	Obesity	4.32024e-06	22	173	196	5289
umls:C0018800	Cardiomegaly	4.62637e-06	11	184	49	5436
umls:C2239176	Liver carcinoma	5.44009e-06	20	175	168	5317
umls:C0015695	Fatty Liver	7.44257e-06	9	186	32	5453
umls:C0035126	Reperfusion Injury	3.70418e-05	11	184	63	5422
umls:C0022661	Kidney Failure, Chronic	8.62253e-05	8	187	35	5450
umls:C0001418	Adenocarcinoma	0.000109181	11	184	72	5413
umls:C0740392	Infarction, Middle Cerebral Artery	0.000155519	6	189	19	5466
umls:C0949658	Cardiomyopathy, Hypertrophic, Familial	0.00026949	5	190	13	5472
umls:C0038356	Stomach Neoplasms	0.000273245	19	176	209	5276
umls:C0018799	Heart Diseases	0.000305059	7	188	32	5453
umls:C0007786	Brain Ischemia	0.000392662	8	187	45	5440
umls:C0948089	Acute Coronary Syndrome	0.000451809	6	189	24	5461
umls:C0007137	Squamous cell carcinoma	0.000524085	9	186	60	5425
umls:C0027055	Myocardial Reperfusion Injury	0.000651192	6	189	26	5459
umls:C0018801	Heart failure	0.000881569	9	186	65	5420
umls:C0011849	Diabetes Mellitus	0.000920135	5	190	18	5467
umls:C0014175	Endometriosis	0.000970512	12	183	111	5374
umls:C0019209	Hepatomegaly	0.00125928	3	192	4	5481
umls:C0027720	Nephrosis	0.00136523	4	191	11	5474
umls:C0020538	Hypertensive disease	0.00148889	14	181	151	5334
umls:C0030567	Parkinson Disease	0.00184569	9	186	73	5412
umls:C0021368	Inflammation	0.00196853	10	185	89	5396
umls:C0273115	Lung Injury	0.00225547	4	191	13	5472
umls:C0023892	Biliary cirrhosis	0.0027473	5	190	24	5461
umls:C0151526	Premature Birth	0.00287198	3	192	6	5479
umls:C0007193	Cardiomyopathy, Dilated	0.00320218	6	189	37	5448
umls:C0020507	Hyperplasia	0.00348082	4	191	15	5470
umls:C0035309	Retinal Diseases	0.00348082	4	191	15	5470
umls:C0242350	Erectile dysfunction	0.00399977	3	192	7	5478
umls:C3495498	Cardiomyopathy, Familial Hypertrophic, 1 (disorder)	0.00399977	3	192	7	5478
umls:C0009375	Colonic Neoplasms	0.00427713	10	185	100	5385
umls:C0018798	Congenital Heart Defects	0.00428629	5	190	27	5458
umls:C0151744	Myocardial Ischemia	0.00465485	12	183	136	5349
umls:C0004153	Atherosclerosis	0.0055937	6	189	42	5443
umls:C0400966	Non-alcoholic Fatty Liver Disease	0.00560337	5	190	29	5456
umls:C1458155	Mammary Neoplasms	0.0056206	21	174	317	5168
umls:C0030297	Pancreatic Neoplasm	0.00597929	7	188	57	5428
umls:C0860207	Drug-Induced Liver Injury	0.00705641	9	186	91	5394
umls:C0033578	Prostatic Neoplasms	0.00746457	22	173	347	5138
umls:C0024668	Mammary Neoplasms, Experimental	0.00753063	11	184	127	5358
umls:C0019151	Hepatic Encephalopathy	0.00883463	3	192	10	5475
umls:C2931822	Nasopharyngeal carcinoma	0.00883463	3	192	10	5475
umls:C0036572	Seizures	0.00959228	8	187	79	5406
umls:C0021361	Female infertility	0.00967455	4	191	21	5464
umls:C2609414	Acute kidney injury	0.00993721	6	189	48	5437
umls:C0023904	Liver Neoplasms, Experimental	0.0100984	5	190	34	5451
umls:C0027626	Neoplasm Invasiveness	0.0102184	9	186	97	5388
umls:C0525041	Neurobehavioral Manifestations	0.0109506	2	193	3	5482
umls:C0002622	Amnesia	0.0109636	3	192	11	5474
umls:C0020473	Hyperlipidemia	0.0109636	3	192	11	5474
umls:C0017658	Glomerulonephritis	0.0111328	4	191	22	5463
umls:C0007131	Non-Small Cell Lung Carcinoma	0.0116651	8	187	82	5403
umls:C0242656	Disease Progression	0.0121523	9	186	100	5385
umls:C0029456	Osteoporosis	0.0139146	6	189	52	5433
umls:C0007873	Uterine Cervical Neoplasm	0.016038	3	192	13	5472
umls:C1449861	Micronuclei, Chromosome-Defective	0.016038	3	192	13	5472
umls:C0003493	Aortic Diseases	0.0160567	2	193	4	5481
umls:C0012739	Disseminated Intravascular Coagulation	0.0160567	2	193	4	5481
umls:C0018553	Hamartoma Syndrome, Multiple	0.0160567	2	193	4	5481
umls:C0344559	Irido-corneo-trabecular dysgenesis (disorder)	0.0160567	2	193	4	5481
umls:C0024115	Lung diseases	0.0166006	5	190	39	5446
umls:C0030193	Pain	0.0181704	5	190	40	5445
umls:C0003130	Anoxia	0.0183494	4	191	26	5459
umls:C0149925	Small cell carcinoma of lung	0.0183494	4	191	26	5459
umls:C0018671	Head and Neck Neoplasms	0.0189914	3	192	14	5471
umls:C0038358	Gastric ulcer	0.0189914	3	192	14	5471
umls:C0752347	Lewy Body Disease	0.0189914	3	192	14	5471
umls:C0027746	Nerve Degeneration	0.0203003	6	189	57	5428
umls:C0038220	Status Epilepticus	0.0203003	6	189	57	5428
umls:C0038587	Substance Withdrawal Syndrome	0.0215973	5	190	42	5443
umls:C0024121	Lung Neoplasms	0.021614	10	185	130	5355
umls:C0026552	Morphine Dependence	0.0219757	2	193	5	5480
umls:C0085298	Sudden Cardiac Death	0.0219757	2	193	5	5480
umls:C1527311	Brain Edema	0.0219757	2	193	5	5480
umls:C2931367	Thyroid cancer, follicular	0.0219757	2	193	5	5480
umls:C0015967	Fever	0.0222252	3	192	15	5470
umls:C0036920	Sezary Syndrome	0.0222252	3	192	15	5470
umls:C0243026	Sepsis	0.0222252	3	192	15	5470
umls:C1168401	Squamous cell carcinoma of the head and neck	0.0222252	3	192	15	5470
umls:C0027627	Neoplasm Metastasis	0.0226937	9	186	112	5373
umls:C0007194	Hypertrophic Cardiomyopathy	0.0257397	3	192	16	5469
umls:C0699790	Colon Carcinoma	0.0257397	3	192	16	5469
umls:C0024667	Animal Mammary Neoplasms	0.0286057	9	186	117	5368
umls:C0032580	Adenomatous Polyposis Coli	0.0286462	2	193	6	5479
umls:C0040411	Tongue Neoplasms	0.0286462	2	193	6	5479
umls:C0042510	Ventricular Fibrillation	0.0286462	2	193	6	5479
umls:C0079772	T-Cell Lymphoma	0.0286462	2	193	6	5479
umls:C0162871	Aortic Aneurysm, Abdominal	0.0286462	2	193	6	5479
umls:C0376618	Endotoxemia	0.0286462	2	193	6	5479
umls:C1955869	Malformations of Cortical Development	0.0286462	2	193	6	5479
umls:C0023903	Liver neoplasms	0.0291587	7	188	80	5405
umls:C0003811	Cardiac Arrhythmia	0.0295345	3	192	17	5468
umls:C0021364	Male infertility	0.0307189	4	191	31	5454
umls:C0027051	Myocardial Infarction	0.0322153	6	189	64	5421
umls:C0029927	Ovarian Cysts	0.033608	3	192	18	5467
umls:C0007621	Neoplastic Cell Transformation	0.0342225	6	189	65	5420
umls:C0004936	Mental disorders	0.0360103	2	193	7	5478
umls:C0019337	Heroin Dependence	0.0360103	2	193	7	5478
umls:C0020550	Hyperthyroidism	0.0360103	2	193	7	5478
umls:C0024796	Marfan Syndrome	0.0360103	2	193	7	5478
umls:C0025517	Metabolic Diseases	0.0360103	2	193	7	5478
umls:C0040427	Tooth Abnormalities	0.0360103	2	193	7	5478
umls:C0333641	Atrophic	0.0360103	2	193	7	5478
umls:C0016059	Fibrosis	0.0367617	4	191	33	5452
umls:C0033860	Psoriasis	0.0367891	5	190	49	5436
umls:C0004238	Atrial Fibrillation	0.0379574	3	192	19	5466
umls:C0026848	Myopathy	0.0379574	3	192	19	5466
umls:C0023893	Liver Cirrhosis, Experimental	0.0398876	7	188	86	5399
umls:C0020615	Hypoglycemia	0.044013	2	193	8	5477
umls:C0268583	Methylmalonic acidemia	0.044013	2	193	8	5477
umls:C0271650	Impaired glucose tolerance	0.044013	2	193	8	5477
umls:C0023895	Liver diseases	0.0449002	5	190	52	5433
umls:C0022665	Kidney Neoplasm	0.0474699	3	192	21	5464
umls:C0020179	Huntington Disease	0.0526021	2	193	9	5476
umls:C0025286	Meningioma	0.0526021	2	193	9	5476
umls:C0029422	Osteochondrodysplasias	0.0526021	2	193	9	5476
umls:C0085207	Gestational Diabetes	0.0526021	2	193	9	5476
umls:C0020542	Pulmonary Hypertension	0.0526238	3	192	22	5463
umls:C2937358	Cerebral Hemorrhage	0.0526238	3	192	22	5463
umls:C0919267	ovarian neoplasm	0.0531957	6	189	73	5412
umls:C0037286	Skin Neoplasms	0.0546567	4	191	38	5447
umls:C0152013	Adenocarcinoma of lung (disorder)	0.0546567	4	191	38	5447
umls:C1862939	AMYOTROPHIC LATERAL SCLEROSIS 1	0.0546567	4	191	38	5447
umls:C0022116	Ischemia	0.0580357	3	192	23	5462
umls:C0026764	Multiple Myeloma	0.0580357	3	192	23	5462
umls:C0011616	Contact Dermatitis	0.0606216	5	190	57	5428
umls:C0020429	Hyperalgesia	0.0606216	5	190	57	5428
umls:C0017178	Gastrointestinal Diseases	0.0617285	2	193	10	5475
umls:C0017639	Gliosis	0.0617285	2	193	10	5475
umls:C0020672	Hypothermia, natural	0.0617285	2	193	10	5475
umls:C0024232	Lymphatic Metastasis	0.0617285	2	193	10	5475
umls:C0038644	Sudden infant death syndrome	0.0617285	2	193	10	5475
umls:C0085580	Essential Hypertension	0.0617285	2	193	10	5475
umls:C0041755	Adverse reaction to drug	0.0672885	4	191	41	5444
umls:C0019693	HIV Infections	0.067763	6	189	78	5407
umls:C0004364	Autoimmune Diseases	0.0696086	3	192	25	5460
umls:C0025261	Memory Disorders	0.0696086	3	192	25	5460
umls:C0004763	Barrett Esophagus	0.0713456	2	193	11	5474
umls:C0023891	Liver Cirrhosis, Alcoholic	0.0713456	2	193	11	5474
umls:C0242339	Dyslipidemias	0.0713456	2	193	11	5474
umls:C0279626	Squamous cell carcinoma of esophagus	0.0713795	5	190	60	5425
umls:C0027765	nervous system disorder	0.0718078	4	191	42	5443
umls:C0025521	Inborn Errors of Metabolism	0.0814093	2	193	12	5473
umls:C0031511	Pheochromocytoma	0.0814093	2	193	12	5473
umls:C0206726	gliosarcoma	0.0814093	2	193	12	5473
umls:C1142166	Brugada Syndrome (disorder)	0.0814093	2	193	12	5473
umls:C0010346	Crohn Disease	0.0872458	5	190	64	5421
umls:C0011881	Diabetic Nephropathy	0.0887365	3	192	28	5457
umls:C0026769	Multiple Sclerosis	0.0914789	5	190	65	5420
umls:C0011609	Drug Eruptions	0.0918779	2	193	13	5472
umls:C0019080	Hemorrhage	0.0918779	2	193	13	5472
umls:C0024299	Lymphoma	0.0918779	2	193	13	5472
umls:C0033941	Psychoses, Substance-Induced	0.0918779	2	193	13	5472
umls:C0042373	Vascular Diseases	0.0918779	2	193	13	5472
umls:C0520459	Necrotizing Enterocolitis	0.0918779	2	193	13	5472
umls:C0007134	Renal Cell Carcinoma	0.0954391	6	189	86	5399
umls:C0524851	Neurodegenerative Disorders	0.0955538	3	192	29	5456
umls:C0020649	Hypotension	0.102023	4	191	48	5437
umls:C0008312	Primary biliary cirrhosis	0.102712	2	193	14	5471
umls:C0023976	Long QT Syndrome	0.102712	2	193	14	5471
umls:C0042487	Venous Thrombosis	0.102712	2	193	14	5471
umls:C0242488	Acute Lung Injury	0.102712	2	193	14	5471
umls:C0003873	Rheumatoid Arthritis	0.104117	9	186	153	5332
umls:C0011854	Diabetes Mellitus, Insulin-Dependent	0.107551	4	191	49	5436
umls:C0043094	Weight Gain	0.109443	5	190	69	5416
umls:C0024117	Chronic Obstructive Airway Disease	0.109802	3	192	31	5454
umls:C0038454	Cerebrovascular accident	0.109802	3	192	31	5454
umls:C0040053	Thrombosis	0.109802	3	192	31	5454
umls:C0524620	Metabolic Syndrome X	0.109802	3	192	31	5454
umls:C0993582	Arthritis, Experimental	0.109802	3	192	31	5454
umls:C0023794	Lipoidosis	0.113875	2	193	15	5470
umls:C0019284	Diaphragmatic Hernia	0.117216	3	192	32	5453
umls:C0006118	Brain Neoplasms	0.125331	2	193	16	5469
umls:C0027726	Nephrotic Syndrome	0.125331	2	193	16	5469
umls:C0032927	Precancerous Conditions	0.130958	4	191	53	5432
umls:C0236733	Amphetamine-Related Disorders	0.130958	4	191	53	5432
umls:C0023473	Myeloid Leukemia, Chronic	0.137048	2	193	17	5468
umls:C0235032	Neurotoxicity Syndromes	0.137048	2	193	17	5468
umls:C0004114	Astrocytoma	0.148994	2	193	18	5467
umls:C0007124	Noninfiltrating Intraductal Carcinoma	0.160319	1	194	4	5481
umls:C0007302	Cartilage Diseases	0.160319	1	194	4	5481
umls:C0007760	Cerebellar Diseases	0.160319	1	194	4	5481
umls:C0008313	Cholangitis, Sclerosing	0.160319	1	194	4	5481
umls:C0008677	Bronchitis, Chronic	0.160319	1	194	4	5481
umls:C0013274	Patent ductus arteriosus	0.160319	1	194	4	5481
umls:C0014072	Experimental Autoimmune Encephalomyelitis	0.160319	1	194	4	5481
umls:C0020500	Hyperoxaluria	0.160319	1	194	4	5481
umls:C0021831	Intestinal Diseases	0.160319	1	194	4	5481
umls:C0023014	Language Development Disorders	0.160319	1	194	4	5481
umls:C0024143	Lupus Nephritis	0.160319	1	194	4	5481
umls:C0024809	Marijuana Abuse	0.160319	1	194	4	5481
umls:C0026613	Motor Skills Disorders	0.160319	1	194	4	5481
umls:C0030524	Paratuberculosis	0.160319	1	194	4	5481
umls:C0032617	Polyuria	0.160319	1	194	4	5481
umls:C0034012	Delayed Puberty	0.160319	1	194	4	5481
umls:C0036983	Septic Shock	0.160319	1	194	4	5481
umls:C0038525	Subarachnoid Hemorrhage	0.160319	1	194	4	5481
umls:C0041408	Turner Syndrome	0.160319	1	194	4	5481
umls:C0158252	Intervertebral disc disorder	0.160319	1	194	4	5481
umls:C0162674	Chronic progressive external ophthalmoplegia	0.160319	1	194	4	5481
umls:C0162872	Aortic Aneurysm, Thoracic	0.160319	1	194	4	5481
umls:C0338462	Semantic Dementia	0.160319	1	194	4	5481
umls:C0429087	Electrocardiogram: P-R interval	0.160319	1	194	4	5481
umls:C0600519	Ventricular Remodeling	0.160319	1	194	4	5481
umls:C0751706	Primary Progressive Nonfluent Aphasia	0.160319	1	194	4	5481
umls:C0858252	Breast adenocarcinoma	0.160319	1	194	4	5481
umls:C0948480	Coronary Restenosis	0.160319	1	194	4	5481
umls:C1333989	Familial meningioma	0.160319	1	194	4	5481
umls:C1840253	IgE RESPONSIVENESS, ATOPIC	0.160319	1	194	4	5481
umls:C1846502	Mammographic Density	0.160319	1	194	4	5481
umls:C1857586	CONOTRUNCAL HEART MALFORMATIONS (disorder)	0.160319	1	194	4	5481
umls:C1866282	CEROID LIPOFUSCINOSIS, NEURONAL, 6	0.160319	1	194	4	5481
umls:C2676676	BREAST-OVARIAN CANCER, FAMILIAL, SUSCEPTIBILITY TO, 1	0.160319	1	194	4	5481
umls:C0018273	Growth Disorders	0.16114	2	193	19	5466
umls:C0020443	Hypercholesterolemia	0.16114	2	193	19	5466
umls:C0344388	Platelet mean volume finding	0.16114	2	193	19	5466
umls:C0023186	Learning Disorders	0.173458	2	193	20	5465
umls:C0027643	Neoplasm Recurrence, Local	0.173458	2	193	20	5465
umls:C0206698	Cholangiocarcinoma	0.173458	2	193	20	5465
umls:C0376634	Craniofacial Abnormalities	0.175977	6	189	104	5381
umls:C0002395	Alzheimer's Disease	0.181104	6	189	105	5380
umls:C3495559	Juvenile arthritis	0.184009	5	190	83	5402
umls:C0002453	Amenorrhea	0.189172	1	194	5	5480
umls:C0002896	Sideroblastic anemia	0.189172	1	194	5	5480
umls:C0004045	Asphyxia Neonatorum	0.189172	1	194	5	5480
umls:C0005779	Blood Coagulation Disorders	0.189172	1	194	5	5480
umls:C0005967	Bone neoplasms	0.189172	1	194	5	5480
umls:C0018566	Congenital Hand Deformities	0.189172	1	194	5	5480
umls:C0026766	Multiple Organ Failure	0.189172	1	194	5	5480
umls:C0027686	Pathologic Neovascularization	0.189172	1	194	5	5480
umls:C0027697	Nephritis	0.189172	1	194	5	5480
umls:C0028756	Obesity, Morbid	0.189172	1	194	5	5480
umls:C0033953	Psychosexual Disorders	0.189172	1	194	5	5480
umls:C0035412	Rhabdomyosarcoma	0.189172	1	194	5	5480
umls:C0038002	Splenomegaly	0.189172	1	194	5	5480
umls:C0085413	Polycystic Kidney, Autosomal Dominant	0.189172	1	194	5	5480
umls:C0152427	Polydactyly	0.189172	1	194	5	5480
umls:C0221406	Pituitary-dependent Cushing's disease	0.189172	1	194	5	5480
umls:C0235974	Pancreatic carcinoma	0.189172	1	194	5	5480
umls:C0334121	Inflammatory Myofibroblastic Tumor	0.189172	1	194	5	5480
umls:C2936694	Swyer Syndrome	0.189172	1	194	5	5480
umls:C0007138	Carcinoma, Transitional Cell	0.198509	2	193	22	5463
umls:C0023493	Adult T-Cell Lymphoma/Leukemia	0.198509	2	193	22	5463
umls:C0149721	Left Ventricular Hypertrophy	0.198509	2	193	22	5463
umls:C0428977	Bradycardia	0.198509	2	193	22	5463
umls:C0017636	Glioblastoma	0.199927	3	192	42	5443
umls:C3875321	Inflammatory dermatosis	0.211195	2	193	23	5462
umls:C0001627	Congenital adrenal hyperplasia	0.217038	1	194	6	5479
umls:C0002171	Alopecia Areata	0.217038	1	194	6	5479
umls:C0006625	Cachexia	0.217038	1	194	6	5479
umls:C0008372	Intrahepatic Cholestasis	0.217038	1	194	6	5479
umls:C0018784	Sensorineural Hearing Loss (disorder)	0.217038	1	194	6	5479
umls:C0028797	Occupational Diseases	0.217038	1	194	6	5479
umls:C0028945	oligodendroglioma	0.217038	1	194	6	5479
umls:C0040822	Tremor	0.217038	1	194	6	5479
umls:C0079774	Peripheral T-Cell Lymphoma	0.217038	1	194	6	5479
umls:C0243050	Cardiovascular Abnormalities	0.217038	1	194	6	5479
umls:C0262584	Carcinoma, Small Cell	0.217038	1	194	6	5479
umls:C0344724	Ostium secundum atrial septal defect	0.217038	1	194	6	5479
umls:C0751651	Mitochondrial Diseases	0.217038	1	194	6	5479
umls:C1861829	Cataract microcornea syndrome	0.217038	1	194	6	5479
umls:C0236736	Cocaine-Related Disorders	0.218882	4	191	66	5419
umls:C0023487	Acute Promyelocytic Leukemia	0.223958	2	193	24	5461
umls:C0017638	Glioma	0.226998	3	192	45	5440
umls:C0010606	Adenoid Cystic Carcinoma	0.233639	4	191	68	5417
umls:C0009447	Common Variable Immunodeficiency	0.243951	1	194	7	5478
umls:C0010417	Cryptorchidism	0.243951	1	194	7	5478
umls:C0010674	Cystic Fibrosis	0.243951	1	194	7	5478
umls:C0023485	Precursor B-Cell Lymphoblastic Leukemia-Lymphoma	0.243951	1	194	7	5478
umls:C0033054	Prenatal Exposure Delayed Effects	0.243951	1	194	7	5478
umls:C0035229	Respiratory Insufficiency	0.243951	1	194	7	5478
umls:C0036202	Sarcoidosis	0.243951	1	194	7	5478
umls:C0037268	Skin Abnormalities	0.243951	1	194	7	5478
umls:C0042164	Uveitis	0.243951	1	194	7	5478
umls:C0334634	Malignant lymphoma, lymphocytic, intermediate differentiation, diffuse	0.243951	1	194	7	5478
umls:C0398623	Thrombophilia	0.243951	1	194	7	5478
umls:C0859942	Hanot's cirrhosis	0.243951	1	194	7	5478
umls:C1134719	Invasive Ductal Breast Carcinoma	0.243951	1	194	7	5478
umls:C1136249	Mental Retardation, X-Linked	0.243951	1	194	7	5478
umls:C1141890	Congenital long QT syndrome	0.243951	1	194	7	5478
umls:C0029463	Osteosarcoma	0.249638	2	193	26	5459
umls:C0004352	Autistic Disorder	0.25242	8	187	167	5318
umls:C0023890	Liver Cirrhosis	0.254718	3	192	48	5437
umls:C0079744	Diffuse Large B-Cell Lymphoma	0.262518	2	193	27	5458
umls:C0001624	Adrenal Gland Neoplasms	0.269943	1	194	8	5477
umls:C0002878	Anemia, Hemolytic	0.269943	1	194	8	5477
umls:C0005138	Berylliosis	0.269943	1	194	8	5477
umls:C0007785	Cerebral Infarction	0.269943	1	194	8	5477
umls:C0007787	Transient Ischemic Attack	0.269943	1	194	8	5477
umls:C0011991	Diarrhea	0.269943	1	194	8	5477
umls:C0019569	Hirschsprung Disease	0.269943	1	194	8	5477
umls:C0027707	Nephritis, Interstitial	0.269943	1	194	8	5477
umls:C0040038	Thromboembolism	0.269943	1	194	8	5477
umls:C0349788	Arrhythmogenic Right Ventricular Dysplasia	0.269943	1	194	8	5477
umls:C0476089	Endometrial Carcinoma	0.269943	1	194	8	5477
umls:C0497552	Congenital neurologic anomalies	0.269943	1	194	8	5477
umls:C1527336	Sjogren's Syndrome	0.269943	1	194	8	5477
umls:C1565489	Renal Insufficiency	0.269943	1	194	8	5477
umls:C1876165	Copper-Overload Cirrhosis	0.269943	1	194	8	5477
umls:C1960469	Left ventricular noncompaction	0.269943	1	194	8	5477
umls:C0040136	Thyroid Neoplasm	0.275402	2	193	28	5457
umls:C0002736	Amyotrophic Lateral Sclerosis	0.282883	3	192	51	5434
umls:C0037274	Dermatologic disorders	0.282883	3	192	51	5434
umls:C0027659	Neoplasms, Experimental	0.288276	2	193	29	5456
umls:C0036341	Schizophrenia	0.292111	8	187	175	5310
umls:C0014859	Esophageal Neoplasms	0.292338	3	192	52	5433
umls:C0002170	Alopecia	0.295046	1	194	9	5476
umls:C0014549	Tonic-Clonic Epilepsy	0.295046	1	194	9	5476
umls:C0042514	Tachycardia, Ventricular	0.295046	1	194	9	5476
umls:C0087012	Ataxia, Spinocerebellar	0.295046	1	194	9	5476
umls:C0162671	MELAS Syndrome	0.295046	1	194	9	5476
umls:C0282612	Prostatic Intraepithelial Neoplasias	0.295046	1	194	9	5476
umls:C0004096	Asthma	0.310317	4	191	78	5407
umls:C0033687	Proteinuria	0.313933	2	193	31	5454
umls:C0009363	Congenital ocular coloboma (disorder)	0.319291	1	194	10	5475
umls:C0018843	Heat Stroke	0.319291	1	194	10	5475
umls:C0020557	Hypertriglyceridemia	0.319291	1	194	10	5475
umls:C0026846	Muscular Atrophy	0.319291	1	194	10	5475
umls:C0030354	Papilloma	0.319291	1	194	10	5475
umls:C0035828	Romano-Ward Syndrome	0.319291	1	194	10	5475
umls:C0085129	Bronchial Hyperreactivity	0.319291	1	194	10	5475
umls:C0206062	Lung Diseases, Interstitial	0.319291	1	194	10	5475
umls:C0235833	Congenital diaphragmatic hernia	0.319291	1	194	10	5475
umls:C0334588	Giant Cell Glioblastoma	0.319291	1	194	10	5475
umls:C0598608	Hyperhomocysteinemia	0.319291	1	194	10	5475
umls:C0001973	Alcoholic Intoxication, Chronic	0.326692	2	193	32	5453
umls:C0008925	Cleft Palate	0.326692	2	193	32	5453
umls:C0011581	Depressive disorder	0.326692	2	193	32	5453
umls:C0025500	Mesothelioma	0.326692	2	193	32	5453
umls:C0026640	Mouth Neoplasms	0.339387	2	193	33	5452
umls:C0009324	Ulcerative Colitis	0.339815	3	192	57	5428
umls:C0003872	Arthritis, Psoriatic	0.342706	1	194	11	5474
umls:C0019196	Hepatitis C	0.342706	1	194	11	5474
umls:C0020452	Hyperemia	0.342706	1	194	11	5474
umls:C0039685	Tetralogy of Fallot	0.342706	1	194	11	5474
umls:C0206686	Adrenocortical carcinoma	0.342706	1	194	11	5474
umls:C0600467	Neurogenic Inflammation	0.342706	1	194	11	5474
umls:C3160718	PARKINSON DISEASE, LATE-ONSET	0.342706	1	194	11	5474
umls:C0011615	Dermatitis, Atopic	0.352009	2	193	34	5451
umls:C0008370	Cholestasis	0.364548	2	193	35	5450
umls:C0002514	Amino Acid Metabolism, Inborn Errors	0.365319	1	194	12	5473
umls:C0003123	Anorexia	0.365319	1	194	12	5473
umls:C0011882	Diabetic Neuropathies	0.365319	1	194	12	5473
umls:C0011884	Diabetic Retinopathy	0.365319	1	194	12	5473
umls:C0020459	Hyperinsulinism	0.365319	1	194	12	5473
umls:C0020619	Hypogonadism	0.365319	1	194	12	5473
umls:C0027404	Narcolepsy	0.365319	1	194	12	5473
umls:C0029172	Oral Submucous Fibrosis	0.365319	1	194	12	5473
umls:C0034951	Refractive Errors	0.365319	1	194	12	5473
umls:C0043459	Zellweger Syndrome	0.365319	1	194	12	5473
umls:C0677776	Hereditary Breast and Ovarian Cancer Syndrome	0.365319	1	194	12	5473
umls:C1961099	Precursor T-Cell Lymphoblastic Leukemia-Lymphoma	0.365319	1	194	12	5473
umls:C0009404	Colorectal Neoplasms	0.383499	7	188	166	5319
umls:C0033975	Psychotic Disorders	0.387158	1	194	13	5472
umls:C0037769	West Syndrome	0.387158	1	194	13	5472
umls:C0242698	Ventricular Dysfunction, Left	0.387158	1	194	13	5472
umls:C1261502	Finding of Mean Corpuscular Hemoglobin	0.387158	1	194	13	5472
umls:C1262477	Weight decreased	0.387158	1	194	13	5472
umls:C0023467	Leukemia, Myelocytic, Acute	0.389048	4	191	88	5397
umls:C0023434	Chronic Lymphocytic Leukemia	0.38934	2	193	37	5448
umls:C0022658	Kidney Diseases	0.405811	3	192	64	5421
umls:C0007370	Catalepsy	0.40825	1	194	14	5471
umls:C0008073	Developmental Disabilities	0.40825	1	194	14	5471
umls:C0018923	Hemangiosarcoma	0.40825	1	194	14	5471
umls:C0024301	Lymphoma, Follicular	0.40825	1	194	14	5471
umls:C1561643	Chronic Kidney Diseases	0.40825	1	194	14	5471
umls:C0034069	Pulmonary Fibrosis	0.413698	2	193	39	5446
umls:C3714756	Intellectual Disability	0.420358	4	191	92	5393
umls:C0014170	Endometrial Neoplasms	0.425696	2	193	40	5445
umls:C0019189	Hepatitis, Chronic	0.428619	1	194	15	5470
umls:C0023470	Myeloid Leukemia	0.428619	1	194	15	5470
umls:C0086543	Cataract	0.428619	1	194	15	5470
umls:C0887833	Carcinoma, Pancreatic Ductal	0.428619	1	194	15	5470
umls:C1720887	Female Urogenital Diseases	0.428619	1	194	15	5470
umls:C0024305	Lymphoma, Non-Hodgkin	0.44829	1	194	16	5469
umls:C0032914	Pre-Eclampsia	0.44829	1	194	16	5469
umls:C0039231	Tachycardia	0.44829	1	194	16	5469
umls:C0040034	Thrombocytopenia	0.44829	1	194	16	5469
umls:C0349639	Juvenile Myelomonocytic Leukemia	0.44829	1	194	16	5469
umls:C0027540	Necrosis	0.449305	2	193	42	5443
umls:C0001925	Albuminuria	0.467288	1	194	17	5468
umls:C0017668	Focal glomerulosclerosis	0.467288	1	194	17	5468
umls:C0025958	Microcephaly	0.467288	1	194	17	5468
umls:C0006142	Malignant neoplasm of breast	0.47236	2	193	44	5441
umls:C0014556	Epilepsy, Temporal Lobe	0.485635	1	194	18	5467
umls:C0038325	Stevens-Johnson Syndrome	0.485635	1	194	18	5467
umls:C0242422	Parkinsonian Disorders	0.485635	1	194	18	5467
umls:C1527249	Colorectal Cancer	0.485635	1	194	18	5467
umls:C0004943	Behcet Syndrome	0.503353	1	194	19	5466
umls:C0311375	Arsenic Poisoning	0.505836	2	193	47	5438
umls:C0002871	Anemia	0.520463	1	194	20	5465
umls:C0238463	Papillary thyroid carcinoma	0.520463	1	194	20	5465
umls:C1269683	Major Depressive Disorder	0.520463	1	194	20	5465
umls:C0162820	Dermatitis, Allergic Contact	0.527379	2	193	49	5436
umls:C0027794	Neural Tube Defects	0.536987	1	194	21	5464
umls:C0020517	Hypersensitivity	0.537911	2	193	50	5435
umls:C0023418	leukemia	0.552945	1	194	22	5463
umls:C0027092	Myopia	0.552945	1	194	22	5463
umls:C0042900	Vitiligo	0.552945	1	194	22	5463
umls:C1861172	Venous Thromboembolism	0.552945	1	194	22	5463
umls:C1956346	Coronary Artery Disease	0.55849	2	193	52	5433
umls:C0005695	Bladder Neoplasm	0.563475	3	192	82	5403
umls:C0001430	Adenoma	0.568355	1	194	23	5462
umls:C0007959	Charcot-Marie-Tooth Disease	0.568355	1	194	23	5462
umls:C0008924	Cleft Lip	0.568355	1	194	23	5462
umls:C1384666	hearing impairment	0.568355	1	194	23	5462
umls:C0025202	melanoma	0.573189	5	190	142	5343
umls:C0242383	Age related macular degeneration	0.583237	1	194	24	5461
umls:C0424295	Hyperactive behavior	0.583237	1	194	24	5461
umls:C0007570	Celiac Disease	0.611486	1	194	26	5459
umls:C0023264	Leigh Disease	0.611486	1	194	26	5459
umls:C0021390	Inflammatory Bowel Diseases	0.634202	2	193	60	5425
umls:C0013182	Drug Allergy	0.650327	1	194	29	5456
umls:C0022548	Keloid	0.650327	1	194	29	5456
umls:C0003469	Anxiety Disorders	0.662395	1	194	30	5455
umls:C0008074	Child Development Disorders, Pervasive	0.674049	1	194	31	5454
umls:C1961102	Precursor Cell Lymphoblastic Leukemia Lymphoma	0.674049	1	194	31	5454
umls:C0025149	Medulloblastoma	0.685303	1	194	32	5453
umls:C0236969	Substance-Related Disorders	0.691836	2	193	67	5418
umls:C0036095	Salivary Gland Neoplasms	0.706663	1	194	34	5451
umls:C0006663	Calcinosis	0.716796	1	194	35	5450
umls:C1271104	Blood pressure finding	0.736029	1	194	37	5448
umls:C1272641	Systemic arterial pressure	0.736029	1	194	37	5448
umls:C0031117	Peripheral Neuropathy	0.739019	6	189	205	5280
umls:C0017661	IGA Glomerulonephritis	0.753116	10	185	334	5151
umls:C0000786	Spontaneous abortion	0.754768	2	193	76	5409
umls:C0007222	Cardiovascular Diseases	0.762469	1	194	40	5445
umls:C0027672	Neoplastic Syndromes, Hereditary	0.762469	1	194	40	5445
umls:C0032285	Pneumonia	0.762469	1	194	40	5445
umls:C0376358	Malignant neoplasm of prostate	0.814359	1	194	47	5438
umls:C0014544	Epilepsy	0.820786	1	194	48	5437
umls:C0024141	Lupus Erythematosus, Systemic	0.84975	1	194	53	5432
umls:C0000768	Congenital Abnormality	1	0	195	8	5477
umls:C0001175	Acquired Immunodeficiency Syndrome	1	0	195	5	5480
umls:C0001206	Acromegaly	1	0	195	5	5480
umls:C0002726	Amyloidosis	1	0	195	6	5479
umls:C0002874	Aplastic Anemia	1	0	195	6	5479
umls:C0002895	Anemia, Sickle Cell	1	0	195	8	5477
umls:C0002949	Aneurysm, Dissecting	1	0	195	5	5480
umls:C0002994	Angioedema	1	0	195	7	5478
umls:C0003504	Aortic Valve Insufficiency	1	0	195	10	5475
umls:C0003850	Arteriosclerosis	1	0	195	5	5480
umls:C0003949	Asbestosis	1	0	195	6	5479
umls:C0004134	Ataxia	1	0	195	10	5475
umls:C0004782	Basal Ganglia Diseases	1	0	195	10	5475
umls:C0005283	beta Thalassemia	1	0	195	9	5476
umls:C0005586	Bipolar Disorder	1	0	195	46	5439
umls:C0005612	Birth Weight	1	0	195	8	5477
umls:C0005684	Malignant neoplasm of urinary bladder	1	0	195	11	5474
umls:C0005686	Urinary Bladder Diseases	1	0	195	5	5480
umls:C0005910	Body Weight	1	0	195	14	5471
umls:C0005940	Bone Diseases	1	0	195	7	5478
umls:C0005941	Bone Diseases, Developmental	1	0	195	18	5467
umls:C0005944	Metabolic Bone Disorder	1	0	195	9	5476
umls:C0005974	Bone Resorption	1	0	195	5	5480
umls:C0006111	Brain Diseases	1	0	195	17	5468
umls:C0006287	Bronchopulmonary Dysplasia	1	0	195	5	5480
umls:C0006413	Burkitt Lymphoma	1	0	195	12	5473
umls:C0006845	Candidiasis, Chronic Mucocutaneous	1	0	195	5	5480
umls:C0007117	Basal cell carcinoma	1	0	195	16	5469
umls:C0007273	Carotid Artery Diseases	1	0	195	11	5474
umls:C0007766	Intracranial Aneurysm	1	0	195	5	5480
umls:C0008625	Chromosome Aberrations	1	0	195	12	5473
umls:C0008780	Ciliary Motility Disorders	1	0	195	5	5480
umls:C0009241	Cognition Disorders	1	0	195	17	5468
umls:C0009319	Colitis	1	0	195	21	5464
umls:C0009405	Hereditary Nonpolyposis Colorectal Neoplasms	1	0	195	8	5477
umls:C0009952	Febrile Convulsions	1	0	195	8	5477
umls:C0010068	Coronary heart disease	1	0	195	47	5438
umls:C0010278	Craniosynostosis	1	0	195	10	5475
umls:C0011053	Deafness	1	0	195	11	5474
umls:C0011303	Demyelinating Diseases	1	0	195	5	5480
umls:C0011334	Dental caries	1	0	195	6	5479
umls:C0011603	Dermatitis	1	0	195	6	5479
umls:C0011875	Diabetic Angiopathies	1	0	195	6	5479
umls:C0012236	DiGeorge Syndrome	1	0	195	8	5477
umls:C0012715	Iron Metabolism Disorders	1	0	195	5	5480
umls:C0013080	Down Syndrome	1	0	195	70	5415
umls:C0013264	Muscular Dystrophy, Duchenne	1	0	195	6	5479
umls:C0013295	Duodenal Ulcer	1	0	195	5	5480
umls:C0013336	Dwarfism	1	0	195	6	5479
umls:C0013384	Dyskinetic syndrome	1	0	195	6	5479
umls:C0013386	Dyskinesia, Drug-Induced	1	0	195	14	5471
umls:C0013421	Dystonia	1	0	195	12	5473
umls:C0013604	Edema	1	0	195	23	5462
umls:C0013990	Pathological accumulation of air in tissues	1	0	195	10	5475
umls:C0014324	Entamoebiasis	1	0	195	6	5479
umls:C0014474	Ependymoma	1	0	195	6	5479
umls:C0014553	Absence Epilepsy	1	0	195	5	5480
umls:C0015379	Extravasation of Diagnostic and Therapeutic Materials	1	0	195	6	5479
umls:C0015393	Eye Abnormalities	1	0	195	13	5472
umls:C0015398	Eye Diseases, Hereditary	1	0	195	5	5480
umls:C0015625	Fanconi Anemia	1	0	195	15	5470
umls:C0015934	Fetal Growth Retardation	1	0	195	8	5477
umls:C0016382	Flushing	1	0	195	5	5480
umls:C0016689	Freckles	1	0	195	5	5480
umls:C0016978	gallbladder neoplasm	1	0	195	9	5476
umls:C0017601	Glaucoma	1	0	195	14	5471
umls:C0017665	Membranous glomerulonephritis	1	0	195	5	5480
umls:C0018099	Gout	1	0	195	9	5476
umls:C0018203	Chronic granulomatous disease	1	0	195	5	5480
umls:C0018213	Graves Disease	1	0	195	8	5477
umls:C0018621	Hay fever	1	0	195	5	5480
umls:C0018772	Hearing Loss, Partial	1	0	195	12	5473
umls:C0018824	Heart valve disease	1	0	195	23	5462
umls:C0018939	Hematological Disease	1	0	195	6	5479
umls:C0018995	Hemochromatosis	1	0	195	11	5474
umls:C0019061	Hemolytic-Uremic Syndrome	1	0	195	7	5478
umls:C0019158	Hepatitis	1	0	195	16	5469
umls:C0019163	Hepatitis B	1	0	195	10	5475
umls:C0019202	Hepatolenticular Degeneration	1	0	195	20	5465
umls:C0019829	Hodgkin Disease	1	0	195	10	5475
umls:C0020437	Hypercalcemia	1	0	195	11	5474
umls:C0020445	Hypercholesterolemia, Familial	1	0	195	12	5473
umls:C0020456	Hyperglycemia	1	0	195	19	5466
umls:C0020503	Hyperparathyroidism, Secondary	1	0	195	5	5480
umls:C0020514	Hyperprolactinemia	1	0	195	5	5480
umls:C0020523	Immediate hypersensitivity	1	0	195	7	5478
umls:C0020621	Hypokalemia	1	0	195	6	5479
umls:C0021051	Immunologic Deficiency Syndromes	1	0	195	16	5469
umls:C0021359	Infertility	1	0	195	5	5480
umls:C0021400	Influenza	1	0	195	31	5454
umls:C0021841	Intestinal Neoplasms	1	0	195	9	5476
umls:C0021846	Intestinal Polyps	1	0	195	5	5480
umls:C0022336	Creutzfeldt-Jakob disease	1	0	195	8	5477
umls:C0022360	Jaw Abnormalities	1	0	195	5	5480
umls:C0022521	Kartagener Syndrome	1	0	195	14	5471
umls:C0022650	Kidney Calculi	1	0	195	6	5479
umls:C0023267	Fibroid Tumor	1	0	195	6	5479
umls:C0023281	Leishmaniasis	1	0	195	8	5477
umls:C0023283	Leishmaniasis, Cutaneous	1	0	195	7	5478
umls:C0023290	Leishmaniasis, Visceral	1	0	195	12	5473
umls:C0023343	Leprosy	1	0	195	11	5474
umls:C0023448	Lymphoid leukemia	1	0	195	8	5477
umls:C0023452	Leukemia, Lymphocytic, Acute, L1	1	0	195	6	5479
umls:C0023530	Leukopenia	1	0	195	6	5479
umls:C0023897	Liver Diseases, Parasitic	1	0	195	6	5479
umls:C0024530	Malaria	1	0	195	16	5469
umls:C0024776	Maple Syrup Urine Disease	1	0	195	5	5480
umls:C0025267	Multiple Endocrine Neoplasia Type 1	1	0	195	5	5480
umls:C0026603	Motion Sickness	1	0	195	9	5476
umls:C0026636	Mouth Diseases	1	0	195	9	5476
umls:C0026650	Movement Disorders	1	0	195	16	5469
umls:C0026691	Mucocutaneous Lymph Node Syndrome	1	0	195	8	5477
umls:C0026837	Muscle Rigidity	1	0	195	5	5480
umls:C0026850	Muscular Dystrophy	1	0	195	7	5478
umls:C0026896	Myasthenia Gravis	1	0	195	6	5479
umls:C0026919	Mycobacterium Infections, Nontuberculous	1	0	195	5	5480
umls:C0027022	Myeloproliferative disease	1	0	195	6	5479
umls:C0027412	Opioid-Related Disorders	1	0	195	6	5479
umls:C0027439	Nasopharyngeal Neoplasms	1	0	195	6	5479
umls:C0027658	Neoplasms, Germ Cell and Embryonal	1	0	195	11	5474
umls:C0027708	Nephroblastoma	1	0	195	11	5474
umls:C0027796	Neuralgia	1	0	195	10	5475
umls:C0027819	Neuroblastoma	1	0	195	36	5449
umls:C0027888	Hereditary Motor and Sensory Neuropathies	1	0	195	6	5479
umls:C0027947	Neutropenia	1	0	195	10	5475
umls:C0028326	Noonan Syndrome	1	0	195	12	5473
umls:C0028768	Obsessive-Compulsive Disorder	1	0	195	7	5478
umls:C0028960	Oligospermia	1	0	195	5	5480
umls:C0029401	Osteitis Deformans	1	0	195	7	5478
umls:C0029458	Osteoporosis, Postmenopausal	1	0	195	7	5478
umls:C0030286	Pancreatic Diseases	1	0	195	6	5479
umls:C0030305	Pancreatitis	1	0	195	16	5469
umls:C0030312	Pancytopenia	1	0	195	5	5480
umls:C0030319	Panic Disorder	1	0	195	7	5478
umls:C0032019	Pituitary Neoplasms	1	0	195	6	5479
umls:C0032231	Pleurisy	1	0	195	6	5479
umls:C0032273	Pneumoconiosis	1	0	195	10	5475
umls:C0032460	Polycystic Ovary Syndrome	1	0	195	102	5383
umls:C0033774	Pruritus	1	0	195	6	5479
umls:C0033805	Pseudohypoaldosteronism	1	0	195	6	5479
umls:C0033922	Psychomotor Disorders	1	0	195	6	5479
umls:C0034063	Pulmonary Edema	1	0	195	5	5480
umls:C0034065	Pulmonary Embolism	1	0	195	10	5475
umls:C0034067	Pulmonary Emphysema	1	0	195	6	5479
umls:C0034885	Rectal Neoplasms	1	0	195	5	5480
umls:C0035228	Respiratory Hypersensitivity	1	0	195	15	5470
umls:C0035242	Respiratory Tract Diseases	1	0	195	5	5480
umls:C0035258	Restless Legs Syndrome	1	0	195	5	5480
umls:C0035304	Retinal Degeneration	1	0	195	13	5472
umls:C0035305	Retinal Detachment	1	0	195	5	5480
umls:C0035334	Retinitis Pigmentosa	1	0	195	57	5428
umls:C0035455	Rhinitis	1	0	195	6	5479
umls:C0036346	Schizophrenia, Childhood	1	0	195	8	5477
umls:C0036421	Systemic Scleroderma	1	0	195	16	5469
umls:C0036982	Shock, Hemorrhagic	1	0	195	5	5480
umls:C0037116	Silicosis	1	0	195	5	5480
umls:C0037889	Hereditary spherocytosis	1	0	195	7	5478
umls:C0038013	Ankylosing spondylitis	1	0	195	8	5477
umls:C0038436	Post-Traumatic Stress Disorder	1	0	195	5	5480
umls:C0040028	Thrombocythemia, Essential	1	0	195	8	5477
umls:C0040128	Thyroid Diseases	1	0	195	7	5478
umls:C0040336	Tobacco Use Disorder	1	0	195	10	5475
umls:C0041296	Tuberculosis	1	0	195	7	5478
umls:C0041948	Uremia	1	0	195	16	5469
umls:C0042109	Urticaria	1	0	195	14	5471
umls:C0042138	Uterine Neoplasms	1	0	195	7	5478
umls:C0042594	Vestibular Diseases	1	0	195	5	5480
umls:C0079154	Congenital Nonbullous Ichthyosiform Erythroderma	1	0	195	6	5479
umls:C0079487	Helicobacter Infections	1	0	195	5	5480
umls:C0079541	Holoprosencephaly	1	0	195	7	5478
umls:C0079731	B-Cell Lymphomas	1	0	195	5	5480
umls:C0079773	Lymphoma, T-Cell, Cutaneous	1	0	195	15	5470
umls:C0080178	Spina Bifida	1	0	195	10	5475
umls:C0085110	Severe Combined Immunodeficiency	1	0	195	10	5475
umls:C0085183	Neoplasms, Second Primary	1	0	195	6	5479
umls:C0085215	Ovarian Failure, Premature	1	0	195	5	5480
umls:C0085655	Polymyositis	1	0	195	5	5480
umls:C0086445	Idiopathic Membranous Glomerulonephritis	1	0	195	8	5477
umls:C0149521	Pancreatitis, Chronic	1	0	195	5	5480
umls:C0149931	Migraine Disorders	1	0	195	21	5464
umls:C0151786	Muscle Weakness	1	0	195	64	5421
umls:C0152200	Achromatopsia	1	0	195	6	5479
umls:C0153594	Malignant neoplasm of testis	1	0	195	5	5480
umls:C0162557	Liver Failure, Acute	1	0	195	21	5464
umls:C0162568	Erythropoietic Protoporphyria	1	0	195	5	5480
umls:C0162666	Mitochondrial Encephalomyopathies	1	0	195	9	5476
umls:C0162670	Mitochondrial Myopathies	1	0	195	6	5479
umls:C0162809	Kallmann Syndrome	1	0	195	17	5468
umls:C0175702	Williams Syndrome	1	0	195	10	5475
umls:C0206624	Hepatoblastoma	1	0	195	5	5480
umls:C0206663	Neuroectodermal Tumor, Primitive	1	0	195	8	5477
umls:C0206754	Neuroendocrine Tumors	1	0	195	7	5478
umls:C0206762	Limb Deformities, Congenital	1	0	195	12	5473
umls:C0220633	Uveal melanoma	1	0	195	5	5480
umls:C0220704	Shprintzen syndrome	1	0	195	6	5479
umls:C0221204	Lytic lesion	1	0	195	5	5480
umls:C0238198	Gastrointestinal Stromal Tumors	1	0	195	8	5477
umls:C0238288	Muscular Dystrophy, Facioscapulohumeral	1	0	195	8	5477
umls:C0241910	Hepatitis, Autoimmune	1	0	195	16	5469
umls:C0242379	Malignant neoplasm of lung	1	0	195	13	5472
umls:C0242973	Ventricular Dysfunction	1	0	195	7	5478
umls:C0263454	Chloracne	1	0	195	27	5458
umls:C0265202	Seckel syndrome	1	0	195	7	5478
umls:C0265215	Meckel-Gruber syndrome	1	0	195	8	5477
umls:C0265221	Walker-Warburg congenital muscular dystrophy	1	0	195	12	5473
umls:C0265268	Adams Oliver syndrome	1	0	195	6	5479
umls:C0265275	Jeune thoracic dystrophy	1	0	195	7	5478
umls:C0265325	Turcot syndrome (disorder)	1	0	195	5	5480
umls:C0265338	Coffin-Siris syndrome	1	0	195	7	5478
umls:C0265965	Dyskeratosis Congenita	1	0	195	8	5477
umls:C0266294	Unilateral agenesis of kidney	1	0	195	6	5479
umls:C0266539	Congenital total cataract	1	0	195	5	5480
umls:C0268237	Cytochrome-c Oxidase Deficiency	1	0	195	9	5476
umls:C0268318	Cholestasis of pregnancy	1	0	195	5	5480
umls:C0268362	Osteogenesis imperfecta type III (disorder)	1	0	195	8	5477
umls:C0268363	Osteogenesis imperfecta type IV (disorder)	1	0	195	8	5477
umls:C0268374	Adult junctional epidermolysis bullosa (disorder)	1	0	195	5	5480
umls:C0270612	Leukoencephalopathies	1	0	195	6	5479
umls:C0270850	Idiopathic generalized epilepsy	1	0	195	6	5479
umls:C0270853	Myoclonic Epilepsy, Juvenile	1	0	195	5	5480
umls:C0279628	Adenocarcinoma Of Esophagus	1	0	195	9	5476
umls:C0279702	Conventional (Clear Cell) Renal Cell Carcinoma	1	0	195	5	5480
umls:C0282193	Iron Overload	1	0	195	5	5480
umls:C0282525	Adrenoleukodystrophy, Neonatal	1	0	195	11	5474
umls:C0282527	Infantile Refsum Disease (disorder)	1	0	195	11	5474
umls:C0282631	Facies	1	0	195	5	5480
umls:C0333355	Inflammatory disease of mucous membrane	1	0	195	8	5477
umls:C0334583	Pilocytic Astrocytoma	1	0	195	5	5480
umls:C0338480	Common Migraine	1	0	195	7	5478
umls:C0338503	Septo-Optic Dysplasia	1	0	195	5	5480
umls:C0339527	Leber Congenital Amaurosis	1	0	195	19	5466
umls:C0339535	Night blindness, congenital stationary	1	0	195	11	5474
umls:C0341106	Eosinophilic esophagitis	1	0	195	10	5475
umls:C0342384	Idiopathic hypogonadotropic hypogonadism	1	0	195	9	5476
umls:C0342573	PITUITARY DWARFISM I	1	0	195	5	5480
umls:C0346153	Breast Cancer, Familial	1	0	195	11	5474
umls:C0346302	Growth Hormone-Secreting Pituitary Adenoma	1	0	195	5	5480
umls:C0346647	Malignant neoplasm of pancreas	1	0	195	10	5475
umls:C0392557	Nuclear cataract	1	0	195	10	5475
umls:C0393591	AICARDI-GOUTIERES SYNDROME	1	0	195	7	5478
umls:C0393593	Dystonia Disorders	1	0	195	5	5480
umls:C0393706	Early infantile epileptic encephalopathy with suppression bursts	1	0	195	11	5474
umls:C0403553	Renal dysplasia and retinal aplasia (disorder)	1	0	195	9	5476
umls:C0410916	Neonatal Death	1	0	195	5	5480
umls:C0424688	Small head	1	0	195	8	5477
umls:C0431362	Lobar Holoprosencephaly	1	0	195	11	5474
umls:C0431363	Alobar Holoprosencephaly	1	0	195	11	5474
umls:C0431399	Familial aplasia of the vermis	1	0	195	5	5480
umls:C0432197	Short rib-polydactyly syndrome, Verma-Naumoff type	1	0	195	5	5480
umls:C0455806	Infant length	1	0	195	10	5475
umls:C0455988	Hydrops Fetalis, Non-Immune	1	0	195	8	5477
umls:C0457133	Muscle eye brain disease	1	0	195	8	5477
umls:C0497327	Dementia	1	0	195	9	5476
umls:C0522224	Paralysed	1	0	195	5	5480
umls:C0524909	Hepatitis B, Chronic	1	0	195	6	5479
umls:C0546264	Congenital Fiber Type Disproportion	1	0	195	8	5477
umls:C0546837	Malignant neoplasm of esophagus	1	0	195	14	5471
umls:C0553580	Ewings sarcoma	1	0	195	7	5478
umls:C0553980	Endomyocardial Fibrosis	1	0	195	5	5480
umls:C0567312	Menopause present (finding)	1	0	195	14	5471
umls:C0587248	Costello syndrome (disorder)	1	0	195	6	5479
umls:C0595921	Intraocular pressure disorder	1	0	195	5	5480
umls:C0677050	Manganese Poisoning	1	0	195	8	5477
umls:C0677886	Epithelial ovarian cancer	1	0	195	16	5469
umls:C0699743	Congenital muscular dystrophy (disorder)	1	0	195	7	5478
umls:C0745103	Hyperlipoproteinemia Type IIa	1	0	195	7	5478
umls:C0751072	Frontotemporal Lobar Degeneration	1	0	195	5	5480
umls:C0751362	Narcolepsy-Cataplexy Syndrome	1	0	195	7	5478
umls:C0751617	Semilobar Holoprosencephaly	1	0	195	11	5474
umls:C0751674	Lymphangioleiomyomatosis	1	0	195	5	5480
umls:C0751778	Myoclonic Epilepsies, Progressive	1	0	195	8	5477
umls:C0751895	Vasospasm, Intracranial	1	0	195	5	5480
umls:C0752166	Bardet-Biedl Syndrome	1	0	195	17	5468
umls:C0752351	Embryo Loss	1	0	195	7	5478
umls:C0795907	CONOTRUNCAL ANOMALY FACE SYNDROME	1	0	195	6	5479
umls:C0796126	AICARDI-GOUTIERES SYNDROME 1	1	0	195	5	5480
umls:C0848558	Hypospadias	1	0	195	12	5473
umls:C0853897	Diabetic Cardiomyopathies	1	0	195	10	5475
umls:C0917796	Optic Atrophy, Hereditary, Leber	1	0	195	14	5471
umls:C0920269	Microsatellite Instability	1	0	195	11	5474
umls:C1112705	Nuclear non-senile cataract	1	0	195	10	5475
umls:C1140680	Malignant neoplasm of ovary	1	0	195	9	5476
umls:C1260899	Anemia, Diamond-Blackfan	1	0	195	13	5472
umls:C1261473	Sarcoma	1	0	195	9	5476
umls:C1263846	Attention deficit hyperactivity disorder	1	0	195	26	5459
umls:C1275081	Cardio-facio-cutaneous syndrome	1	0	195	5	5480
umls:C1275808	Congenital central hypoventilation	1	0	195	5	5480
umls:C1319853	Asthma, Aspirin-Induced	1	0	195	12	5473
umls:C1328840	Autoimmune Lymphoproliferative Syndrome	1	0	195	5	5480
umls:C1333990	Hereditary Nonpolyposis Colorectal Cancer	1	0	195	11	5474
umls:C1336708	Testicular Germ Cell Tumor	1	0	195	19	5466
umls:C1456784	Paranoia	1	0	195	6	5479
umls:C1561955	Fibrinogen Adverse Event	1	0	195	12	5473
umls:C1609433	Congenital absence of kidneys syndrome	1	0	195	5	5480
umls:C1691228	Cystic Kidney Diseases	1	0	195	6	5479
umls:C1720824	Sudden Cardiac Arrest	1	0	195	10	5475
umls:C1800706	Idiopathic Pulmonary Fibrosis	1	0	195	14	5471
umls:C1821417	RESTING HEART RATE	1	0	195	5	5480
umls:C1832200	Peroxisome biogenesis disorders	1	0	195	9	5476
umls:C1834752	MYCOBACTERIUM TUBERCULOSIS, SUSCEPTIBILITY TO (finding)	1	0	195	10	5475
umls:C1838951	LEIGH SYNDROME DUE TO MITOCHONDRIAL COMPLEX I DEFICIENCY	1	0	195	12	5473
umls:C1838979	MITOCHONDRIAL COMPLEX I DEFICIENCY	1	0	195	24	5461
umls:C1840235	SOLITARY MEDIAN MAXILLARY CENTRAL INCISOR	1	0	195	11	5474
umls:C1843367	Poor school performance	1	0	195	7	5478
umls:C1846142	HOYERAAL-HREIDARSSON SYNDROME	1	0	195	5	5480
umls:C1846707	SPINOCEREBELLAR ATAXIA 17	1	0	195	9	5476
umls:C1847967	OVARIOLEUKODYSTROPHY	1	0	195	5	5480
umls:C1854310	Hypotrichosis simplex	1	0	195	5	5480
umls:C1858991	Childhood Ataxia with Central Nervous System Hypomyelinization	1	0	195	5	5480
umls:C1860789	Leukemia, Megakaryoblastic, of Down Syndrome	1	0	195	8	5477
umls:C1861063	TOBACCO ADDICTION, SUSCEPTIBILITY TO (finding)	1	0	195	10	5475
umls:C1861821	CATARACT, MARNER TYPE	1	0	195	5	5480
umls:C1864205	Macular Degeneration, Age-Related, 1	1	0	195	5	5480
umls:C1868684	EAR, PATELLA, SHORT STATURE SYNDROME	1	0	195	6	5479
umls:C1959629	Seizure Adverse Event	1	0	195	11	5474
umls:C2024965	Caries of smooth surface of tooth	1	0	195	7	5478
umls:C2607914	Allergic rhinitis (disorder)	1	0	195	7	5478
umls:C2700553	Omenn Syndrome	1	0	195	7	5478
umls:C2931038	Pancreatic carcinoma, familial	1	0	195	5	5480
umls:C2931456	Prostate cancer, familial	1	0	195	12	5473
umls:C2931673	Ceroid lipofuscinosis, neuronal 1, infantile	1	0	195	8	5477
umls:C2931788	Atypical Hemolytic Uremic Syndrome	1	0	195	6	5479
umls:C2936346	22q11 Deletion Syndrome	1	0	195	7	5478
umls:C2936907	NADH:Q(1) Oxidoreductase deficiency	1	0	195	17	5468
umls:C3160731	Pulmonary function (finding)	1	0	195	20	5465
umls:C3266101	22q11 partial monosomy syndrome	1	0	195	6	5479
umls:C3275446	RENAL CELL CARCINOMA, Xp11-ASSOCIATED	1	0	195	6	5479
umls:C3463824	MYELODYSPLASTIC SYNDROME	1	0	195	15	5470
umls:C3502630	Myasthenic Syndrome due to Mutation in SCN4A	1	0	195	5	5480
umls:C3551954	COENZYME Q10 DEFICIENCY, PRIMARY, 1	1	0	195	6	5479
umls:C3809874	LEUKEMIA, ACUTE LYMPHOBLASTIC, SUSCEPTIBILITY TO, 3	1	0	195	12	5473
umls:C3891448	NEURAL TUBE DEFECTS, SUSCEPTIBILITY TO	1	0	195	5	5480
umls:C4042891	Sleep Wake Disorders	1	0	195	5	5480

[truncated: 3 more sheets: DisGeNet - KeyPathwayMiner, DisGeNet - singleSeed, DisGeNet - multiSeed]
